# Supplementary material for: Culture adaptation for enhanced biogas production from birch wood applying stable carbon isotope analysis to monitor changes in the microbial community
Source: Biotechnol Biofuels Bioprod. 2023 May 6;16:77. doi: 10.1186/s13068-023-02328-w (PMC10163780; doi:10.1186/s13068-023-02328-w)
Supplement: Supplementary file 1 — Additional file 1. Microbial community analysis [file 13068_2023_2328_MOESM1_ESM.xlsx]

## Sheet: readme
Shorthand	Description
seqID	identification of the sample specific sequencing file
libType	the type of sequencing library prepared
extID	identification of the sample DNA extraction
libID	identification of the sample library preparation
sampleName	sample name as provided by customer
sampleNumber	customer or project assigned sample numbering
sampleType	type of sample
samplingTime	indication of sampling time point
sampleGroup	shorthand for sample's experiment group as provided by customer and/or experiment design
sampleTreatment	details of experiment group treatment
samplingPoint	indication of sampling location
concExt	concentration of DNA extraction (ng/uL)
concAmp	concentration of amplicon product after 16S rRNA fragment amplification and clean up (ng/uL)
concLib	cocentration of sequencing library preparation after clean up (ng/uL)
rawReads	stotal number of DNA reads from sequencing
filtReads	number of DNA reads after quality filtering
SC	sample total coverage of sequences as calculated using iNEXT
Richness	sample total number of unique sequences (OTU or ASV) as calculated using iNEXT
Shannon	sample Shannon diversity index as calcuated using iNEXT
Simpson	sample Simpson diversity index as calcuated using iNEXT
OTUs	total number OTUs observed in sample
ratioPhylum	ratio of OTUs assigned at the phylum level to all OTUs
ratioClass	ratio of OTUs assigned at the class level to all OTUs
ratioOrder	ratio of OTUs assigned at the order level to all OTUs
ratioFamily	ratio of OTUs assigned at the family level to all OTUs
ratioGenus	ratio of OTUs assigned at the genus level to all OTUs
ratioSpecies	ratio of OTUs assigned at the species level to all OTUs
qPCR	gene copy numbers per uL sample detected using qPCR

## Sheet: Sequencing overview
seqID	libType	extID	libID	sampleName	sampleType	sampleGroup	sampleGroups	concExt	concAmp	concLib	rawReads	filtReads	SC	Richness	Shannon	Simpson	OTUs	ratioPhylum	ratioClass	ratioOrder	ratioFamily	ratioGenus	ratioSpecies
MQ220325-406	abV4-C	EXT-CP982-06-A	LIB-CP982-06-A-1	Ino CSTR	Initial inoculume of CSTR reactor	Ino. CSTR	CSTR	307.872	7.5479	4.10063	39159	31985	0.997	602.397	4.0666	2.90197	537	0.94041	0.938547	0.938547	0.934823	0.880819	0.702048
MQ220325-409	abV4-C	EXT-CP982-09-A	LIB-CP982-09-A-1	R1 Day 6	sample fromReactor 1 (R1) on day 6	Reactor 1	Reactor 1	369.184	6.40489	2.86431	47674	38550	0.997	629.917	3.99179	2.73826	554	0.942238	0.940433	0.936823	0.935018	0.862816	0.685921
MQ220325-410	abV4-C	EXT-CP982-10-A	LIB-CP982-10-A-1	R0 Day 6	Sample from Reactor 2 (R0) day 6	Reactor 2	Reactor 2	428.684	6.7282	1.53603	45095	36986	0.997	590.45	3.91218	2.66626	513	0.947368	0.945419	0.94152	0.939571	0.873294	0.690058
MQ220325-411	abV4-C	EXT-CP982-11-A	LIB-CP982-11-A-1	R1 Day 40	Sample from Reactor 1 (R1) day 40	Reactor 1	Reactor 1	91.837	6.11884	2.17406	45469	36321	0.997	708.805	4.59927	3.69093	624	0.953526	0.953526	0.950321	0.950321	0.878205	0.706731
MQ220325-412	abV4-C	EXT-CP982-12-A	LIB-CP982-12-A-1	R0 Day 40	Sample from Reactor 2 (R0) day 40	Reactor 2	Reactor 2	139.771	7.21617	4.91122	29237	21198	0.994	642.65	4.58126	3.6871	542	0.950185	0.950185	0.950185	0.948339	0.874539	0.695572
MQ220325-413	abV4-C	EXT-CP982-13-A	LIB-CP982-13-A-1	R1 Day 80	Sample from Reactor 1 (R1) day 80	Reactor 1	Reactor 1	400.758	7.02868	1.93679	45380	34817	0.997	720.029	4.51016	3.50318	624	0.939103	0.939103	0.9375	0.935897	0.857372	0.701923
MQ220325-414	abV4-C	EXT-CP982-14-A	LIB-CP982-14-A-1	R0 Day 80	Sample from Reactor 2 (R0) day 80	Reactor 2	Reactor 2	298.643	6.62124	3.43649	42989	33342	0.996	701.629	4.4921	3.56363	591	0.947547	0.947547	0.947547	0.945854	0.864636	0.683587
MQ220325-415	abV4-C	EXT-CP982-15-A	LIB-CP982-15-A-1	R1 Day 100	Sample from Reactor 1 (R1) day 100	Reactor 1	Reactor 1	307.3	7.92289	2.67245	19274	14204	0.992	580.524	4.46824	3.51794	479	0.951983	0.951983	0.951983	0.949896	0.870564	0.686848
MQ220325-416	abV4-C	EXT-CP982-16-A	LIB-CP982-16-A-1	R0 Day 100	Sample from Reactor 2 (R0) day 100	Reactor 2	Reactor 2	452.913	7.7402	2.61228	41995	32862	0.997	653.327	4.36635	3.21044	595	0.937815	0.937815	0.937815	0.937815	0.857143	0.682353
MQ220325-417	abV4-C	EXT-CP982-17-A	LIB-CP982-17-A-1	R1 Day 120	Sample from Reactor 1 (R1) day 120	Reactor 1	Reactor 1	428.97	7.43372	1.66091	39077	29284	0.996	671.528	4.47507	3.42423	577	0.939341	0.939341	0.939341	0.937608	0.859619	0.674177
MQ220325-418	abV4-C	EXT-CP982-18-A	LIB-CP982-18-A-1	R0 Day 120	Sample from Reactor 2 (R0) day 120	Reactor 2	Reactor 2	341.163	8.30028	3.56024	39788	30438	0.997	672.163	4.4038	3.22835	615	0.936585	0.936585	0.936585	0.936585	0.858537	0.676423

## Sheet: abV4-C_countTable
OTU	Phylum	Class	Order	Family	Genus	Species	CM	FW	Initial inoculum	R0 Day 6	R0 Day 35	R0 Day 65	R0 Day95	R0 Day 120	R1 Day 6	R1 Day 35	R1 Day 65	R1 Day 95	R1 Day 120		DNAseq
OTU_328	p__Actinobacteriota	c__Actinobacteria	o__Micrococcales	f__Brevibacteriaceae	g__Brevibacterium	s__midas_s_43232	1	0	0	17	0	0	0	0	16	0	0	0	0		ggactactggggtatctaatcctgttcgccccccatgctttcgctcctcagtgtcagttacagcccagagtcccgccttcgccaccggtgtttctcctgatatctgcgcatttcaccgctacaccaggaattccagactcccctactgcactctagtcagcccgtacccactgcacgcgcaacgttaagcgttgcgtttccacagcagacgtgaccaaccacctacgagctctttacgcccaataattccggacaacgctcgcaccctacgtattaccgcggctgctgacac
OTU_160	p__Firmicutes	c__Clostridia	o__Christensenellales	f__Christensenellaceae	g__Christensenellaceae_R-7_group	s__midas_s_4344	0	43	60	25	2	11	46	7	27	69	22	1	10		ggactacgcgggtttctaatcctgtttgctccccacactttcgcgcatcagcgtcagttacagtccagccacccgccttcgccactggtgttcctcccgatctctacgcatttcaccgctacaccgggaattccgatgacctctcctgcactcaagcaatatagtttccaaagcaattcctaacttgaatttaggactttcacttcagacttatgtcgccgcctacgcgccctttacgcccaatcattccggacaacgctcgccccctacgtattaccgcggctgctgacac
OTU_18	p__Cloacimonadota	c__Cloacimonadia	o__Cloacimonadales	f__Cloacimonadaceae	g__W5	s__midas_s_8265	0	0	45	27	50	1769	49	22	43	14	38	1085	2960		ggactactcgggtttctaatcctgtttgatccccacaccttcgcagttaagcgtcaatatcggcccagaagactgccttcgccttcggtattcctcctgatctctgcgcattccaccgctacaccaggaattctgtcttcctctaccaaattccagatctacagtatctcctgccttactacggttgagccgtagcctttaacaaaaaactcgcagatccgcctgactgccctttacgcctagtaattccggacaacgctcgcaacccccgtgttaccgcggctgctgacac
OTU_858	p__Firmicutes	c__Clostridia	o__Oscillospirales	f__Hungateiclostridiaceae	g__Acetivibrio	s__midas_s_4327	0	0	0	0	0	1	1	5	0	0	1	0	5		ggactacaagggtttctaatcctgttcgctccccacgctttcgcgcctcagcgtcagttactgtccagaaagccgccttcgccactggtgttcctcctaatatctacgcatttcaccgctacactaggaattccgctttcctctccagcactcaagaagcatagtttcagatgcaatcccgaagttgagctccgggttttcacatctgacttacactcccgcctacacgccctttacacccagtaattccggacaacgcttgccacctacgtattaccgcggcggctgacac
OTU_867							0	0	0	0	22	2	26	13	0	6	4	7	4		ggactacgagggtttctaatcctgtttgctacccacgctttcgtccatgagggtcagtagcgcgccagcagaccgccttcgccgtcggtgttccacctgatatccacgcattccaccgctacaccaggtgttccgtctgcccatcgcgaactccagcccgccagtctccaccgcaggcccggggttgagccccgggatttcacggcagacttggcaggcaccctgcggaccctttacgcccagtgaatccgaataacgctcgccacctacgtgttaccgcggctgctgacac
OTU_1009	p__Firmicutes	c__Clostridia	o__Oscillospirales	f__Eubacterium_coprostanoligenes_group			0	0	0	0	0	0	4	0	0	1	1	0	0		ggactacacgggtttctaatcctgtttgctccccatgctttcgtgcctcagcgtcagttagagcccagcaggccgccctcgccactggtgttcctccgaatatctacgcatttcaccgctacactcggaattccgcctgcctctactccactcaagaaatacagttttggatgcaggctatgggttaagcccataggtttcacatccaacttgcatccccgcctgcgcaccctttacacccagtaattccggacaacgcttgccacctacgtattaccgcgncggctgacac
OTU_30	p__Firmicutes	c__Clostridia	o__Peptostreptococcales-Tissierellales	f__Peptostreptococcaceae	g__Romboutsia	s__midas_s_34	1019	5	79	122	236	274	314	262	121	443	298	102	236		ggactactagggtttctaatcctgtttgctccccacgctttcgtgcctcagtgtcagttacagtccagagagccgccttcgcaactggtgttcctcctaatatctacgcatttcaccgctacactaggaattccactctcctctcctgcactcaagtttcccagtttcaaaggcttactacggttgagccgtagcctttcacctctgacttaagaaaccacctacgcaccctttacgcccagtaattccggataacgctagccccctacgtattaccgcggctgctgacac
OTU_1131	p__Firmicutes	c__Clostridia	o__Lachnospirales	f__Lachnospiraceae			0	0	0	0	0	0	0	3	0	0	0	0	0		ggactacgcgggtttctaatcctgtttgctccccacgctttcgagcctcaacgtcagttacagtccagtaagccgccttcgccactggtgttcctcctgatatctacgcatttcaccgctacactaggaattccgcttacctctcctgcactctagcactacagtttccaatgcagtaccggggttgagccccgggctttcacatcagacttgatttgccacctacgctccctttacacccagtaaatccggataacgcttgccccctacgtattaccgcgnctgctgacac
OTU_224	p__Firmicutes	c__Clostridia	o__Oscillospirales	f__Oscillospiraceae	g__NK4A214_group	s__midas_s_66174	0	0	1	0	0	3	13	9	2	5	18	1	4		ggactactggggtatctaatcctgtttgctccccacgctttcgcgcatcagcgtcagttttcagccagaaagccgccttcgccaccggtgttcctcctaatatctacgcatttcaccgctacactaggaattccgctttcccctctgatactcaaggacggcagtttccgatgcagttccgcagttaagccgcgggatttcacatcggacttgccgccccgcctacgcgccctttacacccagtaaatccggacaacgctcgccacctacgtattaccgcggctgctgacac
OTU_468	p__Bacteroidota	c__Bacteroidia	o__Sphingobacteriales	f__ST-12K33	g__midas_g_22	s__midas_s_22	0	3	0	0	0	0	2	0	0	7	20	1	0		ggactaccggggtttctaatcctgtttgatccccacgctttcgtgcattagtgtcagttacaacttagtgagctgccttcgctattggtgttctgtagcatatctatgcatttcaccgctacatgctacattccgcccacttcaactgtactcaaggctaacagtatcaacggcaattccctggttgagccgggggatttcaccgctgacttataagcccacctacgcaccctttaaacccaataaatccggataacgcttgcatcctccgtattaccgcggctgctggcac
OTU_795	p__Actinobacteriota	c__Coriobacteriia	o__OPB41	f__midas_f_3016	g__midas_g_61993	s__midas_s_61993	3	0	1	0	1	0	0	4	0	0	1	0	0		ggactactcgggtatctaatcctgtttgctcccctagctttcgcacctcagcgtcagtgttggcccagaagactgccttcgccattggtgttcttcccaatatctgcgcatttcaccgctacactgggaattccatcttcctctaccaaactcaagcctgccagttcggaatccggctgggggttgagccctcagattagagattccgcttaacaagccgcctacgcgcgctttacgcccaataaatccggataacgcttgctccctacgtattaccgcggcggctgacac
OTU_299	p__Firmicutes	c__Clostridia	o__Oscillospirales	f__Hungateiclostridiaceae	g__Ruminiclostridium		0	14	3	46	74	6	3	5	11	51	0	1	2		ggactacccgggtatctaatcctgtttgctccccacgctttcgcgcctcagcgtcagttgtcgtccagaaagccgccttcgccaccggtgttcctcctgatctctacgcatttcaccgctacaccaggaattccgctttcctctccgacactcaagaaacacagtttcagatgcagccccgaggttaagcctcggtatttcacatctgacttgcatccccgcctacacgccctttacacccagtaattccggacaacgctcgccacctacgtattaccgcggcggctgacac
OTU_882	p__Bacteroidota	c__Bacteroidia	o__Chitinophagales	f__Saprospiraceae	g__OLB8	s__midas_s_29	0	0	0	0	0	0	0	0	0	0	0	0	0		ggactacaggggtttctaatcctgttcgctccccacgctttcgtgcctcagcgtcaataaaggcccagtcagctgccttcgcaatcggtgttctatgacatatctaagcatttcaccgctacatgtcacattccgccaacctcaaccttattcaagtcttacagtatcaaaggcaattatacagttaagctgcatgctttcacccctgacttataaaaccgcctacgcaccctttaaacccagtgattccggataacgcttgcaccctccgtattaccgcggctgctgacac
OTU_922	p__Firmicutes	c__Clostridia	o__Oscillospirales	f__Oscillospiraceae	g__NK4A214_group		11	0	0	0	0	0	0	0	0	3	0	0	2		ggactacgcgggtttctaatcctgtttgctccccacgctttcgcgcctcagcgtcagttaatgtccagcaagtcgccttcgccactggtgttcctcctaatatctacgcatttcaccgctacactaggaattccacttgcctctccatcactcaagaaatacagtttcaaatgcagtttgggggttgagcccccagatttcacatctgacttatactcccgcctacgcgccctttacacccagtaaatccggataacgctagccccctacgtattaccgcggctgctgacac
OTU_714	p__Firmicutes	c__Bacilli	o__Lactobacillales	f__Lactobacillaceae			1	5	5	3	0	0	0	0	4	0	0	0	1		ggactacacgggtatctaatcctgtttgctacccatgctttcgagcctcagcgtcagttacagactagacagccgccttcgccactggtgttcttccatatatctacgcattccaccgctacacatggagttccactgtcctcttctgcactcaagtctcccagtttccgatgcacttctccggttaagccgaaggctttcacatcagacttaaaaaaccgcctgcgctcgctttacgcccaataaatccggacaacgcttgccacctacgtattaccgcggcggctggcac
OTU_1189	p__Firmicutes	c__Clostridia	o__Oscillospirales	f__Hungateiclostridiaceae	g__Fastidiosipila	s__midas_s_412	0	1	2	0	0	0	0	0	0	0	0	0	0		ggactacaagggtatctaatcctgtttgctccccacgctttcgcgcctcagcgtcagttgtcagccagaaagtcgccttcgccaccggtgttcctcctaatatctgcgcattttaccgctccactaggaattccactttcccctctgacactcaagtcccacagtttcgaatggcccgtcaaggttgagccttgatctttcacatccgacttgcagggccgcctgcgcgccctttacacccagtaattccggataacgcttgccacctacntattaccgcnnctnctnacac
OTU_348	p__Chloroflexi	c__Dehalococcoidia	o__vadinBA26	f__midas_f_12699	g__midas_g_42496	s__midas_s_42496	1	0	0	0	0	34	35	25	0	1	39	15	34		ggactaccggggtttctaatcctgttcgctacccacactttagggcctcagcgtcagaaacagcctagaaagccgccttcgccactggtgttcctcccgatatctacgcatttcaccactacaccgggaattccactttctcctgctgtcctcaagcctagcagtattggatgactcctcccagttaagccaggagatttcacatccaacttgaaaggccgcctacgcccactttacgcccagtaaattcggataacgctcgcttcctacgtattaccgcggctgctgacac
OTU_471	p__Firmicutes	c__Clostridia	o__Clostridia_UCG-014	f__midas_f_4482	g__midas_g_4482	s__midas_s_67915	0	0	0	0	0	0	0	2	0	0	0	0	0		ggactaccagggtttctaatcctgtttgctccccacactttcgtgcctcaacgtcagttacggtccagaaagtcgccttcgccactggtgttcctcctaatatctacgcatttcaccgctacactaggaattccactttcctctcccgcactcaagaaagatagttttagttgcagttcctcagttaggccgagggatttcacaactaacttgtcttcccgtctacgcaccctttacacccaataaatccggataacgcttgctccctangtatnacgcgncgncnggcac
OTU_702	p__Actinobacteriota	c__Actinobacteria	o__Actinomycetales	f__Actinomycetaceae			37	0	0	0	4	4	7	2	0	12	5	2	4		ggactaccagggtatctaatcctgttcgctacccacgctttcgctcctcagcgtcagtggtggcccagtaacctgccttcgccatcggtgttcctcctgatatctgcgcattccaccgctacaccaggaattccaattacccctaccacactctagtctgcccgtacccactgcaatcccgaagttaagccccaggttttcacagcaggcgcaacaaaccgcctacgagctctttacgcccaataattccggacaacgctcgcaccctacgtattaccgcggctgctgacac
OTU_1091	p__Proteobacteria	c__Gammaproteobacteria	o__Pseudomonadales	f__Moraxellaceae	g__midas_g_7298	s__midas_s_7298	0	0	0	0	0	0	0	0	0	0	2	0	0		ggactactggggtatctaatcctgtttgctacccacgctttcgcacctcagcgtcagtgttgggccaggcagtcgccttcgccactggtgttcctcccgatatctacgcatttcaccgctacaccgggaattccactgccctctcccacactccagcctggcagtatcgaatgcaattcccaggttgagcccggggctttcacatccgacttaccaggccgcctacgcgcgctttacgcccagtaattccgattaacgcttgcaccctccgtattaccgcggctgctgacac
OTU_993	p__Firmicutes	c__Clostridia	o__Eubacteriales	f__Eubacteriaceae	g__Eubacterium	s__midas_s_54986	0	0	0	0	0	0	0	2	0	0	0	0	0		ggactacaggggtttctaatcctgttcgctccccacgctttcgcacctcagcgtcagtatttgtccagcaagccgccttcgccactggtgttcctcctaatatctacgcatttcaccgctacactaggaattccacttgcctctccaatactcaagtctgacagtttcaaatgcacgtcaccggttgagccggtacctttcacatctgacttatcagaccgcctacgtaccctttacgcccaataattccggacaacgctcgcaccatacntattaccgcgncgnctgacac
OTU_1058	p__Firmicutes	c__Dethiobacteria	o__Dethiobacterales	f__Dethiobacteraceae	g__Dethiobacter	s__midas_s_1759	0	0	0	0	2	5	3	4	0	4	3	1	5		ggactacaagggtttctaatcctgtttgctcccctagctttcgcgcctcagcgtcaggtgtagaccagagtgccgccttcgccactggtgttcctcccgatatctacgcatttcaccgctacaccgggaattccacactcctcttctaccctcaagcctaacagtttcaatggcaatacctaggttgagcccaggtgtttcaccactgacttgataggccgcctacacgccctttacgcccagtaattccggacaacgctcgccccctacgtcttaccgcggctgctggcac
OTU_244	p__Firmicutes	c__Clostridia	o__Peptostreptococcales-Tissierellales	f__Anaerovoracaceae	g__Family_XIII_AD3011_group	s__midas_s_25045	0	4	18	24	4	0	0	0	24	12	1	0	0		ggactacgggggtttctaatcctgtttgctacccacactttcgtacctcagtgtcagttactgtccagaaagccgccttcgccactggtgttcctcctaatatctacgcatttcaccgctacactaggaattccgctttcctctccagcactcaagtagcccagttcatgcggcgaacaatagttaagccattgccttaaaccacatgcttaagttaccacctacgtactctttacgcccaataattccggataacgctcgccccctacgtattaccgcggctgctgacac
OTU_373	p__Actinobacteriota	c__Actinobacteria	o__Micrococcales	f__Microbacteriaceae	g__Leucobacter	s__midas_s_11924	2	0	0	0	0	0	0	0	0	0	0	0	0		ggactactggggtttctaatcctgttcgatacccatgctttcgctcctcagcgtcagtaactgcccagagacctgccttcgccatcggtgttcctcctgatatctgcgcatttcaccgctacaccaggaattccagtctcccctaccgcactctagcttgcccgtacccaccgcaggcccggggttgagccccgggatttcacagcagacgcgacaagccgcctacgagctctttacgcccaataattccggacaacgcttgcaccctacntattnccgcgncgnctgacac
OTU_1069	p__Firmicutes	c__Clostridia	o__Lachnospirales	f__Lachnospiraceae	g__Anaerosporobacter	s__midas_s_51812	6	0	0	2	0	1	2	0	1	2	1	0	0		ggactacacgggtttctaatcctgtttgctccccacgctttcgagcctcagtgtcagttacagtccagtaagccgccttcgccactggtgttcctcctaatatctacgcatctcaccgctacactaggaattccacttacctctcctgcactctagtacgatagtttcaaatgcaatcccggggttgagccccgggctttcacatctgacttaccgaaccacctacgctccctttacacccagtaaatccggataacgcttgccccctacgtattaccgcggcggctggcac
OTU_734	p__Chloroflexi	c__Anaerolineae	o__Anaerolineales	f__Anaerolineaceae	g__midas_g_16167	s__midas_s_32178	0	0	0	0	0	0	1	0	0	0	0	0	0		ggactacacgggtatctaatcccgttcgctaccctagctttcgccttcagcgtcaggagcagcccaggaggccgccttcgccacaggtgttcctcccgatatctacgcatttcaccactacaccgggaattccacctccctctgctgccctcaagtcccgcagtattgaacggcctcccccagttaggccaggggctttcacgtccaacttacggaaccgcctcaacgctctttacgcccagtaaatccggataacgcttgcgtcctacgttttaccgcggctgctggcac
OTU_585	p__Firmicutes	c__Clostridia	o__Christensenellales	f__Christensenellaceae	g__Christensenellaceae_R-7_group	s__midas_s_3544	0	11	8	3	3	3	3	0	3	8	0	0	3		ggactacgagggtttctaatcctgtttgctccccacactttcgcgcctcagcgtcagttgcagtccagttacccgccttcgccactgatgttcctcccgatctctacgcatttcaccgctacaccgggaattccgataacctctcctgcactccagccacacagtttccaaagcaattccacccttgaaagatggacttccactccagacttgcatggccgcctacgcgccctttacgcccaatcattccggacaacgctcgccccctacgtattaccgcggcggctgacac
OTU_655	p__Firmicutes	c__Limnochordia	o__B55-F-B-G02	f__midas_f_3498	g__midas_g_3946		0	22	3	12	1	0	0	0	3	0	0	0	0		ggactactagggtatctaatcctgttcgctgccccagctttcgtgcctcagcgtcagttgcaatccaggaagccgccttcgccactggtgttcctcctaatatctacgcatttcaccgctacactaggaattccgcttccctctcctgcactctagatatacagtttccaatgcaactccccggttaagccgaagcatttcacatcggacttgtatatccgcctacgcaccctttacgcccagtaattccggacaacgctcgccccctacgtattaccgcggctgctgacac
OTU_207	p__SAR324_cladeMarine_group_B	c__midas_c_814	o__midas_o_928	f__Ca_Phosphitivoracaceae	g__Ca_Phosphitivorax	s__Ca_Phosphitivorax_anaerolimi	0	0	0	0	7	64	21	8	0	1	21	45	114		ggactactagggtttctaatcctgtttgctccccacgctttcgcacctcagcgtcagtagaggcccagggggtcgccttcgcctctggtgttcctcccgatatctacgaatttcacctctacaccgggaattccacccccctctacctcactcaagactagcagtatcaaatgcagttccggagttgagctccgggatttcacacctgacttaccaatccgcctacgtgctctttacgcccagtgattccgaataacacttgcaccctccgtattaccgcggctgctgacac
OTU_937	p__Firmicutes	c__Thermovenabulia	o__Thermovenabulales	f__Tepidanaerobacter	g__midas_g_917		0	0	0	0	1	0	0	0	0	0	2	0	0		ggactacgggggtatctaatcccgttcgctaccctagctttcgcgcctcagcgtcagttacaggccagggaaccgccttcgccactggtgttcctcccggtatctacgcatttcaccgctactccgggaatcccattcccccctcctgaactcaagagatacagttttatcggcgagcccgaggttgagccccgggtttttaccgataacttgcatccccgcctacacgccctttacgcccagtaattccggacaacgctcgccccctacntattnccgcgnctncngacac
OTU_942	p__Firmicutes	c__Clostridia	o__Oscillospirales	f__Hungateiclostridiaceae			0	0	0	0	0	1	0	3	0	0	2	2	0		ggactacccgggtttctaatcctgtttgctccccacgctttcgcgcctcagcgttagttaccgtccagaaagccgccttcgccactggtgttcctcctgatatctacgcatttcaccgctacaccaggaattccgcttccctctccggcactcaagagatgcagtttcagatgcatctccagggttaagccctggaatttcacatctgacttgcttccccgcctgcacgccctttacacccagtaattccggacaacgcttgccacctacgtattaccgcggctgctggcac
OTU_166	p__Euryarchaeota	c__Methanobacteria	o__Methanobacteriales	f__Methanobacteriaceae	g__Methanobrevibacter		97	3	0	3	32	29	18	26	6	51	29	8	15		ggactacacgggtatctaatccggttcgcgcccctaactttcgtccctcaccgtcagaaccgttccagttagacgccttcgcaacaggcggtcctcccaggattacagaatttcacctctaccctgggagtacctctaacctctcccggtctcaagtctaatagtatctccagcaattcccacagttaagctgcaggatttcaccagagacttattaaaccggctacggacgctttaggcccaataaaaattgttaccactagagctgccggtgttaccgcggcggctgacac
OTU_569	p__Firmicutes	c__Clostridia	o__Oscillospirales	f__Oscillospiraceae			0	0	0	0	0	2	4	10	0	0	1	0	0		ggactactcgggtttctaatcctgtttgctccccacgctttcgcgcctcagcgtcagttgtcgtccagcaggccgccttcgccactggcgttcctcctaatatctacgcatttcaccgctacactaggaattccgcctgcctctccgatactcaagagcaacagtttcaaatgcagctccagggttaagccctggcatttcacatctgacttgctgccccgcctacgcgccctttacacccagtaaatccggacaacgctcgccatctacntattaccgcgnctnctgacac
OTU_724							0	0	2	0	1	4	6	1	1	0	13	3	4		ggactacgagggtatctaatcctgtttgctacccacgctttcgcgcctcagcgtcagttacaggccagggagccgctttcgccaccggtgttcctcccaatatctacgcatttcaccgctacactgggaattccactcccctcttctgcactcaagctctgcagtttcaatcgcaagctatcagttgagccgataggtttcacgtctgacttgcagggccgcctacacgccctttacgcccagtaattccggacaacgcttgccccctacgttttaccgcggcggctgacac
OTU_16	p__Firmicutes	c__Clostridia	o__Peptostreptococcales-Tissierellales	f__Family_XI	g__W5053	s__midas_s_114	0	184	575	816	312	7	0	3	816	609	8	2	0		ggactactagggtatctaatcctgtttgctccccacgctttcgtacctcagcgtcagttagtgtccagaaagtcgccttcgccaccggtattcctcctaatatctacgcatttcaccgctacactaggaattccactttcctctccactactcaagtcttccagtttcaactgcttgacagggttgagccctatgctttcacagatgacttaaaaaaccgcctacgtaccctttacgcccaataattccggacaacgctcgccccctacgtattaccgcggctgctgacac
OTU_300	p__Firmicutes	c__Clostridia	o__Caldicoprobacterales	f__Caldicoprobacteraceae	g__Caldicoprobacter	s__midas_s_3365	0	0	5	2	11	10	18	28	5	14	7	6	30		ggactacgggggtatctaatcctgttcgctccccacgctttcgtgcctcagcgtcagttacagtccaggaagccgccttcgccactggtgttcttcctaatatctacgcattccaccgctacactagaaattccacttccctctcctgcactcaagtccgccagtctcagatgcacatcccgggttgagcccaggtctttcacatctgacttaacagaccgcctacgcaccctttacgcccagtaattccggacaacgctcgccccctacgtgttaccgcggcggctggcac
OTU_927							0	0	5	0	1	1	10	10	0	4	15	0	2		ggactacccgggtatctaatcctgtttgctccccctgctttcgcgcctcagcgtcagtaacgttccagggatccgccttcgcctccggtgttctgcaggatatcaacgcatttcaccgctacaccctgcattccgatcccccctcccgtactctagcaacgcagttacgggcgcagttcgtgggttgggcccacggatttcacacccggcatacgccgccgcctacgcgccctttacgcccagtaaatccgaacaacgctcgccacctctgtattaccgcggctgctgacac
OTU_1138	p__Chloroflexi	c__Anaerolineae	o__Anaerolineales	f__Anaerolineaceae	g__midas_g_467	s__midas_s_467	1	0	1	0	0	0	0	0	0	0	0	1	0		ggactacaagggtttctaatcccgttcgctaccctagctttcgcgtctgagtgtcaggaatggtccaggaggccgccttcgccactggtgttcctccagatatctgcgcattccaccgctacacctggaattccacctccctctaccatcctctagctctgcagtttagaacggcatctcccagttgagccgggagctttcacgccctacttacagaaccacctacacgcgctttacgcccagtaaatccggataacgtttgcctcctacgtgttaccgcgncgnctgacac
OTU_452	p__Firmicutes	c__Bacilli	o__Erysipelotrichales	f__Erysipelotrichaceae	g__Erysipelothrix		20	0	0	0	1	3	3	4	0	5	9	1	3		ggactacacgggtttctaatcctatttgctccccacgctttcgtgcctcagcgtcagttacaggccagtgagccgccttcgccactggtgttcctccatatatctacgcattttaccgctacacatggaattccactcacctctcctgtactcgagctacccagtttccatggcatcacggggttgagccccgaactttaaccatgaacttaaatagccgcctacgcaccctttacgcccaataattccggataacgctcgccacctacgtattaccgcggctgctgacac
OTU_9	p__Firmicutes	c__Clostridia	o__Caldicoprobacterales	f__Caldicoprobacteraceae	g__Caldicoprobacter	s__midas_s_858	0	16	80	888	651	1204	588	480	1079	2011	1181	197	583		ggactactagggtttctaatcctgttcgctacccacgctttcgtacctcagcgtcagttacagtccagaaagtcgccttcgccactggtgttcctcctaatctctacgcatttcaccgctacactaggaattccactttcctctcctgcactcaagctacacagtttcaaatgcaattccagtgttaagcactggtatttcacacctgacttatatagccgcctacgtaccctttacgcccagtaattccggacaacgctcgccccctacgtattaccgcggctgctgacac
OTU_488	p__Firmicutes	c__Syntrophomonadia	o__Syntrophomonadales	f__Syntrophomonadaceae	g__Syntrophomonas		0	0	7	5	3	49	7	14	6	2	8	4	19		ggactacgggggtttctaatcctgtttgctacccacgctttcgcacctcagcgtcagggccagtccagtcagccgccttcgccactggtgttcctcctgatttctacgcatttcaccgctacaccaggaattccactgacctctcctgccctcaagatacccagtttcaattgcaaccccgcggttgagccgcggtctttcacaactgacttaaatatccgcctacgtgctctttacgcccagtaattccggacaacgctcgccccctacgtcttaccgcggctgctggcac
OTU_295	p__Firmicutes	c__Clostridia	o__Oscillospirales	f__UCG-010	g__midas_g_6504	s__midas_s_6504	0	0	0	0	0	50	1	0	0	0	38	1	23		ggactactggggtttctaatcctgtttgctccccacactttcgtgtatcagcgtcagttgtcgtccagcaaaccgccttcgccaccggtgttcctccaaatatctacgcatttcaccgctacacttggaattccatttgcccctccgacactcaaggaagacagtttcaggcgcagttcacgggttgagcccgtaaatttcacacctgacttgcctttccgcctacacaccctttacacccagtaaatccggataacgctcgccacctacgtattaccgcggctgctgacac
OTU_318	p__Firmicutes	c__Syntrophomonadia	o__Syntrophomonadales	f__Syntrophomonadaceae	g__Syntrophomonas	s__midas_s_3034	0	0	7	15	1	3	24	25	14	3	17	3	6		ggactactcgggtttctaatcctgtttgctacccacgctttcgcacctcagcgtcagggtcagtccagaaagccgccttcgccactggtattcctcctgatttctacgcatttcaccgctacaccaggaattctgctttcctctcctgccctcaagaaacccagtttcaaatgccaccccgtggttgagccacggtctttcacacctgacttaggttcccgcctacgtgctctttacgcccagtaattccggacaacgctcgccccctacgtcttaccgcggctgctgacac
OTU_744	p__Desulfobacterota	c__Desulfovibrionia	o__Desulfovibrionales	f__Desulfovibrionaceae	g__Desulfovibrio	s__Desulfovibrio_desulfuricans	0	0	0	0	0	3	1	0	1	0	4	0	0		ggactacaagggtatctaatcctgtttgctccccacgctttcgcacctcagcgtcagtaccggtccaggtggccgccttcgccactgatgttcctccagatatctacggatttcactcctacacctggaattccgccaccctctcccggactcaagtccagcagtatcaagggcaattccgcggttgagccgcgggatttcacccctgacttaccaaacagcctacgtgcgctttacgcccagtgattccgattaacgctcgcaccctccgtagtaccgcnnctgctggcac
OTU_1098	p__Firmicutes	c__Clostridia	o__Lachnospirales	f__Lachnospiraceae			1	0	0	0	0	0	0	0	2	3	0	0	1		ggactacacgggtatctaatcctgtttgctccccacgctttcgggcctcaacgtcagttatcgtccagtaagccgccttcgccaccggtgttcctcctgatatctacgcatttcaccgctacaccaggaattccgcttacccctccgatactcaagctgtatagtttccaaagcagttccgcagttgagccgcgggctttcacttcagacttacacagccgtctgcgccccctttacacccagtaaatccggataacgcttgccccctacgtattaccgcggcggctggcac
OTU_1051	p__Bacteroidota	c__Bacteroidia	o__Bacteroidales	f__Paludibacteraceae	g__midas_g_8371	s__midas_s_16646	2	0	0	0	0	0	0	0	0	0	0	0	0		ggactaccagggtttctaatcctgttcgatccccacgctttcgtgcatcagcgtcaataatgacctaggaagctgccttcgcaattggtgttctgtgtcatatctaagcatttcaccgctacataacacattccgcctacctcatttacactcaagaacgacagtttcaacggcaattttacagttgagctgcaaactttcaccactgacttgtcgtcccgcctacgcaccctttaaacccaataaatccggataacgctcggatcctccgtattaccgcgncggctngcac
OTU_202	p__Actinobacteriota	c__Coriobacteriia	o__Coriobacteriales	f__Atopobiaceae	g__Atopobium	s__midas_s_3545	186	1	4	8	35	23	21	25	16	63	35	8	32		ggactactcgggtttctaatcctgttcgctcccctagctttcgcgcctcagcgtcagtcgtggcccagaaggccgccttcgccaccggtgttcttccaaatatctgcgcattccaccgctacacttggaattccaccttcccctaccagactcaagcccgccggtatcgggagcggacgggggttgagcccccggatttgactcccgacctaacgggccgcctacgcgcgctttacgcccaatgaatccggataacgctcgccccctacgtattaccgcggcggctgacac
OTU_932	p__Firmicutes	c__Clostridia	o__Proteinivoracales	f__midas_f_1799	g__midas_g_1799	s__midas_s_1799	0	4	4	0	4	9	0	0	3	0	1	1	6		ggactacccgggtttctaatcctgtttgctcccctagctttcgcgcctgagcgtcagttacagtccaggaagtcgccttcgccactggtgttcctcctaatatctacgcatttcaccgctacactaggaattccacttccctctcctgcactcaagcctgccagtttcaagtgcgatacggggttgagccccgcattttgacacctgacttaacaagccgcctgcgcgcgctttacgcccagtaattccggacaacgctcgccccctacgtattaccgcggcggctgacac
OTU_947	p__Firmicutes	c__Clostridia	o__Oscillospirales	f__Hungateiclostridiaceae	g__Fastidiosipila	s__midas_s_51456	0	0	0	0	0	0	2	4	0	3	3	1	2		ggactacgcgggtttctaatcctgtttgccccccacgctttcgcgcctcagcgtcaattgtcagccagaaagccgccttcgccgccggtgttcctcctgatctctacgcattttaccgctccaccaggaattccgctttcccctctgacactcaaaatcatcagtttcggatgaccgactgaagttaagcctcagtatttcacatccgacttgataacccgcctacacgccctttacacccagtaaatccggataacgcttgccacctacgtattaccgcggctgctgacac
OTU_501	p__Firmicutes	c__Clostridia	o__Oscillospirales	f__Hungateiclostridiaceae	g__HN-HF0106	s__midas_s_4483	0	0	0	1	25	7	0	0	1	5	0	2	1		ggactacgagggtatctaatcctgttcgctccccacgctttcgcgcctcagcgtcagttgtcgtccagaaagccgccttcgccactggtgttcctcccaatctctacgcatttcaccgctacactgggaattccgctttcctctccgacactcaagaagtacagtttcagatgcacccccgcagttgagccgcggtgtttcacacctgacttgtacccccgcctacacgccctttacgcccagtaattccggacaacgctcgccacctacgtattaccgcggctgctggcac
OTU_1231	p__Spirochaetota	c__Spirochaetia	o__Spirochaetales	f__Spirochaetaceae	g__Treponema	s__midas_s_6261	0	0	10	1	1	11	0	6	1	0	2	3	5		ggactacacgggtttctaatcctgttcgctccccgcactttcgcacctcagcgtcaatcatctgctagaaactcgccttcgccaccggtattcttccagatatctacagattccacccctacacctggaattctagtttcccctcagtgattcaagttcggcagtacccaatgcaattctacagttaagctgcaggatttcacatcaggcttaccaaaccgcctacatgccctctacgcccaataattccgaacaacgcttgccccctacntgttnccgcgncgnctggcac
OTU_214	p__Spirochaetota	c__Spirochaetia	o__Spirochaetales	f__Spirochaetaceae	g__Treponema	s__midas_s_6261	0	0	118	22	8	48	36	60	41	6	43	35	55		ggactacgcgggtttctaatcctgttcgctccccgcactttcgcacctcagcgtcaatcatctgctagaaacccgccttcgccaccggtattcttccagatatctacagattccacccctacacctggaattctagtttcccctcagtgattcaagttcggcagtacccaatgcagttctacagttaagctgcaggatttcacatcaggcttaccaaaccgcctacatgccctttacgcccaataattccgaacaacgcttgccccctacgtgttaccgcggcggctgacac
OTU_154	p__Bacteroidota	c__Bacteroidia	o__Bacteroidales	f__Dysgonomonadaceae	g__Proteiniphilum		761	0	20	18	84	109	121	110	11	147	117	40	95		ggactacccgggtttctaatcctgtttgatccccacgccttcgtgcctgagcgtcagttatggtttagtaagctgcctgcgcaatcggagttcctcgtgatatctatgcatttcaccgctacaccacaaattccgcctacttcatccatactcaagaaaaccagtatcaatggcacttttacagttgagctgcaaaatttcaccaccgacttaatcttccgcctacgcaccctttaaacccaataaatccggataacgcttggatcctccgtattaccgcggcggctggcac
OTU_306	p__Firmicutes	c__Bacilli	o__Lactobacillales	f__Aerococcaceae	g__midas_g_24922	s__midas_s_43266	94	0	0	0	5	1	7	5	0	6	6	2	2		ggactactggggtatctaatcctgtttgctccccatgctttcgagcctcagcgtcagttacagaccagaaagtcgccttcgccactggtgttcctccatatatctacgcatttcaccgctacacatggaattccactttcctcttctgcactcaagtttgccagtttccaatgcacctccacggttgagccgtggcctttcacatcagacttaacaaaccgcctgcgctccctttacgcccaataaatccggacaacgcttgtgacctacgtattaccgcggctgctgacac
OTU_565	p__Firmicutes	c__Syntrophomonadia	o__Syntrophomonadales	f__Syntrophomonadaceae	g__Syntrophomonas	s__midas_s_9327	0	0	0	0	16	5	3	8	2	30	14	0	3		ggactactcgggtttctaatcctgtttgctccccacgctttcgcacctcagcgtcagggtcagtccagtcagccgccttcgccactggtattcctcctgatttctacgcatttcaccgctacaccaggaattctactgacctctcctgccctcaagatatccagtttcaagtgcaaccccgcagttgagctgcggtctttcacacctgacttaaatatccgcctacgtgctctttacgcccagtaattccggacaacgctcgccccctacntcttaccgcgnctnctggcac
OTU_338	p__Firmicutes	c__Clostridia	o__Oscillospirales	f__Ruminococcaceae	g__Ruminococcus		0	0	1	0	9	1	0	2	0	0	8	6	5		ggactacgcgggtttctaatcctgtttgctccccacactttcgcgcctcagcgtcagttgatgtccagtaagccgccttcgccaccggtgttcctcccgatatctacgcattttaccgctacaccgggaattccgcttacctctccatcactcaagaacagctgtttcaaatgcagcccggaggttgagcctccgtatttcacatctgacttgccgtcccgcctactcgccctttacacccagtaaatccggacaacgctcgccacctacgtattaccgcggcggctgacac
OTU_707	p__Caldatribacteriota	c__Caldatribacteriia	o__Caldatribacteriales	f__Caldatribacteriaceae	g__Ca_Caldatribacterium	s__midas_s_77	0	0	0	0	0	0	1	1	1	0	0	0	0		ggactacgcgggtatctaatccggttcgctcccctggctttcgctcctcagcgtcagcaacagaccagaaagccgtcttcaccactggtgttcctcccgatatctacgcatttcaccgctacaccgggaattccactttccttttctgtcctcaggccggtcggtttcccgcgaccctccccggttgagccgggggattttacgcgagacctgatcggccgcctacgagctctttacgcccagtaaatccggataacgctcgcgtcctacgttttaccgcggctgctgacac
OTU_589	p__Firmicutes	c__Limnochordia	o__MBA03	f__midas_f_112	g__midas_g_112		0	0	1	4	2	6	15	3	1	2	9	1	11		ggactaccagggtatctaatcctgtttgctcccctagctttcgtgcctcagcgtcagttttcgtccaggcagtcgccttcgccactggtgttcctcccaatatctacgcatttcaccgctacactgggaattccactaccctctccgatactcaagcctcccagtttcaaatgcaattccgcagttaagctgcgggctttcacatctgacttaaagggccgcctacgcaccctttacgcccagtaattccggacaacgctcgccccctacntattaccgcnnctnctngcac
OTU_659	p__Firmicutes	c__Clostridia	o__Lachnospirales	f__Lachnospiraceae	g__Lachnospiraceae_NK4A136_group	s__midas_s_53637	2	0	0	0	0	0	0	1	0	4	1	0	1		ggactacgggggtttctaatcctgtttgctccccacgctttcgagcctcaacgtcagttacagtccagtaagccgccttcgccactggtgttcctcctaatatctacgcatttcaccgctacactaggaattccacttacctctcctgcactctagctccacagtttccaaagcagtcccggggttgagccccgggctttcactccagacttgcagagccgtctacgctccctttacacccagtaaatccggataacgcttgccccctacgtattaccgcggctgctgacac
OTU_234	p__Firmicutes	c__Limnochordia	o__MBA03	f__midas_f_112	g__midas_g_2506	s__midas_s_2506	0	1	6	3	9	11	3	3	5	12	5	5	5		ggactacaagggtttctaatcctgtttgctcccctagctttcgtgcctcagcgtcagttatcgtccaggtagtcgccttcgccactggtgttcctcccgatatctacgcatttcaccgctacaccgggaattccactaccctctccgacactcaagccacccagtttcaaatgcaaccccacagttaagctgtggtctttcacatctgacttaagcggccgcctacgcaccctttacgcccagtaattccggacaacgctcgccccctacgtattaccgcggctgctggcac
OTU_186	p__Firmicutes	c__Clostridia	o__Lachnospirales	f__Lachnospiraceae			1	0	0	0	0	0	144	84	0	0	20	3	45		ggactactcgggtttctaatcctgtttgctccccacgctttcgagcctcaacgtcagttacagtccagtaagccgccttcgccaccggtgttcctcctaatatctacgcatttcaccgctacactaggaattccacttacctctcctgcactcaagtctgacagtttccaatgcagtcccgcggttgagccccgggctttcacatcagacttgccaaaccgtctacgctccctttacacccagtaaatccggataacgcttgccccctacgtattaccgcggctgctgacac
OTU_904	p__Firmicutes	c__Bacilli	o__Lactobacillales	f__Aerococcaceae	g__Aerosphaera	s__midas_s_24922	2	0	0	0	0	0	0	0	0	0	0	0	0		ggactacccgggtttctaatcccgttcgctgccctagctttcgcacatgagcgtcagtattgtgccagaaagtcgccttcgccactggtgttcctccatatatctacgcatttcaccgctacacatggaattccactttcctcttctgtattcaagtgacccagtttccaatgaccttccacggttgagccgtgggctttcacatctgacttaagtcaccgcctgcgctccctttacgcccaataattccggacaacgcttgccccctacntattnccgcgnctnctggcac
OTU_912	p__Firmicutes	c__Clostridia	o__Oscillospirales	f__Oscillospiraceae	g__NK4A214_group	s__midas_s_66174	0	0	0	0	0	2	0	2	0	0	0	0	0		ggactacgcgggtttctaatcctgtttgctccccacactttcgagcctcagcgtcagttagaccccagcaagccgccttcgccactggtgttcctccgaatatctacgcatttcaccgctacactcggaattccacttgcctctccatcactcaagaaaaacagtttcaaatgcagttcccgggttaagcccggggatttcacatctgacttgctctcccgcctacgcgccctttacacccagtaaatccggacaacgcttgccacctacgtattaccgcggcggctgacac
OTU_283	p__Verrucomicrobiota	c__Verrucomicrobiae	o__Verrucomicrobiales	f__Rubritaleaceae	g__Luteolibacter	s__midas_s_48797	0	0	0	0	3	0	0	0	0	0	0	0	0		ggactacacgggtatctaatcccttttgctcccctagccttcgagcctcagcgccagatgttgtccagtagctcgccttcgccacgagtgttcctctcgatatccacgcatttcactgctacaccgagaattccagctacctctccaaccctcaagcatggcagtatcgggtgcagttccggggttgagccccgggatttcacacctgacttaccacgccgcctacgctccctttacgcccagtgattccgaacaacgcttgggaccttcgtattaccgcggctgctggcac
OTU_1106	p__Firmicutes	c__Clostridia	o__Oscillospirales	f__Ruminococcaceae	g__midas_g_55077		0	0	0	0	0	1	1	1	0	2	0	0	3		ggactacccgggtttctaatcctgtttgctccccatgctttcgagcctcagcgtcagtaaaggcccagcaggccgccttcgccactggtgttcctcctaatatctacgcatttcaccgctacactaggaattccgcctgcctctacctcactcaagaaaatcagtttcaagcgccactaccggttgagccgatagttttcacgcccgacttgatcccccgcctgcgcgccctttacacccagtaattccggacaacgctcgccacctacgtattaccgcggcggctgacac
OTU_835	p__Firmicutes	c__Clostridia	o__Oscillospirales	f__Hungateiclostridiaceae	g__midas_g_479	s__midas_s_479	0	0	0	1	0	0	0	0	3	0	0	0	0		ggactactggggtttctaatcctgtttgctccccacgctttcgcgcctcagcgtcagttgtcagccagaaagtcgccttcgccaccggtgttcctcctaatatctacgcattttaccgctccactaggaattccactttcccctctgacactcaagatgtacagtttctaatgacagcttgcagttaagccgcaagatttcacatcagacttgttcatccgcctacacgccctttacacccagtaattccggataacgctcgccacctacntattnccgcgnctncngacac
OTU_1104	p__Firmicutes	c__Clostridia	o__Oscillospirales	f__Hungateiclostridiaceae	g__midas_g_479	s__midas_s_479	0	4	5	5	1	0	0	0	10	9	0	0	0		ggactacgcgggtttctaatcctgtttgctccccacgctttcgcgcctcagcgtcagttgtcagccagaaagtcgccttcgccaccggtgttcctcctaatctctgtgcattttaccgctccattaggaattccactttcccctctgacactcaagatagatagtttcatatgacactctgcagttgagccgcaggatttcacatctgacttacctatccgcctacacgccctttacacccagtaattccggataacgctcgccacctacntattaccgcgncgnctgacac
OTU_527	p__Firmicutes	c__Bacilli	o__Lactobacillales	f__Lactobacillaceae	g__Latilactobacillus	s__midas_s_27827	0	1	0	0	1	0	0	0	1	0	0	0	0		ggactacgggggtttctaatcctgtttgctacccatgctttcgaatctcagcgtcagttacagaccagaaagccgccttcgccactggtgttcttccatatatctacgcattccaccgctacacatggagttccactttcctcttctgcactcaagtttaccagttttcgaagcacttcctcggttgagccgagggctttcacttcaaacttaataaaccgcctacattctctttacgcccaataaatccggacaacgcttgccacctacgtattaccgcggcggctggcac
OTU_49	p__Firmicutes	c__Clostridia	o__Oscillospirales	f__Hungateiclostridiaceae			0	3	12	713	47	10	7	9	665	50	4	4	2		ggactacaagggtttctaatcctgtttgctccccacgctctcgcgcctcagcgtcagttactgtccagaaagtcgccttcgccactggtgttcctcctaatctctacgcatttcaccgctacactaggaattccactttcctctccagcactcaagagacacagtttcagatgcagtgccggggttgagccccggaatttcacatctgacttgcatccccgcctacacgccctttacacccagtaattccggacaacgctcgccacctacgtattaccgcggctgctgacac
OTU_1063							0	0	0	0	0	0	0	0	0	2	0	0	0		ggactacacgggtttctaatcctgtttgatacccacaccttcgcagtttagcgtcaattacggcttagaagactgccttcgccttaggtattcctcctgatatctgcgcattccaccgctacaccaggaattccagtctcccctgcagtactccagtctgcccgtatcgcccgcacgcccacagtcaagctgtggcatttcacgaacaacgcgacaaaccacctacaagccctttacgcccagtgattccggacaacgctcgcaccctacntattnccgcgncgncngacac
OTU_763	p__Firmicutes	c__Clostridia	o__Oscillospirales	f__Ruminococcaceae	g__midas_g_9292	s__midas_s_9292	0	0	2	1	0	1	0	0	2	1	0	0	0		ggactacccgggtttctaatcctgtttgctacccacgctttcgagcctcagcgtcagtaaaagcccagcaagccgccttcgccaccgatgttcctcccgatatctacgcattccaccgctacaccgggaattccgcttgcctctgctccactcaagatgtgcagtcttaaacgcaatttatgggttgagcccatagatttcacatttaacttgcacacccgcctgcgctccctttacacccagtaattccggacaacgcttgccacctacgttttaccgcggcggctgacac
OTU_600	p__Firmicutes	c__Clostridia	o__Peptostreptococcales-Tissierellales	f__Anaerovoracaceae	g__Eubacterium_brachy_group	s__midas_s_40426	0	1	4	2	1	0	0	0	2	0	0	0	0		ggactaccagggtttctaatcctgtttgctacccacgctttcgtacctcagtgtcagttgcagtccagaaagccgccttcgccaccggtgttcctcctaatctctacgcatttcaccgctacactaggaattccgctttcccctcctgcactcaagtagtccagttcacagggcgaacaatagttgagccattgccttaaaccctgcgcttaaattaccacctacgtactctttacgcccaataattccggataacgcttgccccctacntattnccgcgnctncngacac
OTU_721	p__Proteobacteria	c__Alphaproteobacteria	o__Rhizobiales	f__Devosiaceae			13	0	0	0	3	6	5	4	0	8	3	2	3		ggactactggggtttctaatcctgtttgctccccacgctttcgcacctcagcgtcagtaccgagccagtgagccgccttcgccactggtgttcttcctaatatctacgaattccacctctacactaggagttccactcacctctctcggtctctagactggcagtattaaaggcagttccggagttgagctccgggatttcacccctaactgaccaatccgcctacgtgcgctttacgcccagtaaatccgaacaacgctagcccccttcgtattaccgcggcggctgacac
OTU_870	p__Firmicutes	c__Clostridia	o__Lachnospirales	f__Lachnospiraceae	g__Herbinix	s__midas_s_8825	3	0	38	8	2	57	27	45	10	2	22	28	51		ggactacaagggtatctaatcctgtttgctccccacgctttcgagcctcagtgtcagttacagtccagtaagccgccttcgccactggtgttcctcctaatatctacgcatttcaccgctacactaggaattccacttacctctcctgcactctagcatatcagtttcaaatgcggtcccggggttgagccccgggctttcacatctgacttgatttgccacctacgctccctttacacccagtaaatccggataacgcttgccccctacgtattaccgcgncggctggcac
OTU_5	p__Firmicutes	c__Dethiobacteria	o__Dethiobacterales	f__Dethiobacteraceae			0	764	2048	2634	352	2	2	0	2682	751	4	2	0		ggactactagggtttctaatcctgtttgctcccccagctttcgcgcctcagcgtcagtaacaggccaggaggtcgccttcgccaccggtgttcctcccgatatctacgcatgtcaccgctacaccgggaattccaccaccctctcctgcactcaagcccatcagtttcgactgcacccccccggttaagccggggaatttcacagccgacttgaaaagccgcctacacgccctttacgcccagtaattccggacaacgctcgccccctacgtcttaccgcggctgctgacac
OTU_815	p__Firmicutes	c__Bacilli	o__Izemoplasmatales	f__Izemoplasmataceae	g__midas_g_45894	s__midas_s_45894	0	0	0	0	0	0	1	2	0	0	1	0	0		ggactaccagggtttctaatcctgtttgctccccacgctttcgtgcctcagcgtcagttccggcccagtaagctgccttcgccattggtgttcctccatatatctacgcattccaccgctacacatggaattccacttacctctaccgtactcaagtctgccagtttcaattgccctactcagttgggctgagatcttttacaactgacttaacaaaccgcctacgcacgctttacgcccaataattccggataacgctcgctccctacgtattaccgcggctgctgacac
OTU_849	p__Firmicutes	c__midas_c_4	o__DTU014	f__midas_f_148	g__midas_g_606	s__midas_s_606	0	0	0	0	0	0	0	0	2	0	0	0	0		ggactactggggtttctaatcctgttcgctaccccagctttcgtgcctcagcgtcagtatcagtccaggaagccgccttcgccactggtgttcctcccgatatctacgcatttcaccgctacaccgggaattccgcttccctctcccgcactcaagcatgccagtttcgaacgacatcccccagttgagccaggggttttcacgtccgacttgacacgctgcctgcgcgccctttacgcccagtgattccggacaacgctcgccacctacgtattaccgcgnctnctgacac
OTU_177	p__Desulfobacterota	c__Syntrophia	o__Syntrophales	f__Smithellaceae	g__Smithella	s__midas_s_136	0	0	0	0	0	0	0	0	0	0	1	0	0		ggactacgcgggtttctaatcctgtttgctacccacgctctcgcgtctcagcgtcagtatagggccagaaagtcgccttcgccaccggtgttcctcctgatatctacgaatttcacctctacaccaggaattccactttcctctcccttactccagctgaacagtttcaaatgcacttcctgagttaagcccagggctttcacatctgacttgtccaaccgcctacacgctctttacgcccaataattccgaacaacgcttgcaccccccgtattaccgcggctgctgacac
OTU_1084	p__Firmicutes	c__Clostridia	o__Christensenellales	f__Christensenellaceae	g__Christensenellaceae_R-7_group	s__midas_s_4976	0	0	0	0	5	4	1	2	0	4	0	1	2		ggactactggggtatctaatcctgtttgctccccacgctttcgcgcatcagcgtcagttgcggcccagaaagtcgccttcgccactggtgttcctcctaatatctgcgcatttcaccgctacactaggaattccacttccctctaccgcactcaagcaacatagtttcgcctgcagcccccaggttgagcccgggtctttcacaaacgacttttgccgccgcctacgcgcgctttacgcccagtaattccggacaacgctcgccccctacgtattaccgcggctgctgacac
OTU_151	p__Firmicutes	c__Clostridia	o__Peptostreptococcales-Tissierellales	f__Family_XI	g__Tissierella	s__midas_s_2473	118	231	2	1	8	5	2	0	2	26	3	3	1		ggactactcgggtttctaatcctgtttgctccccacgctttcgttcctcagcgtcagtataagtccagaaagtcgccttcgccactggtattcctcctaatatctacgcatttcaccgctacactaggaattccactttcctctccttaactcaagccttccagtttcaaatgcttaccacggttgagccgtgatctttcacatctgacttaaaaggccgcctgcgaaccctttacgcccaataaatccggacaacgctcgccccctacgtattaccgcggctgctgacac
OTU_1086	p__Firmicutes	c__Clostridia	o__Clostridia_UCG-014	f__midas_f_4482	g__midas_g_4482		0	0	0	0	0	2	0	0	0	0	0	0	0		ggactactggggtttctaatcctgtttgctccccacactttcgtgcctcaacgtcagttactgtccagaaagtcgccttcgccaccggtgttcttcctaatatctacgcatttcaccgctacactaggaattccactttcccctccagcactcaagattaacagttttagtagcagttcctcagttaagccgagggatttcactactaacttgttaacccgtctacgcaccctttacacccagtcattccggacaacgcttgccacctacgtattaccgcgncggctggcac
OTU_901	p__Firmicutes	c__Clostridia	o__Oscillospirales	f__Ruminococcaceae			0	0	0	0	5	9	5	2	5	12	4	0	1		ggactactggggtttctaatcctgtttgctccccacgctttcgagcctcagcgtcagttaaagcccagtaggccgccttcgccactggtgttcctcctaatctctacgcatttcaccgctacactaggaattccgcctacctctacttcactcaagaaacgcagtttttaccgctgataccggttgagccgatagattaaacagtaaacttgcgctcccgcctacgctccctttacacccagtaattccggacaacgctcgccacctacgtattaccgcggcggctggcac
OTU_231	p__Firmicutes	c__Clostridia	o__Peptostreptococcales-Tissierellales	f__Family_XI	g__W5053	s__midas_s_114	0	20	76	103	34	0	0	0	123	78	0	0	0		ggactacgcgggtttctaatcctgtttgctccccacgctttcgtacctcagcgtcagttagtgtccagaaagtcgccttcgccaccggtattcctcctaatatctacgcatttcaccgctacactaggaattccactttcctctccactactcaagtcttccagtttcaactgcttgacagggttgagccctatgctttcacagatgacttaaaaaaccgcctacgtaccctttacgcccaataattccggacaacgctcgccccctacntattaccgcnncgnctnacac
OTU_547	p__Euryarchaeota	c__Thermococci	o__Methanofastidiosales	f__Methanofastidiosaceae	g__Ca_Methanofastidiosum	s__midas_s_8154	0	0	1	0	0	1	0	0	0	0	0	2	0		ggactactggggtttctaatccggctcgctcccctaggtttcgtccctcaccgtcagacccgttccagttggacgccttcgccacaggtggtccccctaggattacaggatttcacccctaccctaggagtacctccaacctctcccggtctcaagacaagcagtatctctagaattcccacggttgagtcgcaggatttaaccaaagacttacttatccggctacgaacgttttaggcccaataatcgcggctaccacttgagctgccggtattaccgcggcggctggcac
OTU_894							8	0	4	0	1	7	3	2	0	0	8	3	11		ggactacacgggtttctaatcctgtttgctacccacgctttcgtccctgagggtcagtattatgccagcagaccgccttcgccatcggtgttccacctgatatccacgcattccaccgctacaccaggtgttccgtctgcccatcataaactcaagcccggcagtttccaacgcacgtccagggttgagccctggaatttcacggcagacttgccaggccccctgcggaccctttacgcccagtgaatccgaataacgctcgccacctacgtgttaccgcggctgctgacac
OTU_532	p__Firmicutes	c__Clostridia	o__Peptostreptococcales-Tissierellales	f__Family_XI	g__Tepidimicrobium	s__midas_s_44617	0	8	0	1	0	0	0	0	0	0	0	0	0		ggactaccagggtttctaatcctgtttgctccccacgctttcgtacctcagcgtcagtataagtccagaaagtcgccttcgccactggtattcctcctgatatctacgcatttcaccgctacaccaggaattccactttcctctccttaactcaagccccacagtttcaaatgctaaccaaggttaagccttggcctttcacatctgacttatatggccgcctgcgtaccctttacgcccaataaatccggacaacgttcgccccctacgtattaccgcggctgctgacac
OTU_638	p__Firmicutes	c__Clostridia	o__Lachnospirales	f__Lachnospiraceae	g__Eubacterium_ventriosum_group	s__Eubacterium_ventriosum	0	0	0	0	0	6	1	0	0	0	47	0	0		ggactacgcgggtttctaatcctgtttgctccccacgctttcgagcctcagcgtcagtagtcgtccagtaagccgccttcgccaccggtgttcctcctaatatctacgcatttcaccgctacactaggaattccgcttacccctccgacactctagcttgacagtttcaaaagcaattccggggttgagccccaggctttcacttctgacttgccatgccgcctacactccctttacacccagtaaatccggataacgcttgccccatacgtattaccgcgnctgctggcac
OTU_1164	p__Firmicutes	c__Clostridia	o__Caldicoprobacterales	f__Caldicoprobacteraceae	g__Caldicoprobacter	s__midas_s_5153	0	0	0	0	0	0	0	0	0	0	0	0	2		ggactacacgggtatctaatcctgttcgctacccacgctttcgtgcatcagcgtcagttacagtccagaaagtcgccttcgccactggtgttcctcctaatctctacgcattccaccgctacactaggaattccacttacctctcccacactcaagccaatcagtcttagtagtagcacccaagttgagcccgggtatttcactactaacttgatcggccgcctacgcaccctttacgcccagtcattccggacaacgctcgccacctacgtattaccgcggctgctgacac
OTU_965	p__Firmicutes	c__Clostridia	o__Oscillospirales	f__Hungateiclostridiaceae	g__Ruminiclostridium	s__midas_s_2146	0	0	0	0	3	1	2	0	0	2	0	0	0		ggactacacgggtttctaatcctgttcgctacccacgctttcgcgcctcagcgtcagtcttcggccagaaagccgccttcgccaccggtgttcctcccaatctctacgcatttcaccgctacactgggaattccgctttcctctccgatactcaagaaaaccagtttcagatgcaattccgcagttaagccacgggatttcccatctgacttggctccccgcctacacgccctttacacccagtaatcccggacaacgctcgccacctacntattaccgcgncgnctgacac
OTU_1003	p__Firmicutes	c__midas_c_4	o__midas_o_4	f__midas_f_222	g__midas_g_1522		0	0	0	0	0	2	0	0	0	0	0	0	7		ggactacgggggtttctaatcctgtttgctccccacgctttcgcgcctcagcggcagttactgtccaggcagccgccttcgccactggtgttcctcctaatatctacgcatttcaccgctacactaggaattccactgccctctccagcactcaagatcaccagtatcagatgccatctttgggttaagcccacagttttcacatctgacttaatcacccgcctgcgcgccctttacgcccagtaattccggacaacgctcgccacctacgtattaccgcggcggctggcac
OTU_606	p__Firmicutes	c__Clostridia	o__Lachnospirales	f__Lachnospiraceae			2	0	0	0	0	0	0	0	0	0	0	0	0		ggactacgcgggtttctaatcctgttcgctccccacgctttcgagcctcagcgtcagttacagtccagcaggccgccttcgccgccggtgttcctcctgatatctacgcatttcaccgctacaccaggaattccgcctgcccctcctgcactctagctgcacagtttcgagagcagtctcggggttgagtcccgagttttcactcccgacttgtactgccgcctacgctccctttacacccagtaattccgattaacgcttgcacccttcntattaccgcgncggctgacac
OTU_829	p__Firmicutes	c__Clostridia	o__Oscillospirales	f__Ruminococcaceae	g__Ruminococcus		0	0	0	0	0	34	10	1	0	0	64	15	0		ggactactcgggtatctaatcctgtttgctccccacgctttcgagcctcagcgtcagtaaaagcccagtaagccgccttcgccaccggtgttccttctgatatctacgcatttcaccgctacaccaggaattccgcttacctctacttcactcgagaacaacagtttcaaatgcagcccatgggttgagcccatgtatttcacatctgacttgccgtcccgcctacgctccctttacacccagtaattccggacaacgctcgctccctacntattaccgcnnctnctnacac
OTU_211	p__Firmicutes	c__Clostridia	o__Oscillospirales	f__Oscillospiraceae	g__Colidextribacter	s__midas_s_8361	1	0	0	0	0	1	45	23	0	0	0	9	16		ggactactcgggtttctaatcctgtttgctccccacgctttcgcgcctcagcgtcagttatcgtccagcaatccgccttcgccactggtgttcctccgtatatctacgcatttcaccgctacacacggaattccgattgcctctccgacactcaagaactacagtttcaaatgcaggctatgggttgagcccatagttttcacatctgacttgcagtcccgcctacacgccctttacacccagtaaatccggataacgcttgccacctacgtattaccgcggctgctgacac
OTU_512	p__Desulfobacterota	c__Desulfovibrionia	o__Desulfovibrionales	f__Desulfovibrionaceae	g__Desulfovibrio	s__Desulfovibrio_desulfuricans	0	0	0	0	0	17	7	0	0	0	26	7	3		ggactacccgggtttctaatcctgtttgctccccacgctttcgcacctcagcgtcagtaccggtccaggtggccgccttcgccactgatgttcctccagatatctacggatttcactcctacacctggaattccgccaccctctcccggactcgagtccagcagtatcaagggcaattccgcggttgagccgcgggatttcacccctgacttaccaaacagcctacgtgcgctttacgcccagtgattccgattaacgctcgcaccctccgtattaccgcggcggctgacac
OTU_1166	p__Firmicutes	c__Clostridia	o__Clostridia_UCG-014	f__midas_f_4482	g__midas_g_4482	s__midas_s_4482	2	0	0	0	0	0	0	0	0	2	0	0	0		ggactactcgggtttctaatcctgtttgctccccacgctttcgtgcctcaacgtcagttactgtccagaaagtcgccttcgccactggtgttcctcctaatatctacgcatttcaccgctacactaggaattccactttcctctccagcactcaagaaaatcagttttggttgcagttcctcagttaagccgagggatttcacaatccaacttaatttcccgtctacgcactctttacacccaataattccggataacgcttgctccctacntattaccgcgnctgctgacac
OTU_359	p__Firmicutes	c__Clostridia	o__Oscillospirales	f__Hungateiclostridiaceae	g__HN-HF0106		0	0	0	0	1	1	0	1	0	1	3	0	1		ggactacgagggtatctaatcctgtttgctacccacgctctcgcgcctcagcgtcagttatcgtccagaaagccgccttcgccactggtgttcctcccaatctctacgcatttcaccgctacactgggaattccactttcctctccgacactcaagaacatcagtttcagatgcacacccgaagttaagcctcggaatttcacacctgacttgacgccccgcctacacgccctttacacccagtaattccggacaacgctcgccacctangtataccgcnnctnctngcac
OTU_504	p__Firmicutes	c__Clostridia	o__Oscillospirales	f__Oscillospiraceae	g__NK4A214_group		0	0	15	12	7	8	13	4	14	2	3	6	8		ggactactggggtatctaatcctgtttgctccccacgctttcgcgcttcagcgtcagttaatgtccagcaagtcgccttcgccactggtgttcctcctaatatctacgcatttcaccgctacactaggaattccacttgcctctccatcactcaagaactacagtttcaaatgcacgttcccggttaagccggaaaatttcacatctgacttgcagtcccgcctacgcgccctttacacccagtaattccggacaacgctcgccacctacgtattaccgcggctgctgacac
OTU_263	p__Fibrobacterota	c__Fibrobacteria	o__Fibrobacterales	f__BBMC-4	g__midas_g_8394	s__midas_s_8394	0	0	19	0	21	140	113	99	2	38	99	91	76		ggactaccagggtatctaatcctgtttgctcccccagctttcgagcctcagcgtcagtattgggccaggcgaccgccttcgctactggtgttcttccagatatctacgcattccaccgctacacctggaattccatcgccctctcccatactcaagaaccgcagtattaaaagcagaccacgggttgagcccatgtattaaacttctaacttacagttccgcctacgctccctttacgcccagtgattccgaacaacgctcgcaccctacntattnccgcgncgncnggcac
OTU_628	p__Firmicutes	c__Clostridia	o__Oscillospirales	f__Hungateiclostridiaceae	g__HN-HF0106	s__midas_s_4340	0	0	0	0	4	7	6	8	2	12	5	3	5		ggactacgagggtatctaatcctgtttgctccccacgctttcgcgcctcagcgtcagttactgtccagaaagccgccttcgccactggtgttcctcctaatctctacgcatttcaccgctacactaggaattccactttcctctccagcactcaagaaaaacagtttcagatgcaattccacagttaagccatgggctttcacatctgacttgtcctcccgcctacacgccctttacacccagtaattccggacaacgcttgccacctacntattnccgcgnctncngacac
OTU_1067	p__Firmicutes	c__Clostridia	o__Oscillospirales	f__Hungateiclostridiaceae	g__Ruminiclostridium	s__midas_s_2993	0	0	3	1	2	1	0	2	2	0	4	2	4		ggactacacgggtttctaatcctgtttgctccccacgctttcgcgcctcagcgtcagttgctgtccagaaagccgccttcgccactggtgttcctcctaatctctacgcatttcaccgctacactaggaattccactttcccctccagcactcaagatccccagtttcagatgcagctccggagttgagccccgggatttcacatctgacttaagaacccgcctacacgccctttacacccagtaattccggacaacgctcgccacctacgtattaccgcggctgctgacac
OTU_490	p__Firmicutes	c__Clostridia	o__Eubacteriales	f__Garciellaceae	g__Irregularibacter	s__midas_s_891	0	0	1	14	2	2	0	0	16	8	1	0	0		ggactacgggggtttctaatcctgttcgctacccacgctttcgcccctcagcgtcagggtaaggccagagagccgccttcgccactggtgttcttcctaatatctacgcatttcaccgctacactaggaattccgctctcctctccttatctcaagttattcagtttcaattgcaattccagggttaagccctggactttcacagctgacttaaataaccgcctacgggccctttacacccagtaattccggacaacgctcgccccctacgtattaccgcgncgnctggcac
OTU_839	p__Firmicutes	c__Bacilli	o__Izemoplasmatales	f__midas_f_16343	g__midas_g_16343	s__midas_s_16343	0	0	2	0	3	1	0	3	0	0	6	1	4		ggactacgggggcttctaatcccgtttgctacccacgctttcgtgcctcagtgtcaattccagaccagtaagccgccttcgccactggtgttcctccatatctctatgcattttaccgctacacatgggattccacttaccccttctggattcaagtcagccagtttccaacgaccccccctggttaagccagggaatttcacgccagacttaactgaccacctacgcacgctttacgcccaataattccggataacgctcgccccctatgtattaccgcgnctnctggcac
OTU_60	p__Halobacterota	c__Methanosarcinia	o__Methanosarciniales	f__Methanosarcinaceae	g__Methanosarcina	s__Methanosarcina_thermophila	0	7	73	58	0	0	0	0	55	1	0	1	0		ggactactcgggtttctaatccggttcgtgcccccagctttcgtccctcaccgtcgaacccgttctggtaagacgccttcgccacaggtggtctcacagggattacaagatttcactcctacccctgtagtacctcttacctctcccggttccaagcctggcagtatcccccgaaagcctaacagttaagctatcagatttcccggaggactgaccaaaccggctacggaccctttagacccaataataacggtcaccactcgggccgccggtgttaccgcggcggctgacac
OTU_172	p__Halobacterota	c__Methanomicrobia	o__Methanomicrobiales	f__Methanocorpusculaceae	g__Methanocorpusculum	s__midas_s_9522	238	0	0	0	2	31	12	14	0	1	30	10	41		ggactactcgggtttctaatcccgtttgctcccccagctttcgtccctcactgtcgaagctgttctggtaaactgccttcgccataggtcgtccctcgaggattacaagatttcactcctacccccgaagtacggtttacctctcccagttccaagactgccggtatctcttagacgccttcacgttgagcgtgaagatttcccaagggacctaacagtcaagctacggacgctttaaacccagtaatagtggccatcactcgagcagccggtattaccgcggctgctgacac
OTU_783	p__Firmicutes	c__Thermovenabulia	o__Thermovenabulales	f__Tepidanaerobacter			0	20	7	8	4	5	1	2	12	6	0	1	2		ggactacaagggtttctaatcccgttcgctaccctagctttcgcgcctcagcgtcagtgataggccaggaaaccgccttcgccactggtgttcctcccggtatctacgcatttcaccgctactccgggaattccatttccctctcctatactcaagagacacagttttatcggcaagcccgaggttgagcctcgggtttttaccggtaacttgcatccccgcctacacgccctttacacccagtaattccggacaacgctcgccccctacgtattaccgcggctgctgacac
OTU_1095							0	1	0	31	0	0	0	0	36	0	0	0	0		ggactacaggggtttctaatcctgttcgctacccacgctttcgcgcctcagcgtcagttgcaggccagagagccgccttcgccactggtgttcctcccagtatctacgcatttcaccgctacactgggaattccactctcctctcctgcactcaagctagtcagtttcgacagccagccgacggttgagccgtcgggtttcactattgacttgactagccgcctacacgccctttacgcccagtaattccggacaacgcttgccccctacgttttaccgcggctgctgacac
OTU_845	p__Firmicutes	c__Clostridia	o__Peptostreptococcales-Tissierellales	f__Proteiniboraceae	g__Proteiniborus	s__Proteiniborus_ethanoligenes	0	18	34	4	1	0	0	0	8	0	0	0	0		ggactaccggggtatctaatcctgttcgctacccacgctttcgtgccttagcgtcagttgcagtccagagagtcgccttcgccactggtattcctcctaatatctacgcatttcaccgctacactaggaattccactctcctctcctgcactcaagccctatagtttcaaaggcatgctacggttaagccgtagcctttaacctctgacccatagggcagcctacgcaccctttacgcccaataattccggataacgcttgccccctacntattnccgcgnctnctgacac
OTU_87	p__Firmicutes	c__Clostridia	o__Oscillospirales	f__Hungateiclostridiaceae	g__midas_g_3682	s__midas_s_61073	0	0	0	1	639	19	12	24	2	123	10	6	45		ggactacaagggtttctaatcctgtttgctccccacgctttcgcgcctcagcgtcagttactgtccagaaagccgccttcgccactggtgttcctcctaatatctacgcatttcaccgctacactaggaattccgctttcctctccagcactcaagaaaaacagtttcagatgcaactccggagttgagccccgggatttcacatctgacttgctcccccgcctacacgccctttacacccagtaattccggacaacgctcgccacctacgtattaccgcggctgctggcac
OTU_1187	p__Firmicutes	c__Clostridia	o__Caldicoprobacterales	f__Caldicoprobacteraceae	g__Caldicoprobacter	s__midas_s_1087	0	1	0	1	0	0	0	0	2	1	0	0	0		ggactacgcgggtttctaatcctgtttgctccccacgctttcgtgcatcaacgtcagttgcaggccaggaagccgccttcgccactggtgttcttcctaatctctacgcatttcaccgctacactaggaattccacttccctctcctgcactcaagcccaacagtttcatgtgcaataccgcagttgagccacggtatttcacacctgacttattgggccgcctacgcaccctttacgcccagtaattccggacaacgctcgccccctacgtgttaccgcgnctgctgacac
OTU_221	p__Caldatribacteriota	c__Caldatribacteriia	o__Caldatribacteriales	f__Caldatribacteriaceae	g__Ca_Caldatribacterium	s__midas_s_272	0	19	43	52	46	81	39	31	48	78	52	14	59		ggactactagggtatctaatccggtttgctcccctggctttcgctcctcagtgtcagggacagtccagagagccgtcttcaccactggtgttcctcccgatctctacgcatttcaccgctacaccgggaattccactctcctctcctgccctctagcctctcggtttcccacgaccctccctggttgggccagggaatttcacgtgagacctaagaaaccacctacgagccctttacgcccagtaaatccggacaacgctcgctccttacntattaccgcnnctnctngcac
OTU_819	p__Firmicutes	c__Clostridia	o__Oscillospirales	f__Oscillospiraceae	g__NK4A214_group		4	0	0	0	0	0	0	0	0	0	0	0	0		ggactaccagggtatctaatcctgtttgctccccacgctttcgcgcctcagcgtcagttatcgtccagtaatccgccttcgccactggtgttcctccgtacatctacgcatttcaccgctacacacggaattccgattacctctccgacactcaagaactacagtttcaaatgcaggctcgaggttgagccccgagttttcacatctgacttgcaatcccgcctacacgccctttacacccagtaaatccggataacgcttgccacctacgtattaccgcggcggctgacac
OTU_522							0	0	0	4	0	0	0	0	1	0	0	0	0		ggactactggggtttctaatcctgtttgcgacccacgctttcgtccatgagggtcagtcatgtgccagcagaccgccttcgccataggcgttccacctgatatccacgcattccaccgctacaccaggtgttccgtctgcccctcactgactccagcccggctgtttccaccgcagtgccggggttgagccccggcctttcacggcagacttgccaggccccctgcggaccctttacgcccagtaaatccgaataacgctagccacctacntgttaccgcnncgnctnacac
OTU_198	p__Firmicutes	c__Clostridia	o__Peptostreptococcales-Tissierellales	f__Family_XI	g__W5053	s__midas_s_114	0	14	22	23	6	0	0	0	30	26	0	0	0		ggactacgagggtttctaatcctgtttgctccccacgctttcgtacctcagcgtcagtacatgtccagaaagtcgccttcgccaccggtattcctcctaatatctacgcatttcaccgctacactaggaattccactttcctctccatgactcaagctttccagtttccaatgcttgggtgggttgagcccaccaatttcacaccagacttaaaaaaccgcctacgtaccctttacgcccaataattccggacaacgctcgccccctacgtattaccgcggcggctggcac
OTU_593	p__Bacteroidota	c__Bacteroidia	o__Bacteroidales	f__Rikenellaceae	g__Anaerocella	s__midas_s_29164	54	0	0	0	1	1	5	0	0	1	2	1	4		ggactacaagggtttctaatcctgtttgctacccacgctttcgtgcctcagcgtcaattgtatcttagcaagctgccttcgcgatcggtgttctgaatcatatctatgaatgtcacctctacatgattcattccgcctactccatttacattctagactaacagtatcaatggcagttactcagttaagctgagtgatttcaccactgacttatttgtccgcctacgcaccctttaaacccaataaatccggataacgctcgcatcctccgtattaccgcgncgnctggcac
OTU_1206	p__Firmicutes	c__Clostridia	o__Oscillospirales	f__Ruminococcaceae	g__Ruminococcus		0	0	0	0	0	4	0	0	0	0	1	0	0		ggactacgggggtttctaatcctgtttgctccccacgctttcgagcctcagcgtcagtaaaagctcagtaagccgccttcgccaccggtgttcctcctgatatctacgcatttcaccgctacgccaggacttccgcttacctctacttcactcaagaacaacagtttcaaatgcagcccatgggttgagcccatgtatttcacatctgacttgccgtcccgcctacgctccctttacacccagtaattccggacaacgctcgctccctangtatnaccgcngcngntacac
OTU_731	p__Firmicutes	c__Clostridia	o__Oscillospirales	f__Hungateiclostridiaceae	g__Ruminiclostridium		0	2	0	0	0	0	0	0	0	0	0	0	0		ggactaccagggtatctaatcctgtttgatccccacgccttcgtgcatgagcgtcagtaacggtttagtaagctgccttcgccaccggtgttcctcctgatctctacgcatttcaccgctacaccaggaattccgctttcctttccgacactcaagaaacacagtttcagatgcagccccgaggttaagcctcggtatttcacatctgacttgcatccccgcctacacgccctttacacccagtaattccggacaacgctcgcaacccccntgttaccgcgncgnctggcac
OTU_1204	p__Proteobacteria	c__Gammaproteobacteria	o__Pseudomonadales	f__Pseudomonadaceae	g__Pseudomonas	s__midas_s_10669	7	0	0	0	0	2	1	2	0	0	1	0	2		ggactactagggtttctaatcctgtttgctccccacgctttcgcacctcagtgtcagtatcagtccaggtagtagccttcgccactggtgttccttcctatatctacgcatttcaccgctacacaggaaattccactaccctctaccgtactctagttcagcagttatgaaagcagttcccaggttgagcccggggatttcacacccatcttactgaaccacctacgcgcgctttacgcccagtaattccgattaacgcttgcaccctctgtattaccgcggcggctgacac
OTU_496	p__Firmicutes	c__Clostridia	o__Caldicoprobacterales	f__Caldicoprobacteraceae	g__Caldicoprobacter	s__midas_s_1857	0	1	1	2	7	4	0	0	1	5	0	1	10		ggactactagggtatctaatcctgttcgctccccacgctttcgtgcctcagcgtcagttacagtccagaaagccgccttcgccactggtgttcctcctgatatctacgcatttcaccgctacaccaggaattccgctttcctctcctgcactcaagcccgacagtttcaaatgcacccccagggttgagccctggtatttcacatctgacttatcaggccgcctacgcaccctttacgcccagtaattccggacaacgctcgccccctacgtattaccgcggcggctggcac
OTU_985	p__Firmicutes	c__Clostridia	o__Oscillospirales	f__Hungateiclostridiaceae	g__Fastidiosipila	s__midas_s_412	0	0	1	1	0	0	0	0	1	0	0	0	0		ggactacccgggtttctaatcctgtttgctccccacgctttcgcgcctcagcgtcagttgtcagccagaaagtcgccttcgccaccggtgttcctcctaatctctgcgcattttaccgctccactaggaattccactttcccctctgacactcaagcactaaagtttcagatgaccgtccaaagttaagccttgggctttcacacctgacttttaatgccgcctgcgcgccctttacacccagtaattccggataacgctcgccacctangtatnaccgcngcngctgcac
OTU_474	p__Firmicutes	c__Clostridia	o__Oscillospirales	f__Oscillospiraceae	g__Sporobacter		0	0	6	5	8	0	0	0	3	7	0	2	0		ggactaccggggtttctaatcctgtttgctccccacgctttcgcgcctcagcgtcagttatcgtccagcaggccgccttcgccactggtgttcctcctaatatctacgcatttcaccgctacactaggaattccgcctgcctctccgacactcaagaactgcagtttcaaatgcagccccggggttaagccccggtatttcacatctgacttgcaatcccgcctacgcgccctttacacccagtaaatccggacaacgcttgccacctacgtattaccgcggctgctgacac
OTU_355	p__Firmicutes	c__Clostridia	o__Oscillospirales	f__Oscillospiraceae	g__NK4A214_group		0	0	2	1	1	4	7	12	3	5	7	2	6		ggactacgggggtatctaatcctgtttgccccccacgctttcgcgcctcagcgtcagttaatgtccagcaggccgccttcgccactggtgttcctcctaatatctacgcatttcaccgctacactaggaattccgcctgcctctccatcactcaagagatacagtttcaagtgcagtttatgggttgagcccatagatttcacacctgacttgcatccccgcctacgcgccctttacacccagtaaatccggacaacgctcgccacctacgtattaccgcggcggctggcac
OTU_803	p__Firmicutes	c__Bacilli	o__Erysipelotrichales	f__Erysipelatoclostridiaceae	g__UCG-004	s__midas_s_67232	1	0	4	1	0	8	4	2	0	3	7	6	12		ggactaccagggtttctaatcctatttgctacccacgctttcgtgactgagcgtcagtttcggcctagtgaagcgccttcgccactggtgttcttccatatatctacgcatttcaccgctacacatggagttcccttcacttctgccgtactctagccaaacagtttccaaagcgaaatggggttgagccccacgatttgacttcagacttattcagccgcctgctcactctttacgcccaataattccggataacgcttgccacctacgtattaccgcggcggctgacac
OTU_825	p__Firmicutes	c__Clostridia	o__Oscillospirales	f__Oscillospiraceae	g__Papillibacter	s__midas_s_5468	0	0	2	1	0	13	1	2	1	0	1	4	1		ggactacaagggtatctaatcctgtttgctccccacgctttcgcgcctcagcgtcagttgatgtccagcaggccgccttcgccactggtgttcctcccgatatctacgcatttcaccgctacaccgggaattccgcctgcctctccatcactcaagacgtacagtttcaagtgcacatcaggggttgagcccctgcatttcacacctgacttgtctgcccgcctacgcgccctttacacccagtaattccggataacgctcgctccctacgtattaccgcggcggctgacac
OTU_711	p__Firmicutes	c__Bacilli	o__Lactobacillales	f__Lactobacillaceae	g__Latilactobacillus	s__Lactobacillus_fuchuensis	0	4	6	1	0	0	0	0	6	1	0	0	0		ggactaccggggtttctaatcctgtttgctacccatgctttcgagcctcagcgtcagttacagaccaggcagccgccttcgccactggtgttcttccatatatctacgcatttcaccgctacacatggagttccactgtcctcttctgcactcaagcttcccagtttccgatgcacttcttcggttgagccgaaggctttcacatcagacttaaaaaaccgcctgcgctcgctttacgcccaataaatccggacaacgcttgccacctacntattaccgcnncgnctnacac
OTU_241	p__Firmicutes	c__Bacilli	o__Izemoplasmatales	f__midas_f_16343	g__midas_g_16730	s__midas_s_16730	0	0	40	5	1	73	15	7	4	2	15	23	28		ggactacgagggtatctaatcctgtttgctccccacgctttcgtacctcagcgtcagttccggcccagtaagccgccttcgccactggtgttcctccaaatatctacgcatttcaccgctccacttggaattccacttacccctgccgtactcaagcctgccagtttccagtgaccctccgcggttaagccgcgggatttcacaccagacttaacagtccgcctacgtacgctttacgcccaataattccggataacgctcgccccctatgtattaccgcggctgctgacac
OTU_1007	p__Chloroflexi	c__Anaerolineae	o__Caldilineales	f__Caldilineaceae	g__midas_g_3064	s__midas_s_3064	0	0	5	0	0	0	0	2	2	0	1	1	1		ggactactcgggtttctaatcccgttcgctccccacgctttcgcacatgagcgtcaggccaatgctagggcgccgctttcgccactggtgttcctcccgatatctacgcattccaccactacaccgggaattccgcacccctctcatcgcctcaagccactcagtctccaacgacctctcccagttaagccaggagctttcacgtcagacttgaatggccgcctgcgtgccctttacgcccagtaattccggataacgctcgccacctacgtattaccgcgnctgctgacac
OTU_969	p__Halobacterota	c__Methanosarcinia	o__Methanosarciniales	f__Methanosarcinaceae	g__Methanosarcina	s__Methanosarcina_thermophila	3	4	32	4	1	9	10	8	8	10	7	45	42		ggactaccggggtttctaatccggttcgtgcccccagctttcgtccctcaccgtcgaacccgttctggtaagacgccttcgccacaggtggtcccacagggattacaagatttcactcctacccctgtagtacctcttacctctcccggttccaagtctggcagtatcccccgaaagcctaatagttgagctatcagatttcccggaggactgaccaaaccggctacggaccctttagacccaataatcacgatcaccactcgggccgccgntgttaccgcgnctnctgacac
OTU_537	p__Firmicutes	c__Clostridia	o__Lachnospirales	f__Lachnospiraceae	g__Eubacterium_hallii_group	s__Eubacterium_hallii	4	0	0	0	0	4	2	0	0	0	1	2	1		ggactacgcgggtatctaatcctgtttgctccccacgctttcgtgcctcagcgtcagtgtcagtccagcaggccgccttcgccaccggtgttcctcctgatatctacgcatttcaccgctacaccaggaattccgcctgcccctcctgaactcaagcgtgccagtttcaaatgcagctccggggttaagccccggcatttcacatctgacttggcatgccgcctacgcaccctttacacccagtaaatccggataacgcttgctccatacgtattaccgcggcggctggcac
OTU_542	p__Firmicutes	c__Clostridia	o__Oscillospirales	f__Oscillospiraceae	g__UCG-002		4	0	0	0	0	0	0	0	0	0	0	0	0		ggactacgcgggtatctaatcctgtttgctccccacgctttcgcgcctcaccgtcagttgtcgtccagtaatccgccttcgccactggtgttcttcctaatatctacgcatttcaccgctacactaggaattccgattacctctccgatactcaagatcagcagtttcaaatgcagtttggtggttgagccaccagatttcacatctgacttgccgacccggctacacgccctttacacccagtaaatccggacaacgcttgccacctacgtattaccgcgncggctggcac
OTU_557	p__Firmicutes	c__Clostridia	o__Oscillospirales	f__Hungateiclostridiaceae	g__Ercella	s__midas_s_13743	32	0	0	0	6	2	7	4	0	18	5	3	10		ggactaccagggtatctaatcctgtttgctccccacgctttcgcgcctcagcgtcagttactgtccagatagccgccttcgccactggtgttcctcctaatatctacgcattttaccgctacactaggaattccactatcctctccagtactcaagatccgtagtttcagatgacccttccgagttaagcccggagatttcacatctgacttgcagacccgcctacacgccctttacacccagtaaatccggataacgcttgccacctacgtattaccgcggctgctggcac
OTU_1222	p__Bacteroidota	c__Bacteroidia	o__Bacteroidales	f__Rikenellaceae	g__midas_g_1227	s__midas_s_1227	0	4	0	0	0	0	0	0	0	0	0	0	0		ggactacgagggtttctaatcctgtttgatccccacactttcgtgcctcagcgtcaataatgacttagtgtgctgccttcgcaatcggtgttctgtgtgatatctaagcatttcaccgctacaccacacattccgcacactgcaaccaaatcctagcctgacagtatcaacggcaccgttacagttaagctgcaaaattttaccgctgacttaccgagccgcctacgcaccctttaaacccaataattccggataacgctcggatcctccntattnccgcgncgncnggcac
OTU_335	p__Firmicutes	c__Clostridia	o__Oscillospirales	f__Oscillospiraceae	g__UCG-005	s__midas_s_46085	49	0	0	0	4	3	0	1	1	2	2	1	0		ggactacgggggtatctaatcctgtttgctccccacgctttcgcgcctcagcgtcagttgtcgtccagcaagccgccttcgccactggtgttcctcctaatatctacgcatttcaccgctacactaggaattccgcttgcctctccgatactcaagggatgcagttttgaaagcagttccggggttgagccccgggatttcactcccaacttgcatctccgcctacacgccctttacacccagtaaatccggacaacgcttgcaacctacgtattaccgcggctgctgacac
OTU_568							0	0	0	0	0	10	4	4	0	0	11	9	12		ggactactggggatctaatccggtccgctcccccagctttcatccctcaccgtcgggcgcgttctagcaagcagccttcgccactggtggtcttctcgggattataggatttcacccctaccccgagaataccgcttgcctctctcgtcccctagccgagcagtttcccccgcaagccaacgattaaatcggtgggtttaacaggggacttgttcagccagctacggatgctttaggcccaacaaacgtccacaccactcggagagctggtattaccgcgncgnctggcac
OTU_141	p__Firmicutes	c__Clostridia	o__Oscillospirales	f__Hungateiclostridiaceae	g__Fastidiosipila	s__midas_s_2511	0	10	49	30	4	0	0	0	51	21	0	0	0		ggactacaggggtatctaatcctgtttgctccccacgctttcgcgcctcagcgtcagttatcgtccagaaagccgccttcgccactggtgttcctcccaatatctacgcattttaccgctacactgggaattccgctttcctctccgacactcaagacatacagtttcggatgcacgtcccgggttgagcccggggatttcacatccgacttatacgcccgcctacacgccctttacacccagtaaatccggataacgctcgccacctacgtattaccgcggctgctgacac
OTU_1199	p__Proteobacteria	c__Alphaproteobacteria	o__Rhizobiales	f__Rhizobiaceae	g__Mesorhizobium	s__midas_s_37256	0	0	1	0	0	0	0	0	0	0	0	0	0		ggactacccgggtttctaatcctgtttgctccccacgctttcgcacctcagcgtcagtatcgagccagtgagccgccttcgccactggtgttcctccgaatatctacgaatttcacctctacactcggaattccactcacctctctcgaactcaagattgccagtatgagaggcagttccggggttgagccccgggatttcacccctcacttaacaatccgcctacgtgcgctttacgcccagtaaatccgaacaacgctagcccccttcgtattaccgcggcggctgacac
OTU_349	p__Firmicutes	c__Clostridia	o__Christensenellales	f__Christensenellaceae	g__Christensenellaceae_R-7_group	s__midas_s_38383	4	0	0	0	0	0	0	0	0	0	0	0	0		ggactactagggtttctaatcctgttcgctccccatgctttcgctcctcagcgtcagttaatgcccagagacctgccttcgccatcggtgttcctcctagtatctacgcatttcaccgctacactaggaattccgcttccctctcctgtactctagtccaacagtattggatgcaccacccaggttaagcccggggatttcacatccaacttaatggaccgcctacgctccctttacgcccagtaattccggacaacgctcgccccctacgtattaccgcgnctgctggcac
OTU_662							8	0	5	0	1	9	7	5	1	12	3	0	3		ggactacgggggtatctaatcctatttgatccccatgccttcgtgcctcagcgtcagaaataaatagatagctgctttcgcctttggggttccctttaatgtatacgcatttcaactctgatgttaaaggttccgctatctttcatattactctagcataatagttttagaaatttacaattgatcagcatagtctttcatttctaacttattataccgcctacgcaccctttacgcccaatcaagaggaataacactagcgctacccgtattaccgcggcggctgacac
OTU_1081	p__Firmicutes	c__Clostridia	o__Oscillospirales	f__Eubacterium_coprostanoligenes_group	g__midas_g_3214	s__midas_s_3214	0	1	0	2	0	0	0	0	1	3	0	0	0		ggactacgagggtttctaatcctgtttgctacccacactttcgagcctcagcgtcagttagagcccagcaggccgccttcgccactggtgttcctccgaatctctacgcatttcaccgctacactcggaattccgcctgcctctactccactcaagataaacagtttcaaatgcaagttatgggtcaagcccataattttcacacctgacttgcctacccgcctgcgctccctttacacccagtaattccggacaacgcttgccacctacntattnccgcgncgnctggcac
OTU_1020	p__Firmicutes	c__Thermoanaerobacteria	o__Thermoanaerobacterales	f__SRB2	g__midas_g_4301	s__midas_s_6432	0	2	0	0	0	0	0	1	1	0	0	0	0		ggactactagggtttctaatcctgtttgctccccacgctttcgcgcatcagcgtcagttataggccaggaagccgccttcgccactggtgttcctcctaatatctacgcatttcaccgctacattaggaattccgcttccctctcctacattcaagccaatcagtttcaaatgcactgttagggttaagccctagcctttcacatctgacacaattggccgcctactcgccctttacgcccaataattccggacaacgctcgccacctacgtattaccgcggctgctgacac
OTU_751	p__Firmicutes	c__Limnochordia	o__MBA03	f__midas_f_112	g__midas_g_112		0	0	2	0	0	0	3	1	0	0	0	2	1		ggactacgagggtatctaatcccgatcgctaccctagctttcgcgcctcagcgtcaggcgtcgtccaggcagtcgccttcgccactggtgttcctcccaatatctacgcatttcaccgctacactgggaattccactgccctctccgatcctcaagccctccagtttcaaatgcagtttcagggttaagccctgagatttcacatctgacttaaaaggccgcctacacgccctttacgcccagtaattccggacaacgctcgccgcctacgtattaccgcnnctgctgacac
OTU_1208							0	0	0	0	0	0	0	0	0	0	0	0	0		ggactacccgggtttctaatccggtttgctcccccagctctcatccctcaccgtcgagcgcgttctggcaagccgccttcgccactggtggtcttcaatggatcaacggattttacccctacccatcgagtaccgcttgcctctcccgcctcctagctctatagtatcttccgcagcccatctgttaagcaggtggatttaacggaagacttgtagaaccggctacggatgctttaggcccaataaacgtcccgaccactcggggtgctggtattaccgcggctgctgacac
OTU_1140	p__Firmicutes	c__Clostridia	o__Oscillospirales	f__Eubacterium_coprostanoligenes_group			24	0	0	1	2	1	2	4	1	1	4	1	0		ggactactggggtttctaatcctgtttgctccccacactttcgagcctcagcgtcagttagagcccagtaggccgccttcgccactggtgttcctccgaatatctacgcatttcaccgctacactcggaattccgcctacctctactccactcaagaaaaacagtttcaactgagtctatgggttaagcccatagttttcacagctgacttgcctccccgcctgcgctccctttacacccagtaattccggacaacgctcgccacctacgtattaccgcggcggctgacac
OTU_315	p__Proteobacteria	c__Gammaproteobacteria	o__Burkholderiales	f__Comamonadaceae	g__Simplicispira	s__midas_s_2606	32	0	0	0	0	0	1	1	0	0	1	0	2		ggactacgcgggtttctaatcctgtttgctccccacgctttcgtgcatgagcgtcagtgcaggcccaggggattgccttcgccatcggtgttcctccgcatatctacgcatttcactgctacacgcggaattccatccccctctgccgcactcaagctatgcagtcactaatgcaattcccaggttgagcccggggatttcacatctgtcttacataaccgcctgcgcacgctttacgcccagtaattccgattaacgcttgcaccctacgtattaccgcggctgctgacac
OTU_370	p__Firmicutes	c__Clostridia	o__Gracilibacteraceae	f__Lutispora	g__midas_g_1251		0	4	6	6	0	0	0	0	1	0	0	0	0		ggactactcgggtatctaatcctgtttgctccccacgctttcgcgcatcagcgtcagttatcgtccagaaagccgccttcgccactggtgttcctcctaatatctacgcatttcaccgctacactaggaattccgctttcctctccgacactcgagcccatcagtttcatgtgcaagcccaaggttaagccttggagtttcacacctgacttgatagaccgcctacgcgccctttacgcccagtaattccggacaacgctcgccacctacgtattaccgcggcggctggcac
OTU_777	p__Actinobacteriota	c__Actinobacteria	o__Propionibacteriales	f__Nocardioidaceae	g__Nocardioides	s__midas_s_51176	28	0	0	0	3	1	3	7	0	15	6	3	4		ggactacccgggtatctaatcctgttcgctccccacactttcgctcctcagcgtcaggtaatgcccagagaaccgccttcgccaccggtgttcctcctgatatctgcgcatttcaccgctacaccaggaattccgttctcccctgcatacctctagtctgcccgtatcggaagccagctcagagttaagccctgagttttcactcccgacgcgacaaaccgcctacgagccctttacgcccaataatcccggacaacgctcgcaccctacgtattaccgcggcggctggcac
OTU_469	p__Cloacimonadota	c__Cloacimonadia	o__Cloacimonadales	f__Cloacimonadaceae	g__W5	s__midas_s_92	0	0	1	0	6	19	1	0	0	7	10	2	0		ggactaccagggtatctaatcctgtttgatacccacaccttcgcagtttagcgtcaattacggcttagaagactgccttcgccttaggtattcctcctgatctctgcgcattccaccgctacaccaggaattctgtcttccccaaccgcattccagatctacagtatctcctgccgagcaacgggtgagccgttgaatttgacaaaaaacttatagatccgcctacctgccctttacgcctagtaattccggacaacgctcgccccctacgtattaccgcggcggctgacac
OTU_394	p__Proteobacteria	c__Gammaproteobacteria	o__Burkholderiales	f__Comamonadaceae	g__Hydrogenophaga		11	0	0	0	2	11	7	2	1	2	9	4	7		ggactactcgggtatctaatcctgtttgctccccacgctttcgtgcatgagcgtcagtgcaggcccaggggattgccttcgccatcggtgttcctccgcatatctacgcatttcactgctacacgcggaattccatccccctctgccgcactccagccttgcagtcacaagcgcaattcccaggttgagcccggggatttcacgcctgtcttacaaaaccgcctgcgcacgctttacgcccagtaattccgattaacgcttgcaccctacgtattaccgcggctgctggcac
OTU_376	p__Firmicutes	c__Bacilli	o__Lactobacillales	f__Lactobacillaceae	g__Weissella	s__midas_s_8503	0	0	1	0	0	0	1	0	2	0	0	0	0		ggactacgggggtatctaatcctgtttgctacccacactttcgagcctcaacgtcagttacagtccagaaagccgccttcgccactggtgttcttccatatatctacgcatttcaccgctacacatggagttccactttcctctactgcactcaagttatccagtttccaaagcaattcctcggttgagccgagggctttcacttcagacttaaataaccgtctgcgctcgctttacgcccaataaatccggataacgcttggaacatacgtattaccgcgncgnctgacac
OTU_298	p__Firmicutes	c__Limnochordia	o__MBA03	f__midas_f_112	g__midas_g_112	s__midas_s_112	0	2	7	21	57	44	16	3	18	38	13	5	17		ggactactggggtttctaatcctgtttgctcccctagctttcgtgcctcagcgtcagttatcgtccaggtagtcgccttcgccactggtgttcctcccaatatctacgcatttcaccgctacactgggaattccactaccctctccgacactcaagccctccagtttcgaatgccattccgcggttaagccgcgggctttcacatccgacttaaagggccgcctacgcaccctttacgcccagtaattccggacaacgctcgccccctacntattnccgcgncgncngacac
OTU_121	p__Firmicutes	c__Clostridia	o__Christensenellales	f__Christensenellaceae	g__Christensenellaceae_R-7_group	s__midas_s_2603	0	0	9	6	2	140	209	43	13	6	220	57	96		ggactactagggtatctaatcctgttcgctccccacgctttcgcgcatcaacgtcagttacggcccagtaagtcgccttcgccactggtgttcttcccaatctctacgcatttcaccgctacactgggaattccacttacctcttccgcactcaagctccccagtctccaaagcaattcccaccttgaaagcaggactttcactccagacttaaaaagccgtctacgcgccctttacgcccagtcattccggacaacgctcgccccctacgtattaccgcggctgctgacac
OTU_485	p__Firmicutes	c__Clostridia	o__Oscillospirales	f__Oscillospiraceae	g__Sporobacter		0	0	1	0	3	27	6	6	0	3	15	4	11		ggactacacgggtatctaatcctgtttgctccccacgctttcgcgcctcagcgtcagttgtcgtccagcaggccgccttcgccactggtgttcctcctaatatctacgcatttcaccgctacactaggaattccgcctgcctctccgatactcaagaaccacagtttcaaatgcagttccagggttaagccccagcatttcacatctgacttgcagtcccgcctacgcgccctttacacccagtaaatccggacaacgcttgccacctacgtattaccgcggctgctgacac
OTU_996	p__Firmicutes	c__Syntrophomonadia	o__Syntrophomonadales	f__Syntrophomonadaceae	g__Syntrophomonas		0	0	18	6	0	0	0	10	5	0	0	0	0		ggactactggggtttctaatcctgtttgctacccacgctttcgcacctcagcgtcagggtcagtccagaaagtcgccttcgccaccggtgttcctcctgatttctacgcatttcaccgctacaccaggaattccactttcctctcctgccctcaagaatcccagtttcaagtgcaaccccgtggttgagccacggtctttcacacctgacttaaaatcccgcctacgtgctctttacgcccagtaattccggacaacgctcgccccctacgtcttaccgcggcggctggcac
OTU_974	p__Firmicutes	c__Clostridia	o__Clostridia_vadinBB60_group	f__midas_f_38442	g__midas_g_61168	s__midas_s_61168	0	0	4	0	0	3	0	0	0	0	1	1	0		ggactactagggtttctaatcctgtttgctccccacgctttcgtgcctcagcgtcagttgtagtccagagaatcgctttcgcctccggcgttcctcctaatatctatgcattccaccgctacactaggaattccattctcctctcctacactcaagtcttccagttttagaagcagcacccgagttaagccctgggtattacacttctaacttaaaaaaccgcctacacaccctttacgcccagtaattccggataacgctcgccacctacgtattaccgcggcggctggcac
OTU_329	p__Firmicutes	c__Bacilli	o__Izemoplasmatales	f__midas_f_16343	g__midas_g_20878	s__midas_s_20878	0	0	1	0	5	73	10	7	0	6	10	27	105		ggactactagggtatctaatcctgtttgctccccacgctttcgtgcatcagcgtcagttccagcccagtaagccgccttcgccactggtgttcctccaaatatctacgcattccaccgctccacttggaattccacttacctctactgtactcaagcctaccagtttccaacgaccctccacagttaagctgtgggatttcacgtcagacttaataaaccgcctacgcacgctttacgcccaataattccggataacgctcgccccctatgtattaccgcggcggctgacac
OTU_163	p__Firmicutes	c__Clostridia	o__Christensenellales	f__Christensenellaceae	g__midas_g_43582	s__midas_s_43582	1	1	1	0	0	1	169	54	2	0	157	32	19		ggactacacgggtttctaatcctgtttgctccccacgctttcgcgcctcagcgtcagttacggcccagtaagtcgccttcgccactggtgttcctcccaatctctacgcatttcaccgctacactgggaattccacttacctcttccgcactcaagtctaacagtctccaaagcaattcccaccttgaaagcaggactttcactccagacttatcaaaccgcctacacgccctttacgcccagtcattccggacaacgctcgccccctacgtattaccgcggctgctgacac
OTU_859	p__Bacteroidota	c__Bacteroidia	o__Bacteroidales	f__Dysgonomonadaceae	g__midas_g_32312	s__midas_s_32312	2	0	0	0	0	0	0	0	0	0	0	0	0		ggactacgagggtatctaatcctgtttgatgcccacactttcgtgcatgagcgtcagttgtattctagtaagctgcctacgcaattggggttcctcgttatatctatgcatttcaccgctacacaacgaattccgcctacttcgtttacactcaagacaatcagtttcaacggcaatttgaacgttgagcgtccagatttcaccgctgacttaaaagcccgcctgcgcaccctttaaacccaataaatccggataacgctcgcatcctccgtattaccgcggcggctgacac
OTU_691	p__Cloacimonadota	c__Cloacimonadia	o__Cloacimonadales	f__Cloacimonadaceae	g__Ca_Cloacimonas	s__midas_s_301	0	0	1	0	0	0	2	5	0	0	0	0	0		ggactactagggtttctaatcctgtttgatacccacaccttcgcagttgggcgtcaataacggcttggaagactgccttcgccttcggtatccctcctgatctctgcgcattccaccgctacaccaggaattctgtcttccccaaccgcattccagatccacagtatctaccgccctacgccggttaagccgacgtcttaaacgataaacttatggatccgcctgcctgccctttacgcctagtaattccggacaacgctcgcaaccccngtgttacgcgncgnctggcac
OTU_1172	p__Firmicutes	c__Limnochordia	o__B55-F-B-G02	f__midas_f_3498	g__midas_g_3946	s__midas_s_4620	0	9	2	4	0	0	0	0	5	0	0	0	0		ggactactagggtatctaatcctgttcgctaacccagctttcgtgcctcagcgtcagtgtcagtccaggaagccgccttcgccaccggtgttcctcctaatatctacgcatttcaccgctacactaggaattccgcttccctctcctgtactctagatacacagtttccaatgcaactccacggttaagccgtaacatttcacatcggacttgcatatccgcctacgcaccctttacgcccagtaattccggacaacgcttgccccctacgtattaccgcggctgctggcac
OTU_1039	p__Euryarchaeota	c__Methanobacteria	o__Methanobacteriales	f__Methanobacteriaceae	g__Methanobacterium		0	0	10	19	66	82	72	88	13	78	65	16	73		ggactactcgggtatctaatccggttcgcgcccctggctttcgttactcaccgtcaggtccgttccagctggaccccttcgccacaggtggtcctcccgggattataggatttcacccctaccccgggagtacctccagcctctcccggcctcaagcctgatagtatctccagcaattcccacagttaagctgtaggatttcaccagagacttatcaagccggctacgaacgctttaggcccaataagaacggccaccactcgagctgccgntgttaccgcgncggctggcac
OTU_272	p__Firmicutes	c__Clostridia	o__Peptostreptococcales-Tissierellales	f__Guggenheimella	g__midas_g_84598	s__midas_s_84598	0	8	71	53	5	0	0	0	77	7	0	0	0		ggactactcgggtttctaatcctgttcgctacccacgctttcgtgcctcagcgtcagtcacagtccagaaagtcgccttcgccactggtgttccttctaatatctacgcattccaccgctacactagaaattccactttcccctcctgcactcaagccactcggtttcaatggcttgcattggttaagccaatacctttcaccactgaccttaatggccgcctgcgcacgctttacgcccaataattccggataacgctcgccccctacntattnccgcgncgncnggcac
OTU_1101	p__Firmicutes	c__Clostridia	o__Peptococcales	f__Peptococcaceae	g__midas_g_3046	s__midas_s_3046	0	0	0	0	0	3	0	1	0	0	1	0	0		ggactacgcgggtatctaatcctgttcgctacccacgctttcgcgcctcagcgtcaggtgcagtccagaaagtcgccttcgccactggtgttcctcctaatatctacgcatttcaccgctacactaggaattccactttcctctcctgccctcaagaaatccagtttaaagtgcaatctccgggttgagcccgaagttttcacaccttacttaaattcccgcctacacgccctttacgcccagtaattccggacaacgctcgctccctacgtattaccgcggctgctgacac
OTU_571	p__Firmicutes	c__Limnochordia	o__B55-F-B-G02	f__midas_f_3498	g__midas_g_3946	s__midas_s_3946	0	18	5	6	1	1	0	0	8	1	1	0	0		ggactacacgggtatctaatcctgttcgctgccccagctttcgtgcctcagcgtcagtttcagtccaggaagccgccttcgccactggtgttcctcctaatatctacgcatttcaccgctacactaggaattccgcttccctctcctgtactctagatatacagtttccaatgcaactccacggttaagccgtaacatttcacatcggacttgcatatccgcctacgcaccctttacgcccagtaattccggacaacgctcgccccctacgtattaccgcgnctnctgacac
OTU_667	p__Firmicutes	c__Clostridia	o__Peptostreptococcales-Tissierellales	f__Family_XI	g__Tepidimicrobium	s__midas_s_6024	2	0	0	0	0	0	0	0	0	0	0	0	0		ggactaccagggtttctaatcctgtttgctccccacgctttcgtgcctcagtgtcagttacagtccagagagccgccttcgcaactggtgttcctcctaatatctacgcatttcaccgctacactaggaattccactttcctctccttaactcaagtaatccagtttcaaatgcttacacaggttgagcctgcgcctttcacatctgacttaaattaccgcctacgaaccctttacgcccaataattccggacaacgctcgccccctacgtattaccgcgnctgctgacac
OTU_339	p__Proteobacteria	c__Gammaproteobacteria	o__Pseudomonadales	f__Pseudomonadaceae	g__Pseudomonas	s__midas_s_10669	47	0	19	4	22	12	13	5	4	18	7	4	11		ggactacacgggtatctaatcctgtttgctccccacgctttcgcacctcagtgtcagtatcagtccaggtagtcgccttcgccactggtgttccttcctatatctacgcatttcaccgctacacaggaaattccactaccctctaccgtactctagctcagcagttatgaaagcagttcccaggttaagcccggggatttcacttccatcttactgaaccacctacgcgcgctttacgcccagtaattccgattaacgcttgcaccctctgtattaccgcggcggctggcac
OTU_588	p__Bacteroidota	c__Bacteroidia	o__Bacteroidales	f__Marinilabiliaceae	g__midas_g_58627	s__midas_s_58627	2	0	1	2	0	3	1	3	33	0	1	0	0		ggactactggggtatctaatcctgtttgatacccacgctttcgtgcctcagcgtcagttacagtttagtaagctgccttcgcaatcggtgttctgtggtatatctatgcatttcaccgctacacaccacattccgcctacctcaaatgtactcaagactaacagtatcaacggcaattctacagttaagctgcaggatttcaccactgacttaccagtccgcctacgcaccctttaaacccaataaatccggataacgctcggatcctccgtagtaccgcgnctgctggcac
OTU_111	p__Firmicutes	c__Bacilli	o__Acholeplasmatales	f__Acholeplasmataceae	g__Acholeplasma		2	42	15	238	3	0	0	0	218	14	2	0	1		ggactactagggtatctaatcctgtttgctccccacgctttcgtgcctcagcgtcagttacagcccagcaagccgccttcgctactggtgttcctccatatatttacgcattttaccgctacacatggaattccacttgcctctactgcactctagctagccagtttctaaagcctcccatggttgagccatgagcttataccttaaacttaacttgccgcctacgcaccctttatgcccaataattccggataacgcttgccccctatgtattaccgcggcggctgacac
OTU_1070	p__Firmicutes	c__Clostridia	o__Peptococcales	f__Peptococcaceae			2	0	0	0	0	0	0	0	0	0	0	0	0		ggactaccggggtttctaatcctgttcgctccccatgctttcgcgcctcagcgtcaggtacagtccagaaagtcgccttcgccactgatgttcctcctaatatctacgcatttcaccgctacactaggaattccactttcctctcctgccctcaagaaacccagtttaaagtgcagtctccaggttgagcccggagttttcacaccttacttaaattcccgcctacacgccctttacgcccagtaattctggacaacgcttgctccctacgtattaccgcggcggctggcac
OTU_319	p__Actinobacteriota	c__Actinobacteria	o__Corynebacteriales	f__Nocardiaceae	g__Gordonia		0	14	2	3	2	0	0	0	3	3	0	0	0		ggactaccagggtttctaatcctgtttgctccccacgctttcgttcctcagcgtcagttactgcccagagacccgccttcgccaccggtgttcctcctgatatctgcgcatttcaccgctacaccaggaattccagtctcccctacagcactcaagtctgcccgtatcgcctgcacgcccacagttaagctgcgggatttcacaaacgacgcgacaaaccgcctacgaactctttacgcccagtaattccggacaacgctcgcaccctacgtattaccgcggctgctggcac
OTU_99							0	0	0	0	0	0	204	90	0	0	0	17	28		ggactactcgggtttctaatcctgtttgctccccacgctttcgtgtctcagcgtcagtggtcgtccagtaatccgccttcgccactggtgttcctcccgatatctacgaatttcacctctacaccgggaattccgattacccctccgactctcaagccacgtagtttcaaatgcaagctcggagttgagccccgaggtttcacatctgacttgcatggccgcctacacaccctttacacccagtaaatccggacaacgctcgccacctacgtattaccgcggcggctgacac
OTU_251	p__Firmicutes	c__Clostridia	o__Oscillospirales	f__Ruminococcaceae			0	0	0	0	0	5	16	21	0	0	5	2	10		ggactacacgggtttctaatcctgtttgctacccacgctttcgagcctcagcgtcagttaaagcccagcaggccgccttcgccactggtgttcctcctaatatttacgcatttcaccgctacactaggaattccgcctgcctctacttcactcaagaactgcagttttgaacgcgactatgggttaagcccataggtttaacattcaacttgcaatcccgcctacgctccctttacacccagtaattccggataacgctcgctacctacgtattaccgcggctgctggcac
OTU_1088	p__Spirochaetota	c__Spirochaetia	o__Spirochaetales	f__Spirochaetaceae	g__midas_g_14041	s__midas_s_14041	0	0	0	0	0	1	17	8	0	0	11	2	6		ggactacacgggtatctaatcctgtttgatccccacactttcgcacctcagcgtcagtcatcggccaggagcttgccttcgccattggtattcttcctgatctctacagattccacccctacaccaggaattctagctccctctccgtcactcaagcctcgcagttctcaacgcaatcccacggttgagccgtggtctttcacgccaagcttacaagaccgcctacatgccctttacgcccagtaattccgaacaacgctcgccccctacgtgttaccgcggcggctgacac
OTU_552							0	0	1	5	16	1	1	0	6	6	4	1	0		ggactactggggtatctaatcctgtttgctccccacgctttcgcgcctcagcgtcagttatagaccagagagtcgccttcgccactggtgttcctcctaatatctacgcatttcaccgctacactaggaattccactctcctcttctacactcaagattaccagtatcagatgcaacccctcggttaagcccagagttttcacatctgacttaataatccgcctacgcgcgctttacgcccagtaattccggacaacgctcgccccctacntgttaccgcgnctgctgacac
OTU_682							0	0	0	0	0	0	2	2	0	0	3	1	1		ggactactggggtttctaatcctgtttgctacccacgctttcgtgactcagcgtcagttacagtccagtaagccgccttcgccaccggtgttcctcctaatatctacgcatttcaccgctacactaggaattccactttcctctcctgtcctcaagatacccagtttccagtgcagtctgggggttgagcccccagttttcacaccggacttaaatatccgcctactcgccctttacgcccaataattccggacaacgctcgccccctacgtattaccgcggcggctgacac
OTU_345	p__Bacteroidota	c__Bacteroidia	o__Bacteroidales	f__Bacteroidales_UCG-001	g__midas_g_1138	s__midas_s_1138	86	0	0	0	9	3	6	2	0	1	7	3	12		ggactacgggggtatctaatcctgtttgatacccgcaccttcgagcatcagcgtcagtagcggcctagcaagctgccttcgcaattggagttcctcgtgatatctaagcatttcaccgctacaccacgaattccgcctgcctcttacgcactcaagaaaaccagtttcaactgcaaggcgtacgttgagcgtacgcatttcacagctgacttgacttcccgcctacgctccctttaaacccaataaatccggataacgctcggatcctccgtattaccgcggcggctggcac
OTU_1201	p__Firmicutes	c__D8A-2	o__midas_o_13	f__midas_f_13	g__midas_g_1659	s__midas_s_3824	0	0	0	0	1	6	2	3	1	0	1	0	2		ggactacaagggtttctaatcctgtttgctcccctagctttcgcgcctcagcgtcaggtacagtccaggaagccgccttcgccactggtgttcctcccgatatctacgcatttcaccgctacaccgggaattccacttccctctcctgtcctcaagcctgccagtttcaagcgcagtcccagggttgagccctggaatttcacacctgacttaacaagccgcctacacgccctttacgcccagtaactccggacaacgctcgccccctacgtagtaccgcggcggctggcac
OTU_1159	p__Actinobacteriota	c__Coriobacteriia	o__OPB41	f__midas_f_6325	g__midas_g_6325		2	0	0	0	0	0	0	1	0	0	0	0	0		ggactacgagggtatctaatcctgtttgctcccctagctttcgcgcctcagcgtcagttatggcccagagtgtcgccttcgccactggtgttcctcccaatatctgcgcattccactgctacactgggaattccacactcctctaccaaactccagactaccagttcgagatgcaagctgcgggttgagcccccagttttcacatctcacttaataatccgcctacgcgctctttacgcccaataaatccggataacgcttgccccatacgtattaccgcgnctnctgacac
OTU_37	p__Firmicutes	c__Clostridia	o__Caldicoprobacterales	f__Caldicoprobacteraceae	g__Caldicoprobacter	s__midas_s_858	0	7	5	36	136	433	131	223	35	364	224	75	372		ggactactcgggtttctaatcctgttcgctacccacgctttcgtgcatcagcgtcagttacagtccagaaagtcgccttcgccactggtgttcctcctaatctctacgcatttcaccgctacactaggaattccactttcctctcctgcactcaagcctcaaagtttcaaatgcacccccgtggttaagccacggtatttcacacctgacttctgaggccgcctacgcaccctttacgcccagtaattccggacaacgctcgccccctacgtattaccgcggctgctgacac
OTU_131	p__Firmicutes	c__Bacilli	o__Izemoplasmatales	f__midas_f_16343	g__midas_g_16343	s__midas_s_16343	0	0	45	0	1	63	39	143	0	1	61	33	153		ggactactagggtatctaatcctgtttgctacccacgctttcgtgcctcagtgtcaattccagaccagtaagccgccttcgccactggtgttcctccatatctctatgcattttaccgctacacatggaattccacttaccccttctggattcaagtcagccagtttccaacgaccccccctggttaagccagggaatttcacgccagacttaactgaccacctacgcacgctttacgcccaataattccggataacgctcgccccctatgtattaccgcggctgctgacac
OTU_1042	p__Firmicutes	c__midas_c_4	o__DTU014	f__midas_f_148	g__midas_g_606	s__midas_s_1830	0	86	22	22	1	0	0	0	30	5	0	0	0		ggactacgagggtatctaatcccgttcgctcccccagctttcgcgcctcagcgtcagtagcagtccaggaagccgccttcgccactggtgttcctcccgatatctacgcatttcaccgctacaccgggaattccgcttccctctcctgcactcaagcatgccagtttcgaacgacatcccccagttgagccaggggttttcacgtccgacttgacacgccgcctgcgcgccctttacgcccagtaattccggacaacgctcgccacctacgtattaccgcgnctnctggcac
OTU_489	p__Firmicutes	c__Clostridia	o__Peptostreptococcales-Tissierellales	f__Guggenheimella	g__midas_g_64923	s__midas_s_64923	12	0	2	3	3	2	1	4	2	3	5	1	1		ggactacgcgggtttctaatcctgttcgctacccacgctttcgtacctcaacgtcagacatagtccagaaagtcgccttcgccactggtgttccttctaatatctacgcatttcaccgctacactagaaattccactttcccctcctatgctcaagccaaagggtttcaaaggcttgcaggggttgagcccctgtctttcacctctgacctccttggccgtctgcgtacgctttacgcccaataattccggataacgcttgccccctacgtattaccgcggcggctgacac
OTU_1122	p__Firmicutes	c__Clostridia	o__Lachnospirales	f__Lachnospiraceae	g__Lachnospiraceae_UCG-004	s__midas_s_5009	2	0	0	0	0	0	0	0	0	0	0	0	0		ggactactagggtatctaatcctgtttgctccccacactttcgagcctcagcgtcagttaaagcccagtaggccgccttcgccactggtgttcctccgaatctctacgcatttcaccgctacactcggaattccgcctacctctccgacactctagtctgatagtttcaaatgcagttcaagggttgagcccctgcctttcacatctgacttaccataccgtctacgctccctttacacccagtaaatccggataacgcttgccccctacgtattaccgcggcggctgacac
OTU_465	p__Firmicutes	c__Desulfotomaculia	o__Desulfotomaculales	f__Pelotomaculaceae	g__Pelotomaculum	s__Ca_Propionivorax_syntrophicum	0	0	0	0	2	2	5	3	0	5	1	0	1		ggactactcgggtatctaatcctgtttgatccccacgctttcgcgcctcagcgtcagggttaggccagagagccgccttcgccactggtgttcctcccaatatctacgcatttcaccgctacactgggaattccactcccctctcctgctctcaagttacccagtctcagaggcaggccctgagttgagcccaaggttttcactcctgacttggataaccgcctacgcgccctttacgcccagtaattccggacaacgctcgccccctacgttttaccgcgncgnctgacac
OTU_277	p__Firmicutes	c__Clostridia	o__Oscillospirales	f__Oscillospiraceae	g__NK4A214_group		0	0	0	1	0	0	1	81	0	0	0	0	0		ggactactagggtttctaatcctgtttgctccccacgctttcgcgcctcagcgtcagttgtcgtccagcaagccgccttcgccactggtgttcctcctaatatctacgcatttcaccgctacactaggaattccgcttgcctctccgatactcaagaatgacagtttcaaatgcagtttatgggttgagcccatagatttcacatctgacttgccatcccgcctacgcgccctttacacccagtaaatccggacaacgcttgccacctacgtattaccgcggctgctggcac
OTU_183	p__Firmicutes	c__Bacilli	o__Lactobacillales	f__Enterococcaceae	g__Enterococcus	s__Enterococcus_lemanii	0	61	154	8	2	0	0	0	13	2	0	0	0		ggactactcgggtttctaatcctgtttgatccccacgctttcgcgcctcagcgtcagttgcagaccagagagtcgccttcgccactggtgttcctccatatctctacgcatttcaccgctacacatggaattccactctcctcttctgcactcaagtctcccagtttccaatgaccgcttacagttaagctgtaagatttcacatcagacttaaaagaccgcctgcgcgcgctttacgcccaataaatccggacaacgcttgccacctacgtattaccgcggctgctgacac
OTU_401	p__Firmicutes	c__D8A-2	o__midas_o_5025	f__midas_f_5068	g__midas_g_5068	s__midas_s_5068	0	0	0	0	1	3	2	0	0	0	0	3	6		ggactacgagggtttctaatcccgttcgctaccctagctttcgcgcctcagcgtcagttgcaggccagagagccgccttcgccactggtgttcttcccgatatctacgcatttcaccgctacaccgggaattccgctctcctctcctgcactcaagtcctccagtttcaagtgcaaccccacggttgagccgtggtgtttcacacctgacttagataaccgcctacacgccctttacgcccaataattccggacaacgctcgccccctacgtattaccgcggctgctggcac
OTU_772	p__Desulfobacterota	c__Desulfovibrionia	o__Desulfovibrionales	f__Desulfovibrionaceae	g__Desulfovibrio	s__midas_s_71587	11	0	1	0	0	1	4	2	0	0	5	0	3		ggactacgagggtttctaatcctgtttgctccccacgctttcgcacctcagcgtcagtaatgtgccagatagtcgccttcgccactgatgttcctcctgatatctacggatttcactcctacaccaggaattccactatcctctcacatactcaagcaatgcagtttcaatggcaattccccagttaagctgagggctttcaccactgactttcatcaccgcctacgcgcgctttacgcccagtgattccgattaacgcttgcaccctccgtattaccgcggctgctgacac
OTU_303	p__Firmicutes	c__Bacilli	o__Lactobacillales	f__Lactobacillaceae	g__Lapidilactobacillus	s__Lactobacillus_concavus	0	3	7	12	0	0	0	0	9	2	0	0	0		ggactacccgggtttctaatcctgtttgctacccacgctttcgagcctcagcgtcagttacagaccagagagccgccttcgccactggtgttcttccatatatctacgcatttcaccgctacacatggagttccactctcctcttctgcactcaagttccccagtttccaatgcatttcttcggttaagccgaaggctttcacatcagacttaaaaaaccgcctgcactcgctttacgcccaataaatccggacaacgcttgccacctacgtattaccgcggctgctgacac
OTU_855	p__Firmicutes	c__Limnochordia	o__Hydrogenispora	f__midas_f_2701	g__midas_g_4043	s__midas_s_4043	0	8	4	0	0	0	0	0	0	0	0	0	0		ggactacgcgggtatctaatcccgttcgctaccctggctttcgcgcctcagcgtcaggttcagtccagaaagccgccttcgccactggtgttcctcccaatatctacgcatatcaccgctacactgggaattccgctttcctctcctgccctcaagccagtcagtttcagatgcaagcccaaggttaagcccgggggtttcacatctgacttaattggccgcctgcgcgccctttacgcccagtaattccggacaacgctcgccccctacgtgttaccgcggcggctgacac
OTU_1108	p__Firmicutes	c__Clostridia	o__Clostridia_UCG-014	f__midas_f_6748			6	0	0	0	0	1	0	0	0	5	0	0	0		ggactactggggtatctaatcctgtttgctccccacactttcgcgcctcaacgtcagttatagtccagaaaatcgccttcgccactggtgttcctcctaatatctacgcatttcaccgctacactaggaattccattttcctctcctatactctagtaatttagtttcagatgcagttttggggttgagccccaagatttctcatctgacttaaataaccgtctactcgccctttacacccagtaaatccggataacgcttgcaccctacgtattaccgcggctgctggcac
OTU_325	p__Firmicutes	c__Bacilli	o__Lactobacillales	f__Lactobacillaceae			0	0	1	0	0	0	0	0	3	0	0	0	0		ggactactcgggtatctaatcctgtttgctacccatgctttcgaacctcagcgtcagttacagaccagagagccgctttcgccactggtgttctaccatatatctacgcatttcaccgctacacatggtgttccactctcctcttctgcactcaagttatccagtttccaatgcatttcttcggttgagccgaaggctttcacatcagacttaaaaaaccgcctgcgttcgctttacgcccaataaatccggataacgcttgccacctacgtattaccgcggcggctgacac
OTU_80	p__Synergistota	c__Synergistia	o__Synergistales	f__Synergistaceae	g__Thermovirga	s__midas_s_988	0	12	7	5	9	4	0	0	7	14	5	0	1		ggactaccagggtttctaatccggttcgctaccccagctctcgcgcatgagcgtcagttactggccagaaagccgccttcgccaccggtgttcctcccgatatctacgcatttcaccgctacaccgggaattccacttccctctccagtactcaagccatgcagtatccgccgcaagacaccggttgagccgatgcttttcacagcagacttacataaccgcctgcgcgccctttacgcccagtaattccggacaacgctcgccccctacgtgttaccgcggctgctgacac
OTU_367	p__Firmicutes	c__Bacilli	o__Lactobacillales	f__Lactobacillaceae	g__Lacticaseibacillus	s__midas_s_56196	0	1	2	4	0	0	0	0	6	2	0	0	0		gggctactggggtatctaatcctgtttgctacccatgctttcgagcctcagcgtcagttacagaccagacagccgccttcgccactggtgttcttccatatatctacgcatttcaccgctacacatggagttccactgtcctcttctgcactcaagttccccagtttccaatgcattccttcggttaagccgaaggctttcacatcagacttaagaaaccgcctgcactcgctttacgcccaataaatccggataacgcttgccacctacgtattaccgcggctgctgacac
OTU_639	p__Firmicutes	c__Bacilli	o__Lactobacillales	f__Lactobacillaceae	g__Lacticaseibacillus	s__midas_s_56196	0	2	0	1	0	0	0	0	2	0	0	0	0		ggactaccagggtttctaatcctgttcgctacccatgctttcgaacctcaacgtcagttacagaccagacagccgccttcgccactggtgttcttccatatatctacgcatttcaccgctacacatggagttccactgtcctcttctgcactcaagtttcccagtttccgatgcacttccccggttaagccgggggctttcacatcagacttaagaaaccgcctacgttctctttacgcccaataaatccggataacgcttgccacctacntattnccgcgncgnctgacac
OTU_254	p__Bacteroidota	c__Bacteroidia	o__Bacteroidales	f__FTLpost3	g__midas_g_62597	s__midas_s_62597	94	0	0	0	1	0	1	1	0	0	3	0	1		ggactaccggggtatctaatcctgtttgatccccacgctttcgtgcatgagcgtcagtaacatcctcgttagctgccttcgcaatcggtgttctgcgacatctctaagcatttcaccgctacatgtcgcattccgccaacgtcgtctgtactctagcaaaccagtatcaatggcagttccatagttgagctatgagatttcaccactgacttaatctgccgcctgcgcaccctttaaacccaataaatccggataacgcttgcatcctccgtattaccgcggctgctgacac
OTU_766	p__Firmicutes	c__Moorellia	o__Desulfitibacterales	f__Desulfitibacteraceae	g__Desulfitibacter	s__midas_s_3672	0	0	0	0	0	3	0	1	0	0	1	0	0		ggactacaggggtttctaatcctgttcgctccccacgctttcgcgcctcagtgtcagggccaggccagtaggtcgctttcgccactggtgttcctcccaatatctacgcatttcaccgctacactgggaattccacttacctctcctgccctcaagtcaagcagtttcaagtgcagtcccagggttgagccctggcctttcacacctgacttactaaaccacctacgcgctctttacgcccagtaattccggacaacgcttgccccctacntgttnccgcgncgncnggcac
OTU_1033	p__Firmicutes	c__Clostridia	o__Oscillospirales	f__Oscillospiraceae	g__Sporobacter		0	0	0	0	0	2	5	3	0	0	2	5	12		ggactacgagggtatctaatcctgtttgctccccacgctttcgcgcctcagcgtcagttaatgtccagcaggccgccttcgccactggtgttcctcctaatatctacgcatttcaccgctacactaggaattccgcctgcctctccatcactcaagagatacagtttcaaatgcagtttgagggttaagccctcagatttcacatctgacttgcatccccgcctacgcgccctttacacccagtaaatccggacaacgctcgccacctacgtattaccgcggctgctgacac
OTU_286	p__Firmicutes	c__Clostridia	o__Lachnospirales	f__Lachnospiraceae	g__Herbinix		0	0	28	1	0	86	33	24	4	0	49	30	45		ggactacgcgggtatctaatcctgtttgctccccacgctttcgagcctcagtgtcagttacagtccagtaagccgccttcgccactggtgttcctcctaatatctacgcatttcaccgctacactaggaattccacttacctctcctgtactctagcatgatagtttcaaatgcagtcccgtggttgagcctcgggctttcacatctgacttaccacaccacctacgctccctttacacccagtaaatccggataacgcttgccccctacgtattaccgcggcggctgacac
OTU_134	p__Synergistota	c__Synergistia	o__Synergistales	f__Synergistaceae	g__Aminobacterium	s__Aminobacterium_colombiense	0	73	47	46	20	9	2	1	41	30	10	1	7		ggactactcgggtttctaatcccgttcgctcccctggctttcgcgcctcagcgtcagttgctggccagtaagccgccttcgccactggtgttcttcccgatatctacgcatttcaccgctacaccgggaattccgcctacctctccagcactctagatacccagtttcaaccgcatccatgagttgagcccatgactttaacagctgacttaaatatccgcctgcgcgccctttacgcccagtaattccggacaacgctcgtcccctacgtattaccgcggcggctgacac
OTU_828	p__Firmicutes	c__Clostridia	o__Oscillospirales	f__Eubacterium_coprostanoligenes_group	g__midas_g_65297		0	0	0	1	0	0	0	0	20	0	0	0	0		ggactacaagggtatctaatcctgtttgctccccacactttcgagcctcagcgtcagttaaagcccagtaggccgccttcgccactggtgttcctccgaatatctacgcattccaccgctacactcggaattccgcctacctctacttcactcaagaaatacagttttggatgcagccccgaggttaagcctcggtatttcacatccaacttgcattcccgcctgcgctccctttacacccagtaattccggacaacgcttgccacctacntattaccgcnncgnctnacac
OTU_358	p__Firmicutes	c__Limnochordia	o__MBA03	f__midas_f_112	g__midas_g_2506	s__midas_s_2506	0	66	8	10	3	0	0	0	9	0	0	0	0		ggactacaggggtatctaatcctgtttgctcccctagctttcgtgcatcagcgtcagttctcgaccaggtagtcgccttcgccactggtgttcctcccgatatctacgcatttcaccgctacaccgggaattccactaccctctccgaaactcaagccttctagtttcaaatgcagccccacagttaagccgtggtctttcacatctgacttaaaaggccgcctacgcaccctttacgcccaataattccggacaacgcttgccccctacntattnccgcgnctnctggcac
OTU_4	p__Firmicutes	c__Clostridia	o__Peptostreptococcales-Tissierellales	f__Guggenheimella	g__midas_g_64923	s__midas_s_64923	2	457	1275	1771	667	38	2	0	1826	1245	17	5	0		ggactactagggtttctaatcctgttcgctacccacgctttcgtgcctcagcgtcagacatagtccagaaagtcgccttcgccaccggtgttccttctaatctctacgcatttcaccgctacactagaaattccactttcccctcctatgctcaagccaaatggtttcaaaggctcgcaggggttaagcccctgtctttcacctctgacctttttggccgcctgcgcacgctttacgcccaataattccggataacgcttgccccctacgtattaccgcggctgctgacac
OTU_988	p__Actinobacteriota	c__Actinobacteria	o__Actinomycetales	f__Actinomycetaceae	g__Actinomyces	s__midas_s_4035	0	0	0	0	1	0	0	0	0	0	0	0	0		ggactacaagggtatctaatcctgttcgctccccacgctttcgctcctcagcgtcagtaatggcccagagacccgccttcgccaccggtgttcctcctgatatctgcgcattccaccgctacaccaggaattccagtctcccctaccacactcaagcctgcccgtacccaccgcactaccacagttaagctgcggaatttcacggcagacgcgacaagccacctacaagccctttacgcccaataaatccggacaacgctcgctccctacgtattaccgcggctgctggcac
OTU_1094	p__Firmicutes	c__Bacilli	o__Izemoplasmatales	f__midas_f_16343	g__midas_g_16730	s__midas_s_16730	2	0	0	0	0	0	0	0	0	0	0	0	0		ggactactggggtatctaatcctgtttgctccccacgctttcgtgcctcagcgtcagttacagtccagagagccgccttcgctactggtgttcctcctaatatctacgcattttaccgctccacttggaattccgcttacctctaccatactctagtcgaccagttttcaatgaccctccacagttaagctgtgggattttacaccaaacttaatcgaccgcctacgcactctttacgcccaataattccggataacgcttgccccctatgtattaccgcgnctnctgacac
OTU_952	p__Bacteroidota	c__Bacteroidia	o__Bacteroidales	f__Rikenellaceae	g__Anaerocella	s__midas_s_64216	15	0	0	0	0	4	2	4	0	1	3	0	2		ggactacccgggtttctaatcctgtttgctccccacgctttcgtgcatcagcgtcaataatatctttgcaagctgccttcgcgatcggtgttctgaatcatatctatgaatgtcacctctacatgattcattccgcctgcaccatttatattctagaccaacagtttcaacggcagttactcagttaagctgagtgatttcaccgctgacttataagcccgcctacgcaccctttaaacccaataaatccggataacgctcgaatcctccgtattaccgcggctgctggcac
OTU_427	p__Bacteroidota	c__Bacteroidia	o__Sphingobacteriales	f__Lentimicrobiaceae	g__Lentimicrobium	s__midas_s_16	0	43	30	9	24	11	3	1	13	33	11	3	4		ggactactggggtatctaatcctgtttgatccccacgctttcgtgcctcagcgtcaactatggtctagtactccgccttcgcctctggtgttctgtgtgatatctacgcatttcaccgctacaccacacattccaagtacccctcccatgttcttagctaagcagtatcgccaccactactacagttgagctgtagcctttcagtgacaacttacttagccgcctacgcaccctttaaacccagtaattccgaataacgctcgcaccctccntattaccgcnncgnctngcac
OTU_59	p__Firmicutes	c__Clostridia	o__Peptostreptococcales-Tissierellales	f__Family_XI	g__Keratinibaculum	s__midas_s_5005	0	16	44	39	0	0	0	0	26	2	0	0	0		ggactactagggtttctaatcctgtttgctccccacgctttcgtacctcagcgtcagtttaaggccagaaagtcgccttcgccactggtattcctcctgatatctacgcatttcaccgctacaccaggaattccactttcctctccttaactcaagccacgcagtttcaaatgcttactaaggttaagccttaggatttcacatctgacttacatgaccgcctgcgtaccctttacgcccagtaattccggacaacgctcgccccctacgtattaccgcggctgctgacac
OTU_382	p__Proteobacteria	c__Gammaproteobacteria	o__Xanthomonadales	f__Xanthomonadaceae	g__Thermomonas	s__midas_s_21889	17	0	0	0	0	1	3	1	0	5	1	0	1		ggactactagggtatctaatcctgtttgctccccacgctttcgtgcctcagtgtcagtgctggtccaggtagtcgccttcgccacggatgttcctcccgatatctacgcatttcactgctacaccgggaattccactaccctctaccgcactctagcccgccagtatccaatgcaattcccaggttgagcccagggctttcacatcagacttaacgaaccacctacgcaccctttacgcccagtaattccggataacgctagccccctacgtattaccgcggctgctgacac
OTU_619	p__Firmicutes	c__Bacilli	o__Lactobacillales	f__Lactobacillaceae	g__Weissella	s__midas_s_8503	0	2	0	0	0	0	0	0	0	0	0	0	0		ggactacacgggtttctaatcctgttcgctcccccagctttcgcgcctcagcgtcagttacggtccagaaagccgccttcgccgctggtgttcttccatatatctacgcatttcaccgctacacatggagttccactttcctctactgcactcaagttatccagtttccaaagcacttccacagttaagctgtgggctttcacttcagacttaaataaccgtctgcgctcgctttacgcccaataaatccggataacgcttggaacatacgtattaccgcggctgctgacac
OTU_67	p__Firmicutes	c__Syntrophomonadia	o__Syntrophomonadales	f__Syntrophomonadaceae	g__Syntrophomonas		0	12	232	42	0	0	0	0	81	2	0	0	0		ggactacacgggtatctaatcctgtttgctacccacgctttcgcacatcagcgtcagggtcagtccagaaagtcgccttcgccactggtgttcctcctgatttctacgcatttcaccgctacaccaggaattccactttcctctcctgccctcaagatatccagtttcagatgcaaccccggggttaggccccggtctttcacatctgacttaattacccgcctacgcgctctttacgcccagtaattccggacaacgctcgccccctacgtcttaccgcggctgctgacac
OTU_1096	p__Actinobacteriota	c__Thermoleophilia	o__Gaiellales	f__midas_f_269	g__midas_g_269	s__midas_s_269	0	0	0	0	0	0	0	0	1	0	0	1	0		ggactactagggtttctaatcctgtttgctccccacgctttcgcgtctcagcgtcagtaccgtcccagagacccgccttcgccaccggtgttcttcctgatatctgcgcatttcaccgctacaccaggaattccagtctcctcttccggactcaagccggccagtttccagtgcagactcagggttgagccctgagctttcacaccggacttggtcggccgcctacacgcgctttacgcccaatgattccggacaacgctcgccccctacntattnccgcgncgncngacac
OTU_102	p__Firmicutes	c__midas_c_4	o__DTU014	f__midas_f_80	g__midas_g_80	s__midas_s_80	0	15	55	44	51	199	30	35	42	23	46	57	160		ggactactggggtatctaatcccgttcgctcccccagctttcgcgcctcagcgtcaggtgcaatccaggaagccgccttcgccactggtgttcctcccgatatctacgcatttcaccgctacaccgggaattccgcttccctctcttgccctcaagccatgcagtttcgatcggcatcctagagttgagccctagactttcacaaccgacttgcacgaccgcctacacgccctttacgcccagtaattccggacaacgctagccccctacgtattaccgcggctgctgacac
OTU_114	p__Firmicutes	c__Clostridia	o__Lachnospirales	f__Lachnospiraceae			207	3	8	21	54	35	53	32	11	105	37	22	46		ggactacaagggtttctaatcctgtttgctccccacgctttcgagcctcaacgtcagtaatcgtccagtaagccgccttcgccaccggtgttcctcctaatatctacgcatttcaccgctacactaggaattccgcttacctctccgacactcaagctgtacagtttccaatgcagttccggggttgagccccgggctttcacatcagacttgcactgccgtctgcgctccctttacacccagtaaatccggataacgcttgccccctacgtattaccgcggcggctgacac
OTU_645	p__Firmicutes	c__Clostridia	o__Peptostreptococcales-Tissierellales	f__Anaerovoracaceae	g__Anaerovorax	s__midas_s_1809	7	0	0	1	0	8	6	1	1	15	4	0	5		ggactacgggggtatctaatcctgtttgctccccacactttcgtgcctcagtgtcagtaacagtccagaaagtcgccttcgccactggtgttcctcctaatatctacgcatttcaccgctacactaggaattccactttcctctcctgcactcaagtagcccagttcagggggctgacattggttaagccagtgcctttcaccccctgcttaggtaaccacctacgcactctttacgcccaataattccggataacgcttgccccctacgtattaccgcggctgctggcac
OTU_412	p__Firmicutes	c__Dethiobacteria	o__Dethiobacterales	f__Dethiobacteraceae			0	0	0	0	0	0	0	0	0	0	0	0	0		ggactactcgggtttctaatcctgtttgctcccccagctttcgcgcctcagcgtcagtaacaggccaggaggtcgccttcgccaccggtgttcctcccgatatctacgcatgtcaccgttacaccgggaattccaccaccctctcctgcactcaagcccatcagtttcgactgcacccccccggttaagccggggaatttcacagccgacttgaaaagccgcctacacgccctttacgcccagtaattccgaataacgctcgcaccctccntagtaccgcnnctnctngcac
OTU_195	p__Actinobacteriota	c__Coriobacteriia	o__OPB41	f__midas_f_3016			13	0	0	0	2	1	2	2	0	7	1	3	4		ggactactcgggtatctaatcctgtttgctccccacgctttcgcacctcagcgtcagttatggcccagaagactgccttcgccatcggtgttcttcccaatatctgcgcatttcaccgctacactgggaattccatcttcctctaccaaactcgagcctaccagttcgcaatccggcttagggttgagccctaagattagagattgcgcttaataggccgcctacgcgcgctttacgcccaataaatccggataacgctcgccccatacgtattaccgcggcggctgacac
OTU_404	p__Firmicutes	c__Clostridia	o__Oscillospirales	f__Oscillospiraceae			0	0	11	1	5	11	19	6	2	6	9	8	22		ggactaaagggtttctaatcctgtttgctccccacgctttcgcgcctcagcgtcagttgtcgtccagcaagtcgccttcgccactggttttcctcctaatatctacgcatttcaccgctacactaggaattccacttgcctctccgatactcaagaacaacagtttcaaatgcagcttccaggttaagcctggagatttcacatctgacttatcatcccgcctacgcgccctttacacccagtaaatccggacaacgcttgccacctacgtattaccgcgnctnctgacac
OTU_873	p__Elusimicrobiota	c__Endomicrobia	o__Endomicrobiales	f__Endomicrobiaceae	g__Endomicrobium	s__midas_s_29827	0	0	0	0	0	23	13	3	0	5	56	9	5		ggactaccggggtatctaatcctgtttgctaccctagctttcgtacctcagtgtcagtattgtgccaggagactgccttcgccatcggtgttcctcctgatatctacgcatttcaccgctacaccaggaattccgtctccccctcacacactcaagccaaatagtttctatgtaccctttccggttgagccggaaaatttcaccatagacttatctagccacctacatacgctttacgcctagtaattccgagtaacgctcgccaccttcgcattaccgcggctgctgacac
OTU_1157							14	0	2	2	2	0	3	2	1	9	5	3	7		ggactactcgggtttctaatcctgttcgctccccacgctttcgcacctcagcgtcagtctttaggcccagcaggctgccttcgccatcggtgttcctcccgatatctgcgcatttcaccgctacaccgggaattccgcctgcccctacctgactcgagcccgggagttcggaacccggcttgaggttgagccccaaggttagaggttccgcttcccgagccgcctacgcgcgctttacgcccaatgaatccggataacgctcgctccctacgtattaccgcggctgctggcac
OTU_1205	p__Firmicutes	c__Clostridia	o__Peptostreptococcales-Tissierellales	f__Family_XI	g__Tissierella	s__midas_s_67368	4	0	0	0	1	2	0	0	0	0	0	0	0		ggactacacgggtatctaatcctgtttgctccccacgctttcgttcctcagcgtcagtataagtccagaaagtcgccttcgccactggtattcctcctaatatctacgcatttcaccgctacactaggaattccactttcctctccttaactcaagtctttcagtttcaaatgcttacataggttaagcctacgcctttcacatctgacttaaaaaaccgcctgcgaaccctttacgcccaataattccggacaacgctcgccccctacgtattaccgcgnctgctgacac
OTU_1210	p__Campylobacterota	c__Campylobacteria	o__Campylobacterales	f__Arcobacteraceae	g__Arcobacter	s__Arcobacter_cryaerophilus	5	0	0	0	0	1	1	3	0	3	2	0	0		ggactaccggggtttctaatcctgtttgctccccacgctttcgcatctcagcgtcaataatgttccagtagatcgccttcgcaatcggtattccttctgatctctacggattttacccctacaccagaaattccatctacctctcccacattctagattaacagttttcaaagcagttctatagttaagctataggatttcacttcaaacttatcaatccgcctacatgctctttacgcccagtgattccgagtaacgcttgcaccccccgtattaccgcggcggctggcac
OTU_848	p__Cloacimonadota	c__Cloacimonadia	o__Cloacimonadales	f__Cloacimonadaceae	g__Ca_Cloacimonas	s__midas_s_301	0	0	0	0	0	0	9	8	0	0	5	0	0		ggactaccagggtttctaatcccgtttgatacccacaccttcgcagttgagcgtcaataacggcttggaagactgccttcgccttcggtattcctcctgatctctgcgcattccaccgctacaccaggaattctgtcttccccaaccgcattccagatccacagtatctaccgccctacgccggttaagccgacgccttaaacgataaacttatggatccgcctgcctgccctttacgcctagtaattccggacaacgctcgcaaccccngtgtnccgcgncgncngacac
OTU_1193							4	0	0	0	1	0	0	1	1	1	0	0	1		ggactacgggggtatctaatcctgttcgctccccacgctttcgctcctcagcgtcagtgacggcccagagacctgccttcgccattggtgttcttcccgatatctacacattccaccgttacaccgggaattccagtctcccctaccgcactcaagcccgcccgtacccggcgcggatccaccgttaagcgatggactttcacaccggacgcgacgaaccgcctacgagccctttacgcccaataattccggataacgcttgcaccctacgtattacgcggctgctggcac
OTU_280	p__Firmicutes	c__Clostridia	o__Oscillospirales	f__UCG-010			0	0	0	0	0	0	46	44	0	0	0	3	1		ggactacaagggtatctaatcctgtttgctccccacgctttcgtgtctcagcgtcagtaatcgtccagtaagtcgccttcgccacagatgttcctcccgatatctacgcatttcaccgctacaccgggaattccacttacctctccgactctcaagaaaaacagtttcaaatgcaggctatgggttgagcccatagttttcacatctgacttgccttcccgcctacacaccctttacacccagtaaatccggataacgctcgccacctacgtattaccgcggctgctgacac
OTU_26	p__Firmicutes	c__Clostridia	o__Peptostreptococcales-Tissierellales	f__Guggenheimella	g__midas_g_25887	s__midas_s_25887	0	134	635	429	50	2	0	0	513	108	0	0	0		ggactacaggggtttctaatcctgttcgctacccacgctttcgtgcctcagcgtcagtcacagtccagaaagtcgccttcgccactggtgttccttctaatatctacgcattccaccgctacactagaaattccactttcccctcctgcactcaagccactcggtttcaatggcttgcattggttaagccaatacctttcaccactgaccttaatggccgcctgcgcacgctttacgcccaataattccggataacgctcgccccctacgtattaccgcggctgctgacac
OTU_1136							0	0	0	0	0	0	0	2	0	0	0	0	0		ggactacccgggtttctaatcctgtttgctccccacactttcgtgcctcaacgtcagttactgtccagaaagtcgccttcgccactggtgttcctcctaatatctacgcatttcaccgctacactgggaattccactcccctcttctgtactcaagcccggcagtttcaatcgcaagccaccagttgagccggtgggtttcacgactgacttgcacaggccgcctacacgccctttacgcccagtaattccgggcaacgcttgccccctacgttttaccgcggcggctgacac
OTU_447	p__Firmicutes	c__Clostridia	o__Oscillospirales	f__Hungateiclostridiaceae	g__Acetivibrio	s__midas_s_4327	0	0	6	15	9	8	5	3	8	16	14	3	2		ggactacgagggtttctaatcctgttcgctccccacgctttcgcgcctcagcgtcagttactgtccagaaagccgccttcgccactggtgttcctcctaatatctacgcatttcaccgctacactaggaattccgctttcctctccagcactcaagagaaacagtttcagatgcagcgccggggttgagccccggaatttcacatctgacttgcttccccgcctacacgccctttacacccagtaattccggacaacgcttgccacctacgtattaccgcggctgctgacac
OTU_432	p__Firmicutes	c__Clostridia	o__Peptostreptococcales-Tissierellales	f__Anaerovoracaceae	g__Mogibacterium		6	0	0	0	1	1	0	0	0	1	0	0	1		ggactacaggggtatctaatcctgtttgctccccacgctttcgtgcctcagtgtcagttactgtccagaaagccgccttcgccaccggtgttcttcccaatatctacgcatttcaccgctacactgggaattccgctttcccctccagcactcaagtagcccagttcgcaaggcagaatgaggttgagcctcaagattaaaccttgcgcctaggtaaccacctacgcactctttacgcccagtaaatccggataacgctagccccctacntattaccgcgncgnctgacac
OTU_1012	p__Bacteroidota	c__Bacteroidia	o__Bacteroidales	f__Bacteroidaceae	g__Bacteroides		1	0	0	0	0	2	0	0	0	0	0	0	0		ggactacgcgggtatctaatcctgtttgatacccgcactttcgagcatcagcgtcagttacggcccagtaagctgccttcgcaatcggagttcttcgtgatatctaagcatttcaccgctacaccacgaattccgcctacctttaccgcactcaaggtctccagtatcaactgcaattttaaggttgagcctcaaactttcacagctgacttaaaaacccgcctacgctccctttaaacccaataaatccagataacgctcgcatcttccgtattaccgcggctgctgacac
OTU_1134	p__Halobacterota	c__Methanomicrobia	o__Methanomicrobiales	f__Methanospirillaceae	g__Methanospirillum	s__midas_s_2576	0	1	0	0	0	0	0	0	0	0	0	0	0		ggactacaagggtttctaatccggtttgctcccccagctttcgtccctcactgtcggacccgttctggtgagatgccttcgccataggtggtcccaccgggattacaggatttcactcctaccccggcagtacccctcacctctcccggtcccaagaaaacaagtttcccctgaacgcccgcaagttaagccagcggatttctcaagggacccagttatcaagctacggaccctttaagcccagtaatagcggccaccactcgagccgccggtattaccgcnnctgctgacac
OTU_625	p__Euryarchaeota	c__Methanobacteria	o__Methanobacteriales	f__Methanobacteriaceae	g__Methanobrevibacter		33	0	0	3	5	5	3	7	2	7	9	3	3		ggactactagggtttctaatccggttcgcgcccctaactttcgtccctcaccgtcagaaccgttccagttagacgccttcgcaacaggcggtcctcccaggattacagaatttcacctctaccctgggagtacctctaacctctcccggtctcaagtctaatagtatctccagcaattcccacagttaagctacaggatttcaccagagacttattaaaccggctacggacgctttaggcccaataaaaactgctaccactagagctgccgntgttnccgcgncgncnggcac
OTU_78	p__Halobacterota	c__Methanosarcinia	o__Methanosarciniales	f__Methanosaetaceae	g__Methanothrix	s__midas_s_2347	0	1	13	3	1	0	0	0	4	1	0	0	0		ggactacgagggtttctaatccggttcgtgcccctagctttcgtcccttgccgtcaggtccgttctggtgagacgccttcgccactggtggtccttcaaggattacaagatttcacccctacccctgaagtacctctcacctctcccggcctcgagccagacagtatcccctgaaagcctgacagttgagctgccagatttcccaagagacttatccggccggctacagaccctttagacccaataataacggttaccactcgagccgccggtgttaccgcggctgctgacac
OTU_760	p__Proteobacteria	c__Gammaproteobacteria	o__Pseudomonadales	f__Pseudomonadaceae	g__Pseudomonas	s__Pseudomonas_caeni	204	0	0	0	0	0	1	1	0	1	2	2	1		ggactactcggctatctaatcctgtttgctccccacgctttcgcacctcagtgtcagtattagtccaggtggtcgccttcgccactgatgttccttcctatatctacgcatttcaccgctacacaggaaattccaccaccctctaccatactctagctcgccagttttggaagcaattcccaggttgagcccggggatttcactcccaacttaacgaaccacctacgcgcgctttacgcccagtaattccgattaacgcttgcacccttcntattnccgcgnctncnggcac
OTU_603	p__Firmicutes	c__Bacilli	o__Acholeplasmatales	f__Acholeplasmataceae	g__Acholeplasma		0	0	2	0	0	11	6	4	0	0	3	0	7		ggactaccggggtatctaatcctgtttgctccccacgctttcgtgcatcagcgtcagtttagacccagcaagccgccttcgccactggtgttcctccatatatttacgcattttaccgctacacatggaattccacttgcctctatctaactctagctattcagtttccttagcatcacagcgttgagcactgcacttacaccaagaacttaaataacaacctacgcaccctttacgcccagtaaatccggataacgctcgccccctatgtattaccgcggcggctggcac
OTU_957							0	0	2	0	0	0	0	0	0	0	0	0	0		ggactaccggggtttctaatcctgtttgctccccacgctttcgcgcctcagcgtcagttgtcagccagaaagtcgccttcgccaccggtgttcctcctaatatctgtgcattttaccgctccactaggaattccactttcccctctgatactcaagccaaatggtttcaaaggctcgcaggggttaagcccctgtctttcacctctgacctttttggccgcctgcgcgccctttacacccagtaattccggataacgctcgccacctacntattaccgcgncggctgacac
OTU_800	p__Firmicutes	c__Clostridia	o__Christensenellales	f__Christensenellaceae	g__midas_g_3227	s__midas_s_3227	37	0	0	0	1	0	2	5	0	2	1	2	3		ggactaccggggtttctaatcctgtttgctccccacactttcgcgcctcagcgtcagttgcagtccagttacccgccttcgccactggtgttcctcccgatctctacgcatttcaccgctacaccgggaattccgataacctctcctgcactcaagctgatcagtttccaaagcaattcctaccttgaaaataggacttccactccagacttaatcagccgcctacgcgccctttacgcccaatcattccggacaacgctcgccccctacntattaccgcnncgnctngcac
OTU_422	p__Firmicutes	c__Clostridia	o__Peptostreptococcales-Tissierellales	f__Guggenheimella	g__midas_g_64923	s__midas_s_64923	0	0	0	0	0	0	0	0	3	0	0	0	0		ggactacgggggtttctaatcctgttcgctacccacgctttcgtgcctcagcgtcagtcacagtccagaaagtcgccttcgccactggtgttccttctaatatctacgcatttcaccgctacactagaaattccactttcccctcctatgctcaagcctaatgattccaaaggctcgcaggggttaagcccctgtctttcacctctgacctttttggccgcctgcgcacgctttacgcccaataattccggataacgcttgccccctacntagtaccgcgnctnctggcac
OTU_387	p__Firmicutes	c__Thermovenabulia	o__Thermovenabulales	f__Tepidanaerobacter			0	3	4	3	0	0	0	0	1	0	0	0	0		ggactactcgggtttctaatccggtttgctaccctagctttcgcgcctcagcgtcagtgataggccaggaagccgccttcgccactggtgttcttcccggtatctacgcatttcaccgctactccggaaattccacttccctctcctatactcaagagatacagttttatcggcaagcccgtggttgagcctcgggtttttaccggtaacttgcatccccgcctacacgccctttacacccagtaattccggacaacgctcgccccctacntattaccgcgncgnctgacac
OTU_786	p__Actinobacteriota	c__Actinobacteria	o__Corynebacteriales	f__Corynebacteriaceae	g__Corynebacterium	s__midas_s_4652	36	0	0	0	3	3	4	7	0	8	3	1	6		ggactactcgggtatctaatcctgttcgctacccatgctttcgctcctcagcgtcagtaactgcccagagacctgccttcgccattggtgttcctcctgatatctgcgcatttcaccgctacaccaggaattccagtctcccctacagcactcaagtattgcccgtatcgcctgcacgcccgaggttaagccccggaatttcacagacgacgtgacaaaccacctacgagctctttacgcccagcaattccggacaacgctcgcaccctacntattnccgcgnctnctggcac
OTU_1110	p__Proteobacteria	c__Alphaproteobacteria	o__Rhizobiales	f__Xanthobacteraceae	g__Rhodopseudomonas	s__midas_s_21944	1	0	0	0	0	2	0	0	0	0	0	0	0		ggactacccgggtttctaatcctgtttgctccccacgctttcgtgcctcagcgtcagttatgggccagtgagccgccttcgccactggtgttcttgcgaatatctacgaatttcacctctacactcgcagttccactcacctctcccatactcaagactatcagtatcaaaggcagttctggagtcgagctccaggctttcacctctgacttaataacccgcctacgcaccctttacgcccagtgattccgagcaacgctagcccccttcgtattaccgcggcggctggcac
OTU_266	p__Proteobacteria	c__Alphaproteobacteria	o__Sphingomonadales	f__Sphingomonadaceae	g__midas_g_59	s__midas_s_34661	6	0	0	0	2	2	0	0	0	3	0	0	2		ggactactagggtttctaatcctgtttgctccccacgctttcgcacctcagcgtcaatacttgtccagcgagtcgccttcgccactggtgttcttccgaatatctacgaatttcacctctacactcggaattccactcgcctctccaagattctagttacatagtttcaaaggcagttccggagttgagctccgggatttcacctctgacttgggtaaccgcctacgcgcgctttacgcccagtaattccgaacaacgctagctccctccgtattaccgcggcggctgacac
OTU_1105	p__Firmicutes	c__Clostridia	o__Oscillospirales	f__Ruminococcaceae	g__Ruminococcus	s__midas_s_241	0	0	0	2	2	5	0	0	0	7	3	4	0		ggactactggggtttctaatcctgtttgctacccacgctttcgtgcctcagcgtcagttacggtccagtaagccgccttcgccactggtgttcctcctaatatctacgcatttcaccgctacactaggaattccgcttacctctcccgtcctcaagacatacagtttcaaatgcagtctccaagttgagcccggagttttcacatctgacttgcatgcccgcctacgcaccctttacacccagtaattccggacaacgctcgctccctacgtattaccgcggcggctgacac
OTU_107	p__Firmicutes	c__Clostridia	o__Lachnospirales	f__Lachnospiraceae	g__Ruminococcus_torques_group	s__midas_s_58625	144	0	3	7	19	17	17	26	12	47	20	11	27		ggactaccagggtttctaatcctgtttgctccccacgctttcgagcctcaacgtcagtcttcgtccagtaagccgccttcgccgccggtgttcctcctaatatctacgcatttcaccgctacactaggaattccgcttacctctccgatactcgagctgcgcagtttccaatgcagttccggggttgagccccgggatttcacatcagacttgcgctgccgtctgcgctccctttacacccagtaaatccggataacgcttgccccctacgtattaccgcggctgctgacac
OTU_1037	p__Firmicutes	c__Clostridia	o__Christensenellales	f__Christensenellaceae	g__Christensenellaceae_R-7_group	s__midas_s_1162	4	0	0	0	0	2	0	0	0	0	0	0	0		ggactactagggtatctaatcctgttcgctccccacgctttcgcgcctcagcgtcagttacggcccagtaagtcgccttcgccactggtgttcctcccaatctctacgcatttcaccgctacactgggaattccacttacctcttccgcactcaagccatccagtctacaaagcaattccatccttgaaaaatggactttcactccatacttagtcggccgcctacacgccctttacgcccagtcattccggacaacgctcgccccctacgtattaccgcggcggctgacac
OTU_754	p__Firmicutes	c__Clostridia	o__Caldicoprobacterales	f__Caldicoprobacteraceae	g__Caldicoprobacter	s__midas_s_858	0	0	0	2	0	0	0	0	0	1	1	0	0		ggactacgagggtatctaatcctgttcgctacccacgctttcgtacctcagcgtcagttacagtccagaaagtcgccttcgccactggtgttcctcctaatctctacgcatttcaccgctacactaggaattccactttcctctcctgcactcaagctacacagtttcaaatgcaattccagtgttaagcactggtatttcgcacctgacttatatagccgcctacgtaccctttacgcccagtaattccggacaacgctcgccccctangtctnaccgcnctncngacac
OTU_968	p__Spirochaetota	c__MVP-15	o__midas_o_6772	f__midas_f_6772	g__midas_g_6772		6	0	0	0	2	0	0	0	0	10	0	0	2		ggactacgcgggtatctaatcctgtttgctacccacgctttcgcgtctcagcgtcagttttggtccagcaacccgccttcgccacgggtgttcctcctgatatctacacatttcaccgttacaccaggaattccggttgcccctcccaaactccagtcgaaaagtttcaagcgcagtccctcggttgagccgaagagtttcacacctgactttttcaaccgcctacacgctctttacgcccagtaactctggacaacgctcgccccctacgtattaccgcggctgctgacac
OTU_635	p__Firmicutes	c__Clostridia	o__Oscillospirales	f__Hungateiclostridiaceae			0	1	0	0	0	1	0	1	1	3	1	0	0		ggactaccggggtttctaatcctgtttgctccccacgctttcgcgcctcagcgtcagttactgcccagaaagccgccttcgccactggtgttcctcccaatctctacgcatttcaccgctacactgggaattccgctttcctctacagcactcaagaaatatagtttcagatgcagtcccaaagttaagccttgggctttcacatctgacttatatccccgcctacacgccctttacacccagtaattccggacaacgctcgccacctacgtattaccgcggcggctggcac
OTU_590	p__Firmicutes	c__Syntrophomonadia	o__Syntrophomonadales	f__Syntrophomonadaceae	g__Syntrophomonas	s__midas_s_63222	0	0	0	2	0	0	3	0	0	0	2	0	0		ggactactagggtatctaatcctgtttgctacccacgctttcgcacctcagcgtcagggttagtccagaaagtcgccttcgccactggtattcctcctgatttctacgcatttcaccgctacaccaggaattctgctttcctctcctgccctcaagaaacccagtttcaagtgcacacccgaggttgagccccggtctttcacacctgacttaagttcccgcctacgtgctctttacgcccagtaattccggacaacgctcgccccctacntcttaccgcgncgnctggcac
OTU_362	p__Bacteroidota	c__Bacteroidia	o__Flavobacteriales	f__Flavobacteriaceae	g__Flavobacterium	s__midas_s_11986	10	0	0	0	0	1	0	0	0	0	0	0	1		ggactactggggtttctaatcctgttcgctccccacgctttcgtccatcagcgtcaatatattagtagtaacctgccttcgcaattggtattccatgtaatatctaagcatttcaccgctacactacatattctagttacttcctaataattcaagcctagtagtatcaatggccgtttccccgttgagcggggagatttcaccactgacttgctaagccgcctacggaccctttaaacccaatgattccggataacgcttggatcctccgtattaccgcggcggctgacac
OTU_649							0	3	7	5	1	0	0	0	2	1	0	0	0		ggactacacgggtatctaatcctgtttgctcccccggctttcgagcctcagcgtcagtagtcgtccaggtggccgccttcgccactggtgttcctcccgatatctacgcatttcaccgctacaccgggaattccgccaccctctccgacactcaagcctaacagtttcccacgacctccgccggttaagccgacgactttcacgcaggacatattaggccgcctacactccctttacgcccagtaattccggacaacgctcgccccctacgtgttaccgcggctgctgacac
OTU_144	p__Actinobacteriota	c__Actinobacteria	o__Corynebacteriales	f__Corynebacteriaceae	g__Corynebacterium	s__midas_s_4652	225	1	1	4	35	23	43	46	4	53	40	8	28		ggactactagggtttctaatcctgttcgctacccatgctttcgctcctcagcgtcagttactgcccagagacctgccttcgccattggtgttcctcctgatatctgcgcatttcaccgctacaccaggaattccagtctcccctacagcactcaagttatgcccgtatcgcctgcacgcccgaggttaagccccgggatttcacagacgacgtgacaaaccacctacgagctctttacgcccagtaattccggacaacgctcgcaccctacgtattaccgcggctgctgacac
OTU_615	p__Firmicutes	c__Clostridia	o__Oscillospirales	f__Hungateiclostridiaceae	g__midas_g_6626		3	0	0	0	0	0	0	0	0	0	0	0	0		ggactactcgggtttctaatcctgtttgctccccacgctttcgcgcctcagcgtcagttactgtccagatagtcgccttcgccaccggtgttcctcctaatatctacgcattttaccgctacactaggaattccactatcctctccagtactcaagttacgaagtttcggttgcagtccccaggttaagcctgggaatttcacatccgactttcgaaaccgcctacacgccctttacacccagtaaatccggataacgctagccccctacgtattaccgcggctgctgacac
OTU_670	p__Firmicutes	c__Bacilli	o__Erysipelotrichales	f__Erysipelotrichaceae	g__midas_g_7231	s__midas_s_7231	0	0	0	0	0	0	5	0	0	0	0	0	0		ggactactggggtatctaatccggttcgctccccacgctttcgtgcctcagcgtcagttacagtccagcaagccgccttcgccactggtgttcctccatatatctacgcattttaccgcttcacatggaattccacttgcctctactgtcctctagctttacagtttttgtggcttgatggagttgagccccacgatttcaccacaaacttattaagccgcctacgcaccctttacgcccaataattccggataacgctcgccacctacgtattaccgcggctgctggcac
OTU_1054	p__Proteobacteria	c__Gammaproteobacteria	o__Burkholderiales	f__Alcaligenaceae			4	0	0	0	1	1	0	0	0	0	0	0	0		ggactactcgggtttctaatcctgtttgctccccacgctttcgtgcctgagcgtcagtattatcccagggggctgccttcgccatcggtattcctccacatatctacgcatttcactgctacacgtggaattctacccccctctgacatactctagtctggcagttaaaagtgcagttccaaggttaagccctgggatttcacacctttctttccaaaccgccgacgcaccctttacgcccagtaattccgattaacgcttgcacccttcntattnccgcgnctnctggcac
OTU_1153	p__Patescibacteria	c__Saccharimonadia	o__Saccharimonadales	f__midas_f_728	g__midas_g_8176	s__midas_s_33138	0	0	0	2	0	4	0	1	0	1	0	3	2		ggactacaggggtttctaatccggttcgctccccacgctttcgtgcctcagtgtcagaaatagcccagtaacctgcccacgccattggtgttccttctagtatctacggatttcactcctgcactagaaattccagttacctctgctactctcgagtctgccagtttgaataatagtctgtgtggttgagccaccagatttcactattcacttgacaaaccacctacgcaactctttacgcccagtcactccggataatgcttgcaccctacgtattaccgcgncggctgacac
OTU_1085	p__Firmicutes	c__Clostridia	o__Eubacteriales	f__Anaerofustaceae	g__Anaerofustis	s__midas_s_65535	0	1	1	2	0	3	6	2	2	6	9	0	0		ggactacccgggtttctaatcctgtttgctccccacgctttcgcgcctcagcgtcagtctctgtccagtaagccgccttcgccaccggtgttcctcctaatatctacgcatttcaccgctacactaggaattccgcttacctctccagtactcaagtctattagtttcaagtgcacttttccggttgagccgaaaactttcacacctgacttaatataccgcctacgcgccctttacgcccagtgattccggacaacgcttgccccctacgtattaccgcggctgctgacac
OTU_694	p__Actinobacteriota	c__Actinobacteria	o__Micrococcales	f__Intrasporangiaceae	g__Lapillicoccus	s__midas_s_24208	2	0	0	0	0	0	0	0	0	1	1	0	0		ggactacgagggtttctaatcctgttcgctacccatgctttcgcttctcagcgtcagtagtggcccagagacctgccttcgccatcggcgttcctcctgatatctgcgcatttcaccgctacaccaggaattccagtctcccctaccacactctagtctgcccgtacccactgcaagtccgaggttgagcctcggattttcacagcagacgcgacaaaccgcctacaagctctttacgcccaataattccggacaacgctcgcaccctacgtattaccgcggctgctgacac
OTU_676	p__Firmicutes	c__Bacilli	o__RF39	f__midas_f_31399	g__midas_g_62012	s__midas_s_62012	0	0	0	0	3	0	0	0	0	0	0	0	0		ggactactcgggtttctaatcctatttgctccccacgctttcgtgtctcagcgtcagttttggcccagcaaatcgccttcgccactggtgttccttctaatatctacgcattttaccgctacactagaaattccatttgcctctaccatactcaagaaatacagtttctaaggcgaactggagttgagctccaggcttagaccttagacttatattcccgcctacacacgctttacacccaataattccggataacgctcgcatcctacgtattaccgcggctgctgacac
OTU_437	p__Bacteroidota	c__Bacteroidia	o__Bacteroidales	f__Rikenellaceae	g__Anaerocella		4	0	0	0	0	0	0	0	0	0	0	0	0		ggactacgggggtttctaatcctgtttgctacccacgctttcgtgcctcagcgtcaattgtatcttagcaagctgcctccgcgatcggtgttctgaatcatatctatgaatgtcacctctacatgattcattccgcctgcaccatttatattctagactaacagtatcaatggcagttactcagttaagctgagtgatttcaccactgacttattagcccgcctacgcaccctttaaacccaataaatccggataacgctcgaatcctccntattnccgcnncgnctnacac
OTU_1197	p__Firmicutes	c__Clostridia	o__Eubacteriales	f__Garciellaceae	g__midas_g_335	s__midas_s_335	0	0	0	3	0	0	0	0	3	0	0	0	0		ggactacgagggtttctaatcctgttcgctacccacgctttcgcgcctcagcgtcagttacagtccagagggccgccttcgccactggtgttcttcctaatatctacgcatttcaccgctacactaggaattccgctctcctctcccgcactcaagtaaaccagtttcaaatgcaattccagggttgagccctggactttcacatctgacttaatctaccgcctacgcgccctttacgcccagtaattccggacaacgcttgccccctacgtattaccgcggctgctggcac
OTU_442	p__Actinobacteriota	c__Coriobacteriia	o__OPB41	f__midas_f_3016	g__midas_g_61993	s__midas_s_61993	12	0	0	1	2	3	23	24	0	8	16	1	4		ggactactcgggtttctaatcctgtttgctcccctagctttcgcgcctcagcgtcagttacggcccagaaagccgccttcgccaccggtgttcttcccaatatctgcgcattccaccgctacactgggaattccactttcctctaccgaactcgagcctaccagtttcaggtgcggctgggggttgagccctcagatttgacacctgacttaataagccgcctacgcgcgctttacgcccaatgaatccggataacgcttgctccctacgtattaccgcggctgctgacac
OTU_596							2	0	0	0	0	0	0	0	0	0	0	0	0		ggactacgagggtatctaatcctgtttgctccccctgctttcgcgcctcagcgtcagttgcgttccagagatccgccttcgccaccggtgttcctcctaatatctacgcattttaccgctacactaggaattccactttcctctccgacactcaagatcagcagtttcggatgaccgtcataagttaagcctatgaatttcacacctgacttgccaacccgcctacacgccctttacacccagtaaatccgaacaacgcttgccacctctgtattaccgcggcggctgacac
OTU_818	p__Actinobacteriota	c__Coriobacteriia	o__OPB41	f__midas_f_3016	g__midas_g_5574	s__midas_s_5574	0	0	0	1	3	0	0	0	2	11	0	1	0		ggactaccggggtttctaatcctgttcgctcccctagctttcgcgcctcagcgtcagtcgtggcccagaaagccgccttcgccactggtgttcctcctgatatctgcgcatttcaccgctacaccaggaattccactttcctctaccagactcaagcctgccagtttcagatgcaagccgcgggttgagcccccggatttcacatctgacttaacaagccgcctacgcgcgctttacgcccaataaatccggataacgcttgccccatacntattaccgcgnctnctgacac
OTU_574	p__Firmicutes	c__Clostridia	o__Peptococcales	f__Peptococcaceae	g__midas_g_8137		0	0	0	0	8	4	5	3	0	14	9	1	0		ggactacgcgggtttctaatcccgttcgctacccacgctttcgcgcctcagcgtcagttacagtccagaaagccgccttcgccactggtgttcctcctaatatctacgcatttcaccgctacactaggaattccgctttcctctcctgtcctcaagaatattagtttcatgtgcaatcgtaaagttaagccctacgttttcacacctgacttaatatcccgcctacgcgccctttacgcccagtaattccggacaacgctcgctccctacgtattaccgcggctgctgacac
OTU_199	p__Firmicutes	c__Clostridia	o__Gracilibacteraceae	f__Gracilibacter	g__midas_g_5001	s__midas_s_5001	0	1	33	6	8	25	23	18	20	17	23	11	27		ggactacacgggtttctaatcctgttcgctacccacgctttcgcgcctcagcgtcagttacagtccagtaagtcgccttcgccactggtgttcctcctaatatctacgcatttcaccgctacactaggaattccacttacctctcctgcactctagttccccagtttcaaatgcacgcccagagttaagccctggattttcacatctgacttaaaaaaccgcctacgcgctctttacgcccagtaattccggacaacgctcgccacctacgtattaccgcggctgctgacac
OTU_391	p__Bacteroidota	c__Bacteroidia	o__Bacteroidales	f__Prolixibacteraceae			0	0	0	0	0	0	1	1	0	0	3	0	0		ggactacgcgggtttctaatcctgttcgatccccacgctttcgtgcctcggcgtcagttatggctcagtaagctgcctccgcaatcggccttctgtgcaatctctatgcatttcaccgctacactgcacattccgcctaccttaaccatactcaagaaacgtagtatcattggcaagactaccgttaagcggcagcttttcaccactgacttacgtccccgcctgcgcaccctttaaacccaatgaatccggataacgcttgcatcctccgtattaccgcgnctgctggcac
OTU_28	p__Firmicutes	c__Clostridia	o__Oscillospirales	f__Hungateiclostridiaceae	g__midas_g_479	s__midas_s_479	0	522	566	604	190	2	1	1	613	359	0	2	0		ggactactcgggtttctaatcctgtttgctccccacgctttcgcgcctcagcgtcagttgtcagccagaaagtcgccttcgccaccggtgttcctcctaatatctacgcattttaccgctccactaggaattccactttcccctctgacactcaagataaacagtttcatatgacaatctgcagttgagccgcaggatttcacatccgacttatctatccgcctacacgccctttacacccagtaattccggataacgcttgccacctacgtattaccgcggctgctgacac
OTU_1165							0	0	3	0	0	0	0	0	0	0	0	0	0		ggactactggggtatctaatcccgttcgctacccacgctttcgcacctcagcgtcaattctagtccaggaaggcgccttcgccactgatgttccttctgatatctacgcatttcactgctactccagaaattcccattccctctactaaattctagactaccagtatcaaatgcaattcctaggttaagcccagggctttcacatctgacttaataatccgcctacgcgcgctttacgcccagtgattccgaataacgcttgcaccctctgtattaccgcggcggctgacac
OTU_629	p__Bacteroidota	c__Bacteroidia	o__Bacteroidales	f__Rikenellaceae	g__Alistipes	s__Alistipes_finegoldii	12	0	0	0	0	0	0	0	0	0	1	0	0		ggactactggggtttctaatcctgtttgctacccacgctttcgtgcctcaacgtcagatatagtttggtaagctgccttcgcaatcggtgttctgtatgatctctacgcatttcaccgctacaccatacattccgcctaccgcatctactctctagttcaacagtattagaggcaggccagagttgagccctgacatttaacctctaacttattaaaccgcctacgcaccctttaaacccaataaatccggataacgcttggatcctccgtattaccgcggcggctgacac
OTU_971	p__Actinobacteriota	c__Coriobacteriia	o__Coriobacteriales	f__Atopobiaceae	g__Atopobium	s__midas_s_3545	10	0	0	0	3	0	3	2	0	4	3	0	1		ggactaccagggtatctaatcctgttcgctcccctagctttcgctcctcagcgtcagttgtggcccagaaagccgccttcgccactggtgttcttcccaatatctgcgcattccaccgctacactgggaattccactttcccctaccaaactcaagtccgccggtatcgggagcgggcgggggttgagcccccggatttaactcccgacctaacggaccgcctacgagcgctttacgcccaatgaatccggataacgctcgccccctacntattnccgcgncgnctgacac
OTU_493	p__Firmicutes	c__Clostridia	o__Peptostreptococcales-Tissierellales	f__Anaerovoracaceae	g__Anaerovorax		0	0	11	2	0	0	0	0	3	0	0	0	0		ggactactcgggtatctaatcctgttcgctacccacgctttcgtgcctcagcgtcagttacagtccaggaagccgccttcgccactggtgttcctcctaatatctacgcatttcaccgctacactaggaattccgcttccctctcctgcactcaagtctcatagttcgccgggcttacaatagttgagctattgcctttcaccctggcgcttacaaaaccgcctacgcactctttacgcccaatcattccggataacgctcgccccctacgtattaccgcggctgctggcac
OTU_806	p__Firmicutes	c__Clostridia	o__Christensenellales	f__Christensenellaceae	g__Christensenellaceae_R-7_group	s__midas_s_2603	0	0	2	2	1	8	21	46	1	1	8	8	119		ggactacacgggtatctaatcctgttcgctccccacgctttcgcgcatcaacgtcagttacggcccagaaagtcgccttcgccactggtgttcttcccaatctctacgcatttcaccgctacactgggaattccacttacctcttccgcactcaagccttccagtctccaaagcaattcccaccttgaaagcaggactttcactccagacttaaaaagccgtctacgcgccctttacgcccagtcattccggacaacgctcgccccctacgtattaccgcgncgnctgacac
OTU_124							0	7	63	53	32	0	0	0	67	43	0	0	0		ggactacgagggtttctaatcctgtttgctccccacgctttcgcgcctcagcgtcaggtgcagtccagagagccgccttcgccactggtgttcctcccaatatctacgcatttcaccgctacactgggaattccgctctcctctcctgccctcaagctaaccagtttcagacgcagtcttaaggttgagccttaaaatttcacgcctgacttggccagccgcctacacgccctttacgcccagtaattccggacaacgctcgccccctacgtgttaccgcggcggctgacac
OTU_838	p__Firmicutes	c__Clostridia	o__Oscillospirales	f__Ruminococcaceae	g__Ruminococcus	s__midas_s_1191	0	0	0	0	0	0	0	0	0	0	1	0	2		ggactacgggggtttctaatcctgtttgctccccacgctttcgagcctcagcgtcagtaaaagcccagtaagccgccttcgccaccggtgttcctcctgatatctacgcatttcaccgctacaccaggaattccgcttacctctacttcactcaagaaaaacagtttcagatgcaattccacagttaagccatgggctttcacatctgacttgtcctcccgcctacacgccctttacacccagtaattccggacaacgcttgccacctacgtattaccgcggcggctgacac
OTU_780	p__Firmicutes	c__Clostridia	o__Oscillospirales	f__Ruminococcaceae			0	0	0	0	0	22	8	4	0	0	4	6	19		ggactactcgggtatctaatcctgtttgctccccatgctttcgagcctcagcgtcagtaaaagcccagtaggccgccttcgccactggtgttcctcctaatatctacgcatttcaccgctacactaggaattccgcctacctctacttcactcaagagttgcagttttgaacgcgactatcagttgagccgatagtttaaacattcaacttgcatccccgcctacgctccctttacacccagtaattccggacaacgcttgccacctacntattaccgcgnctgctggcac
OTU_76	p__Firmicutes	c__Thermovenabulia	o__Thermovenabulales	f__Tepidanaerobacter	g__midas_g_1240		0	0	10	40	124	123	75	33	49	147	125	44	24		ggactacaagggtttctaatcccgttcgctaccctagctttcgcgcctcagcgtcagttgtaggccaggaagccgccttcgccactggtgttcctcccggtatctacgcatttcaccgctactccgggaattccacttccctctcctacactcaagagatgcagttttaccggcaagcccagagttgagccctgggtttttaccggtaacttgcacccccgcctacacgccctttacacccagtaattccggacaacgctcgccccctacgtattaccgcggctgctgacac
OTU_886	p__Fibrobacterota	c__Fibrobacteria	o__Fibrobacterales	f__BBMC-4	g__midas_g_8394	s__midas_s_8394	0	0	2	0	0	4	1	2	0	5	1	1	3		ggactacaagggtttctaatcctgtttgctcccctagctttcgagcctcagcgtcagtattaggccaggcgaccgccttcgctactggtgttcttccagatatctacgcattccaccgctacacctggaattccatcgccctctcccatactcaagaatcgcagtattaaaagcaggtcatgggttaagcccatgcattaaactcctaacttacgatcccgcctacgctccctttacgcccagtgattccgaacaacgctcgcaccctacntattaccgcnncgnctnacac
OTU_228	p__Bacteroidota	c__Bacteroidia	o__Bacteroidales	f__Paludibacteraceae	g__midas_g_8371	s__midas_s_16646	100	0	0	0	1	1	0	2	0	1	2	1	7		ggactactagggtttctaatcctgttcgatccccacgctttcgtgcctcagcgtcagttgtatcttagtaagctgccttcgcaattggtgttctgtgtcatatctaagcatttcaccgctacataacacattccgcctacctcatttacactcaagaacgacagtttcaacggcaattttacagttgagctgcaaactttcaccactgacttgtcgtcccgcctacgcaccctttaaacccaataaatccggataacgcttggatcctccgtattaccgcggctgctgacac
OTU_191	p__Firmicutes	c__Clostridia	o__Clostridiales	f__Clostridiaceae	g__Clostridium_sensu_stricto_1	s__midas_s_64	67	0	10	17	18	30	32	23	8	44	21	8	20		ggactacccgggtttctaatcctgtttgctccccacgctttcgagcctcagcgtcagttacagtccagagaatcgccttcgccactggtgttcttcctaatctctacgcatttcaccgctacactaggaattccattctcctctcctgcactctagacttccagtttgaaatgcagcacccaagttgagcccgggtatttcacatctcacttaaaagtccgcctacgctccctttacgcccagtaaatccggacaacgctcgccacctacgtattaccgcggctgctgacac
OTU_700							0	10	5	1	0	0	0	0	2	0	0	0	0		ggactactggggtatctaatcctgttcgctaccccagctttcgtgcctcagcgtcagttacagtccagagaaccgccttcgccactggtgttcctcctgatatctacgcatttcaccgctacaccaggaattccgttctcctctcctgcactcaagcatcccagtttcacctgcaagtctacggttaagccgtagaatttcacaaatgacttaaaatgccgcctacgcaccctttacgcccaataattccggacaacgctcgccccctacgtattaccgcggcggctgacac
OTU_926	p__Actinobacteriota	c__Coriobacteriia	o__Coriobacteriales	f__Atopobiaceae	g__Atopobium	s__midas_s_3545	0	0	0	0	0	0	0	2	0	0	0	0	0		ggactacccgggtatctaatcctgttcgctcccctagctttcgcgcctcagcgtcagtcgtggcccagaaggccgccttcgccaccggtgttcttccaaatatctgcgcattccaccgctacacttggaattccaccttcccctaccagactcaagcccgccggtatcgggagcggaccggggttgagccccgggatttgactcccgacctaacaggccgcctacgcgcgctttacgcccaatgaatccggataacgctcgcaacccccgtgttaccgcgncggctgacac
OTU_663	p__Firmicutes	c__midas_c_4	o__midas_o_4	f__midas_f_222	g__midas_g_222	s__midas_s_1243	0	0	0	0	0	0	0	0	0	0	0	0	0		ggactacaagggtttctaatcctgtttgctacccgcgctttcgcacctcagcgtcagtgataggccagacagccgccttcgccactggtattcctcctaatatctacgcatttcaccgctacactaggaattccactgtcctctcctaccctcaagatatccagtttcagacccaagctataggttaagcctatagattacacatctgacttaaatatccgcctgcatgccctttacgcccagtaattccggacaacgcttgccacctacgtattaccgcggctgctgacac
OTU_1030	p__Bacteroidota	c__Bacteroidia	o__Bacteroidales	f__Bacteroidetes_vadinHA17	g__midas_g_326	s__midas_s_326	0	0	0	0	0	0	0	0	0	0	0	0	0		ggactacccgggtatctaatcctgtttgatccccacgctttcgtgcatcagcgtcagtaatggcccagtaagctgccttcgcaatcggtgttctgtgtaatatctaagcatttcaccgctacattacacattccgcctaccttgaccacactcaagactaacagtatcaacggcaagtctacagttaagctgtaggttttcaccactgacttattaacccgcctacgcaccctttaaacccaataaatccggataacgctcgcatcctccgtattaccgcggctgctggcac
OTU_20	p__Firmicutes	c__Clostridia	o__Oscillospirales	f__Hungateiclostridiaceae	g__Fastidiosipila	s__midas_s_412	1	403	927	976	233	6	5	2	1067	446	9	0	0		ggactactcgggtttctaatcctgtttgctccccacgctttcgcgcctcagcgtcagttgtcagccagaaagtcgccttcgccaccggtgttcctcctaatctctgcgcattttaccgctccactaggaattccactttcccctctgacactcaagcactaaagtttcagatgaccatccaaagttaagccttgggctttcacacctgacttttaatgccgcctgcgcgccctttacacccagtaattccggataacgctcgccacctacgtattaccgcggcggctgacac
OTU_93	p__Firmicutes	c__Clostridia	o__Oscillospirales	f__Hungateiclostridiaceae	g__HN-HF0106		0	0	52	37	42	137	102	127	35	116	109	81	147		ggactacgcgggtttctaatcctgtttgctacccacgctttcgcgcctcagcgtcagttatcgtccagaaagccgccttcgccactggtgttcctcccaatctctacgcatttcaccgctacactgggaattccactttcctctccgacactcaagaacatcagtttcagatgcacacccgaagttaagcctcggaatttcacacctgacttgacgccccgcctacacgccctttacacccagtaattccggacaacgctcgccacctacgtattaccgcggctgctgacac
OTU_854	p__Firmicutes	c__Syntrophomonadia	o__Syntrophomonadales	f__Syntrophomonadaceae	g__midas_g_1312	s__midas_s_1312	0	0	0	0	9	1	1	3	0	11	5	0	2		ggactacgcgggtttctaatcctgtttgctccccacgctttcgcgtctcagcgtcagggtcagtccagaaagccgccttcgccaccggtgttcctcctgatatctacgcatttcaccgctacaccaggaattccgctttcctctcctgccctcaagatacccagtttcaagtgcaaccccggagttgagccccggtctttcacacctgacttaagcacccgcctacacgctctttacgcccagtaattccggacaacgctcgccccctacgttttaccgcgnctgctnacac
OTU_324	p__Firmicutes	c__Clostridia	o__Christensenellales	f__Christensenellaceae	g__midas_g_6427	s__midas_s_6908	0	0	0	0	0	3	19	17	0	1	28	0	7		ggactactagggtttctaatcctgtttgctccccacactttcgcgtctcagcgtcagttacagtccagttacccgccttcgccactgatgttcctcccgatctctacgcatttcaccgctacaccgggaattccgataacctctcctgcactcaagcacgccagtttccagtgcaattccaaccttgaaagttggactttcacaccggactaaacatgccgcctacacgccctttacgcccaatcattccggacaacgctcgccccctacgtattaccgcggcggctgacac
OTU_1117	p__Firmicutes	c__Clostridia	o__Clostridiales	f__Clostridiaceae	g__Clostridium_sensu_stricto_1	s__Clostridium_butyricum	0	0	0	0	2	0	1	2	0	2	1	0	0		ggactacccgggtttctaatcctgtttgctccccacgctttcgagcctcagcgtcagttacagtccagaaaggcgccttcgccactggtattcttcctaatctctacgcatttcaccgctacactaggaattctcctttcctctcctgcactctagatatccagtttggaatgcagcactcaagttgagcccgagtatttcacatcccacttaaacatccgcctacgctccctttacgcccagtaaatccggacaacgcttgccacctacgtattaccgcggcggctgacac
OTU_979	p__Firmicutes	c__Clostridia	o__Peptostreptococcales-Tissierellales	f__Sedimentibacteraceae	g__Sedimentibacter	s__midas_s_73382	4	0	0	0	1	2	0	0	0	1	0	0	1		ggactaccagggtatctaatcctgtttgctacccacgctttcgtgactcagcgtcagttacagtccagtaagtcgccttcgccactggtgttcctcctaatatctacgcatttcaccgctacactaggaattccacttacctctcctgcactcaagtcatgcagtttcaagtgctaacgtaagttaagcctacgccttttacacctgacacacataatcgcctactcaccctttacgcccagtaaatccggacaacgctcgccccctacgtattaccgcgnctgctgacac
OTU_1052	p__Firmicutes	c__Clostridia	o__Oscillospirales	f__Eubacterium_coprostanoligenes_group	g__midas_g_42561	s__midas_s_42561	2	0	0	0	0	0	0	0	0	0	0	0	0		ggactaccggggtatctaatcctgtttgatccccacgccttcgcacctcagtgtcagttagaccccagcaagccgccttcgccactggtgttcctccgaatatctacgcatttcaccgctacactcggaattccgcttgcctctgttccactcaagaaccacagtttcaatggcaatttatgggttaagcccatacatttcaccactgacttgcagtcccgcctgcgctccctttacacccagtaattccggacaacgcttgccacctacgttttaccgcggctgctgacac
OTU_1232	p__Firmicutes	c__Clostridia	o__Peptostreptococcales-Tissierellales	f__Family_XI	g__Tepidimicrobium	s__Clostridium_ultunense	0	1	2	5	0	0	0	0	3	1	0	0	0		ggactacaagggtatctaatcctgtttgctccccacgctttcgtacctcagcgtcagtttaagtccagaaagtcgcctgcgccactggtattcctcctgatatcaacgcatttcaccgctacaccaggaattccactttcctctccttaactcaagccacacagtttcaaatgcttacataggttaagcctacgcctttcacatctgacttatatagccgcctacgtaccctttacgcccagtaattccggacaacgctcgccccctacgtattaccgcgnctnctggcac
OTU_399	p__Firmicutes	c__Clostridia	o__Peptostreptococcales-Tissierellales	f__Anaerovoracaceae	g__Mogibacterium	s__midas_s_24652	6	0	0	2	2	0	3	3	2	2	1	2	1		ggactacaggggtatctaatcctgtttgctccccacgctttcgtgcctcagtgtcagttacagtccagaaagctgccttcgccaccggtgttcttcctaatatctacgcatttcaccgctacactaggaattccgctttcccctcctgcactcaagtagcccagttcgcaaggcagaatgaggttgagcctcaagtttaaaccttgcgcttaggtaaccacctacgcactctttacgcccaataattccggataacgcttgccccatacntattnccgcgncgncngacac
OTU_940	p__Firmicutes	c__Clostridia	o__Oscillospirales	f__Hungateiclostridiaceae	g__Saccharofermentans	s__midas_s_2403	1	0	0	0	0	0	0	0	0	0	2	1	0		ggactacgggggtttctaatcctgtttgctccccacgctttcgcgcctcagcgtcagttactgtccagatagccgccttcgccaccggtgttcctcctaatatctacgcattttaccgctacactaggaattccgctatcctctccagtactcaagttctgcagtttcagatgacccgtccgggttaagcccggaaatttcacatctgacttgcaaaaccgcctacacgccctttacacccagtaaatccggataacgctcgccacctacgtattaccgcggcggctggcac
OTU_621							0	0	0	0	0	0	0	2	0	0	0	0	0		ggactactggggtatctaatcctgtttgctccccacgctttcgcacctcagcgtcagtaccgtgccaggtggccgccttcgccaccggtgttcctcctgatctctacggatgtcactcctacaccaggaattccgccaccctctcacggactcaagctctccagcatcaaaggcaattccaacggtgagcgctgggatttcacctctgacttaaaaagcggcctacgcgcgctttacgcccagtaattccggacaacgctcgccacctacgtattaccgcgncgnctggcac
OTU_464	p__Firmicutes	c__Clostridia	o__Christensenellales	f__Christensenellaceae	g__midas_g_31418	s__midas_s_31418	0	0	0	8	4	10	2	5	4	14	0	5	17		ggactaccggggtatctaatcctgtttgctccccacgctttcgtgcctcagcgtcagttatcgtccagaaagccgccttcgccaccggtgttcctcctgatatctacgcatttcaccgctacaccaggaattccgctttcctctccgacactctagttacccagttttgagtgcgattcccaggttaagcccggggatttcacacccaacttaaataaccgcctactcaccctttacgcccagtgattccggacaacgcttgccccctacgtattaccgcggctgctgacac
OTU_91	p__Bacteroidota	c__Bacteroidia	o__Bacteroidales	f__Dysgonomonadaceae			411	0	11	8	34	60	32	43	7	62	40	14	32		ggactacgcgggtatctaatcctgtttgatccccacgccttcgtgcctgagcgtcagttatagtttagtaagctgcctgcgcaatcggagttcctcgtgatatctatgcatttcaccgctacaccacaaattccgcctacttcatctacactcaagaaaaccagtatcaatggcacttttacagttgagctgcaaaatttcaccaccgacttaatctcccgcctgcgcaccctttaaacccaataaatccggataacgcttggatcctccgtattaccgcggctgctgacac
OTU_162	p__Firmicutes	c__Clostridia	o__Oscillospirales	f__UCG-010	g__midas_g_4279	s__midas_s_4279	0	0	0	1	5	28	63	28	1	27	44	17	21		ggactacaagggtttctaatcctgtttgctccccacactttcgcgcctcagcgtcagttaatgtccagcaggccgccttcgccactggtgttcctcccgatctctatgcatttcaccgctacaccgggaattccgcctgcctctccatcactcaagatttacagtttcaaatgcagccccgaggttaagcctcggtatttcacatctgacttgcatacccgcctactcgccctttacacccagtaattccggacaacgcttgccacctacgtattaccgcggctgctgacac
OTU_1190	p__Proteobacteria	c__Gammaproteobacteria	o__Burkholderiales	f__Alcaligenaceae	g__Achromobacter	s__midas_s_18114	1	4	0	0	1	0	2	0	1	0	2	0	0		ggactactagggtatctaatcctgtttgctccccacgctttcgtgcctgagcgtcagtgttatcccaggaggctgccttcgccatcggtgttcctccgcatatctacgcatttcactgctacacgcggaattccacctccctctgacacactctagcccggtagttaaaaatgcagttccaaggttgagccctgggatttcacatctttctttccgagccgcctgcgcaccctttacgcccagtaattccgattaacgcttgcaccctacgtattaccgcggcggctgacac
OTU_946	p__Firmicutes	c__Clostridia	o__Oscillospirales	f__Hungateiclostridiaceae	g__Fastidiosipila	s__midas_s_605	0	4	1	0	0	0	0	0	0	1	0	0	1		ggactactggggtttctaatcctgtttgctccccacgctttcgcgcctcagcgtcagttgtcagccagaaagtcgccttcgccaccggtgttcctcctgatctctgcgcattttaccgctccaccaggaattccactttcccctctgatactcaagtcccgcagtttcagatgacctgtcaaagttaagccttgatctttcacatctgacttgcaagaccgcctgcgcgccctttacacccagtaaatccggataacgcttgccacctacgtattaccgcggcggctgacac
OTU_248	p__Firmicutes	c__Clostridia	o__Oscillospirales	f__UCG-010			0	0	0	0	0	2	9	9	0	0	38	1	66		ggactacgggggtatctaatcctgtttgctccccacgctttcgtgtctcagcgtcagttgtcgtccagtaagtcgccttcgccacagatgttcctcccgatatctgcgcatttcaccgctacaccgggaattccacttacctctccgaccctcaagaaatacagtttcaaatgcaggctgtgagttgagcccacagttttcacatctgacttgcatccccgcctacacaccctttacacccagtaaatccggataacgctcgccacctacgtattaccgcggcggctggcac
OTU_1213	p__Firmicutes	c__Clostridia	o__Oscillospirales	f__Ruminococcaceae	g__Ruminococcus	s__Ruminococcus_bromii	3	0	0	0	1	0	2	0	0	0	0	0	0		ggactacaagggtatctaatcctgtttgctacccacgctttcgtgcctcagcgtcagttaaagcccagcaggccgccttcgccactggtgttcctccctatctctacgcatttcaccgctacacagggaattccgcctgcctctacttcactcaagctctgtagtttcaaatgcagtttatgggttgagcccatagatttcacatctgacttacaaagccgcctacgcaccctttacacccagtaaatccggacaacgcttgctccctacntattnccgcgnctnctggcac
OTU_1029	p__Firmicutes	c__Limnochordia	o__MBA03	f__midas_f_112	g__midas_g_2506	s__midas_s_2506	0	0	0	109	19	0	0	0	50	0	0	0	0		ggactactggggtttctaatcctgtttgctcccctagctttcgtgcctcagcgtcagttttcgtccaggcagtcgccttcgccactggtgttcctcccgatatctacgcatttcaccgctacaccgggaattccactgccctctccgatactcaagccttccagtttcaaatgcaaccccacagttaagctgtggtctttcacatctgacttaaaaggccgcctacgcaccctttacgcccaataattccggacaacgctcgccccctacgtattaccgcggcggctgacac
OTU_344	p__Firmicutes	c__Dethiobacteria	o__Dethiobacterales	f__Dethiobacteraceae	g__midas_g_4921	s__midas_s_4921	0	1	6	2	6	7	0	0	3	3	1	1	0		ggactaccggggtatctaatcctgtttgctcccccggctttcgcgcctcagcgtcagtaacaggccagaaggtcgccttcgccaccggtgttcctcccgatatctacgcatatcaccgctccaccgggtattccaccctcctctcctgcactcaagccccccagtttcgactgcacccccccggttgagccggggtatttcacagccgacttgaaaggccgcctacacgccctttacgcccagtaattccggacaacgctcgccccctacgtcttaccgcggctgctggcac
OTU_1149	p__Firmicutes	c__Clostridia	o__Lachnospirales	f__Lachnospiraceae	g__Lachnospiraceae_NK4A136_group	s__midas_s_3657	0	0	0	0	0	0	0	18	0	0	0	0	0		ggactacaggggtatctaatcctgtttgctccccacgccttcgagcctcaacgtcagttacggtccagcaagccgccttcgccaccggtgtccctcctaatatctacgcatttcaccgctacactaggaattccgcttgcccctcccgcactcaagcatgacagtttccaaagcagtccgggggttgggcccccgcctttcacttcagacttgccacgccgtctacgctccctttacacccagtaaatccggataacgcttgccccctacgtattaccgcggctgctgacac
OTU_45	p__Firmicutes	c__Clostridia	o__Peptostreptococcales-Tissierellales	f__Peptostreptococcaceae	g__Paeniclostridium	s__Paeniclostridium_sordellii	664	1	47	69	135	133	195	187	61	205	135	48	167		ggactactcgggtttctaatcctgtttgctccccacgctttcgtgcctcagcgtcagttacagtccagagagccgccttcgctactggtgttcctcctaatatctacgcatttcaccgctacactaggaattccactctcctctcctgcactcaagtcttacagttccaaaagcttactacggttgagccgtagcctttcacttctggcttgaaagaccgcctacgcaccctttacgcccagtaattccggataacgctagccccctacgtattaccgcggcggctgacac
OTU_273	p__Firmicutes	c__Clostridia	o__Caldicoprobacterales	f__Caldicoprobacteraceae	g__Caldicoprobacter	s__midas_s_6688	0	0	5	2	35	37	56	48	3	13	71	24	35		ggactactcgggtatctaatcctgtttgctacccacgctttcgcgcctcagcgtcagttacagtccaggaagtcgccttcgccactggtgttcctcctaatatctacgcatttcaccgctacactaggaattccacttccctctcctgcactcaagccaaacagtttcatgtgcaatgcctcggttaagccggggcttttcacacttgacttgctcggccgcctacacgccctttacgcccagtaattccggacaacgctcgccccctacgtgttaccgcggctgctggcac
OTU_187	p__Firmicutes	c__Clostridia	o__Lachnospirales	f__Lachnospiraceae	g__Lachnospiraceae_NK4A136_group	s__midas_s_3657	0	0	0	0	1	1	4	3	0	0	26	27	24		ggactactcgggtttctaatcctgtttgctccccacgctttcgagcctcaacgtcagttacagtccagtaagccgccttcgccactggtgttcctcctaatatctacgcatttcaccgctacactaggaattccacttacctctcctgcactctagccggacagtttccaaagcagtcccggggttgagccccgggctttcacttcagacttgccctgccgtctacgctccctttacacccagtaaatccggataacgcttgccccctacgtattaccgcggcggctgacac
OTU_880	p__Desulfobacterota	c__Desulfobulbia	o__Desulfobulbales	f__Desulfobulbaceae	g__Desulfobulbus		0	2	2	1	0	0	1	1	1	37	4	0	0		ggactactagggtatctaatcctgtttgctccccacgctttcgcgcctcagcgtcagtatccagccagaaagtcgccttcgccaccggtattcctcccgatatctacgaatttcacctctacaccgggaattccaccttcccctctggtactcaagcccaccagtttcaaatgcacgtccatggttaagccatggcatttcacatccgacttggcaggccgcctgcgcgccctttacgcccagtaattccgaacaacgcttgcaccctccgtattaccgcggcggctgacac
OTU_641	p__Firmicutes	c__Desulfotomaculia	o__Desulfotomaculales	f__Pelotomaculaceae	g__Pelotomaculum	s__midas_s_833	0	0	2	3	14	14	12	15	1	19	17	1	10		ggactacaagggtttctaatcccgttcgctacccacgctttcgcgcctcagcgtcagttacaggccagagagccgccttcgccactggtgttcctcccaatatctacgcatttcaccgctacactgggaattccactcccctctcctgcactcaagtcaggcagtttctcaggcacgcttccggttgagccgatagttttcaccttgagacttacctcaccgcctacgcgccctttacgcccagtaattccggacaacgctcgccccctacgttttaccgcggctgctgacac
OTU_307	p__Actinobacteriota	c__Actinobacteria	o__Micrococcales	f__Microbacteriaceae			11	1	4	6	6	21	4	17	6	5	10	15	33		ggactacgcgggtttctaatcctgttcgctccccatgctttcgctcctcagcgtcagttgcggcccagagacctgccttcgccatcggtgttcctcctgatatctgcgcattccaccgctacaccaggaattccagtctcccctaccgcactctagtctgcccgtacccactgcaggcccgaggttgagcctcgggttttcacagcagacgcgacaaaccgcctacgagctctttacgcccaataattccggacaacgcttgcgccctacgtattaccgcggctgctgacac
OTU_738	p__Firmicutes	c__Bacilli	o__Lactobacillales	f__Carnobacteriaceae	g__Atopostipes		45	0	0	0	0	0	0	1	1	1	1	0	0		ggactactagggtttctaatcctgtttgctacccacgctttcgagcctcagcgtcaattacagaccagtaagtcgccttcgccactggtgttcctccaaatatctacgcatttcaccgctacacttggaattccacttacctcttctgtattcaagttggacagtttccaatgaccttccacggttaagccgtgggctttcacatcagactattccaaccgcctgcgctccctttacgcccaataattccggacaacgcttgtcacctacgtattaccgcggcggctgacac
OTU_706	p__Bacteroidota	c__Bacteroidia	o__Bacteroidales	f__Dysgonomonadaceae	g__Proteiniphilum	s__midas_s_1961	0	14	17	5	3	13	6	2	8	6	2	3	7		ggactaccggggtttctaatcctgtttgatccccacgccttcgtgcatgagcgtcagtaacggtttagtaagctgccaccgcaatcggtgttccttgtgatatctacacattccaccgctacaccacaaattccgcctacctcatccgcactcaagagaaacggtttcaacggcactgtcgaggttgagccccgaaatttcaccgccgacctaattccccgcctgcgcaccctttaaacccaataaatccggataacgcctggatcctccgtattaccgcggctgctggcac
OTU_920	p__Proteobacteria	c__Alphaproteobacteria	o__Rhizobiales	f__Xanthobacteraceae	g__Pseudorhodoplanes	s__midas_s_19624	1	5	1	1	0	0	0	0	1	1	0	0	0		ggactaccagggtatctaatcctgtttgctccccacgctttcgcacctcagcgtcagtatcgggccagtgagccgccttcgccactggtgttcttgcgaatatctacgaatttcacctctacactcgcagttccactcacctctcccgaactcaagctctccagtatcaaaggcagttccggagttgagctccgggatttcacccctgacttagaaagccgcctacgtgcgctttacgcccagtgattccgagcaacgctagcccccttcgtattaccgcggctgctgacac
OTU_866	p__Bacteroidota	c__Bacteroidia	o__Bacteroidales	f__Dysgonomonadaceae			21	0	0	0	2	3	1	3	0	4	4	0	1		ggctacaagggtatctaatcctgtttgatccccacgccttcgtgcctgagcgtcagttatggtttagtaagctgcctgcgcaatcggagttcctcgtgatatctatgcatttcaccgctacaccacaaattccgcctacttcatccacactcaagaaaaccagtatcaatggcacttttacagttgagctgcaaaatttcaccaccgacttaatcttccgcctgcgcaccctttaaacccaataaatccggataacgctcggatcctccntattaccgcgncggctggcac
OTU_683	p__Firmicutes	c__Bacilli	o__Erysipelotrichales	f__Erysipelatoclostridiaceae	g__UCG-004	s__midas_s_26714	1	0	7	5	2	11	9	5	2	4	10	4	13		ggactacacgggtatctaatcctatttgctacccacgctttcgtgactgagcgtcagtatcgatctagtaagccgccttcgcctctggtgttcctccatatatctacgcatttcaccgctacacatggaattccgcttacttctctcgtactctagccatccagtttccaaagcggacagtggttaagccactgcatttgacttcagacttaaacggccgcctgctcactctttacgcccaataatgccggataacgcttgccacctacgtattaccgcggctgctgacac
OTU_553	p__Firmicutes	c__Clostridia	o__Peptostreptococcales-Tissierellales	f__Family_XI	g__W5053	s__midas_s_41465	0	10	64	73	29	0	0	0	81	60	0	0	0		ggactacccgggtttctaatcctgtttgctacccacgctttcgttcatcagcgtcagttaaaggccagtaagtcgccttcgctactggtattcttcctaatatctacgcatttcaccgctacactaggaattccacttacctctccttcactcaagttatgcagtttcagatgcttgatgtggttaagccacaagatttcacagctgacatgcattaccccctacgaaccctttacgcccaataattccggacaacgctcgccccctacntattnccgcgnctncnggcac
OTU_70							0	0	6	7	15	153	101	23	24	50	188	37	123		ggactacgggggtatctaatcctgtttgctccccctgctttcgcgcctcagcgtcagtagcgttccagagatccgccttcgccaccggtgttctgcatgatatcaacgcatttcaccgctacaccatgcattccgatctcccctcccgcactccagccgggcagtttcgggcgcacttcatgggttgggcccatggatttcacacccgacacgaccggccgcctacgcgccctttacgcccagtaaatccgaacaacgctcgccacctctgtattaccgcggcggctgacac
OTU_1113	p__Firmicutes	c__Clostridia	o__Christensenellales	f__Christensenellaceae	g__Christensenellaceae_R-7_group	s__midas_s_1590	0	0	0	0	0	0	2	6	0	0	1	0	0		ggactacaggggtttctaatccagtttgctacccacgctttcgcgcctcagtgtcagtcttggtccagatagccgccttcgccactggtgttcctcccgatctctacgcatttcaccgctacaccgggaatcccgctatcctctcccacactcaagccctacagtcttcaaagcaattcccaccttgaaagcgggactttcactccaaacttataaggccacctacgcgccctttacgcccagtcattccggacaacgctcgccccctacntattaccgcgnctnctggcac
OTU_200	p__Firmicutes	c__Clostridia	o__Oscillospirales	f__Hungateiclostridiaceae	g__midas_g_479	s__midas_s_479	0	86	89	90	24	0	0	0	87	55	0	0	0		ggactacgagggtatctaatcctgtttgctccccacgctttcgcgcctcagcgtcagttgtcagccagaaagtcgccttcgccaccggtgttcctcctaatatctacgcattttaccgctccactaggaattccactttcccctctgacactcaagataaacagtttcatatgacaatctgcagttgagccgcaggatttcacatccgacttatctatccgcctacacgccctttacacccagtaattccggataacgcttgccacctacntattnccgcgncgnctggcac
OTU_930	p__Bacteroidota	c__Bacteroidia	o__Bacteroidales	f__Bacteroidetes_vadinHA17	g__midas_g_60350	s__midas_s_60350	0	0	0	0	0	0	0	0	0	0	2	0	1		ggactacaagggtatctaatcctgttcgctacccacgctttcgtgcctcagcgtcaatactggcccagtaagctgccttcgcaataggtgttccgcgtaatatctaagcatttcaccgctacattacgcattccgcctaccttgaccatattcaagaccaacagtttcaacggcaattccatggttgagccatgggatttcaccgctgacttaccggcccgcctacgcaccctttaaacccaataaatccggataacactaggatcctccgtattaccgcgncggctgacac
OTU_728	p__Firmicutes	c__Clostridia	o__Gracilibacteraceae	f__Gracilibacter	g__midas_g_669	s__midas_s_669	0	0	0	0	0	0	2	1	0	0	2	1	1		ggactacgagggtttctaatcctgtttgctccccacgctttcgcgcctcagcgtcagttacagtccagtaagtcgccttcgccactggtgttcctcctaatatctacgcatttcaccgctacactaggaattccacttacctctcctgcactcaagctctccagttttaaatgcacgtccgaagttaagccccgggttttcacatctaacttaaaaagccgcctacgcgccctttacgcccagtaattccggacaacgctcgccacctacgtattaccgcggcggctggcac
OTU_456	p__Bacteroidota	c__Bacteroidia	o__Bacteroidales	f__Rikenellaceae	g__midas_g_1227	s__midas_s_1227	0	25	16	5	4	3	0	0	14	23	0	0	0		ggactactggggtttctaatcctgtttgatccccacactttcgtgcctcagcgtcaatattgacttagtgtgctgccttcgcaatcggtgttctgtatgatatctaagcatttcaccgctacaccacacattccgcacactgcaaccaaatcctagcctgacagtatcaacggcactgttacagttaagctgcaaaatttcaccgctgacttaccgagccgcctacgcaccctttaaacccaataattccggataacgctcggatcctccgtattaccgcggctgctggcac
OTU_395	p__Firmicutes	c__Clostridia	o__Peptostreptococcales-Tissierellales	f__Family_XI	g__Soehngenia		0	0	28	22	0	0	0	0	23	0	0	0	0		ggactactcgggtttctaatcctgtttgctacccacgctttcgttcctcagcgtcagtttaaggccagaaagtcgccttcgccactggtattcctcctaatatctacgcatttcaccgctacactaggaattcctctttcctctccttaactcaagctagacagtttcaaatgcttaccgaggttaagcctcgacctttcacacctgacttgtttagccgcctgcgaaccctttacgcccaataattccggataacgctcgccccctacgtattaccgcgnctnctgacac
OTU_94	p__Planctomycetota	c__Planctomycetes	o__Pirellulales	f__Pirellulaceae	g__p-1088-a5_gut_group	s__midas_s_446	0	0	4	4	98	124	161	72	11	179	87	34	31		ggactactagggtatctaatcccgttcgctaccctagctttcgcgcttaagcgtcagttgaagcccagtaagccgccttcgccgccggtgttccttgcgatatcaaagcatttcaccgctccaccgcaagttccgcttacccctacttcactctagtctgccagttcgaagcccagttcctcggttgagccgagggatttcagaccccgcttaacaaacagcctacgcgccctttaagcccagtgattccgaataacgttagaacagttcgtcttaccgcggctgctgacac
OTU_1092	p__Firmicutes	c__Clostridia	o__Peptostreptococcales-Tissierellales	f__Anaerovoracaceae	g__Family_XIII_AD3011_group	s__midas_s_37136	0	0	0	0	0	0	0	0	0	0	2	0	0		ggactacgggggtttctaatcctgtttgctccccacgctttcgtgcctcagtgtcagtttcagtccagaaagccgccttcgccactggtgttcctcctaatatctacgcatttcaccgctacactaggaaatccgctttcccctcctgcactcaagcccttcagttcgcagggcgaactacagttaagccgtagccttaaaccctgcgcttaaagagccacctacgcactctttacgcccaataattccggataacgctcgccccctacgtattaccgcggctgctgacac
OTU_975	p__Bacteroidota	c__Bacteroidia	o__Bacteroidales	f__Marinilabiliaceae	g__Ruminofilibacter	s__midas_s_4090	0	0	11	19	4	29	12	23	16	6	14	8	11		ggactacgcgggtatctaatcctgtttgatccccacgctttcgtgcctcagcgtcagtaacagcttagtaagctgccttcgcaatcggcgttctgtggtatatctatgcatttcaccgctacacaccacattccgcctacctcaactgtactcaagaacggcagtttcaaaggcaatgctacagttaagctgcagtatttcacccctgacttacagtcccgcctacgcaccctttaaacccaataaatccggataacgcttgcatcctccntattaccgcnncgnctngcac
OTU_484	p__Firmicutes	c__Clostridia	o__Peptostreptococcales-Tissierellales	f__Anaerovoracaceae	g__Eubacterium_brachy_group	s__midas_s_63139	7	0	0	0	2	2	3	1	0	7	5	2	1		ggactacgagggtttctaatactgtttgctccccacactttcgtacctcagcgtcagttacagtccagaaagccgccttcgccactggtgttcctcctaatatctacgcatttcaccgctacactaggaattccgctttcccctcctgcactcaagaagctcagttcacaaggcatacagtggttaagccattgccttaaaccctgtgcttaagctcccgcctacgtactctttacgcccgataattccggataacgctcgccccctacgtattaccgcggctgctgacac
OTU_910	p__Firmicutes	c__Clostridia	o__Oscillospirales	f__Oscillospiraceae	g__NK4A214_group		0	0	3	7	12	0	0	0	6	6	0	0	0		ggactacgcgggtatctaatcctgtttgctccccacgctttcgcgcttcagcgtcagttgatgtccagcaagtcgcctccgccactggtgttcctcctaatatctacgcatttcaccgctacactaggaattccacttgcctctccatcactcaagaaccacagtttcaaatgcacgctcccggttaagccgggaaatttcacatctgacttgcagtcccgcctacgcgccctttacacccagtaattccggacaacgctcgccacctacgtattaccgcgnctnctggcac
OTU_218	p__Firmicutes	c__Clostridia	o__Caldicoprobacterales	f__Caldicoprobacteraceae	g__Caldicoprobacter	s__midas_s_3446	0	1	3	6	29	24	14	23	6	47	22	15	26		ggactacaagggtttctaatcctgtttgctccccacgctttcgtgcctcagcgtcagttgcagtccaggaagccgccttcgccactggtgttcctcctaatctctacgcatttcaccgctacactaggaattccacttccctctcctgcactcaagccctatagtttcacttgcaatacccgggttgagcccgggtttttcacacatgacttataaggccgcctacgcaccctttacgcccagtaattccggacaacgctcgccccctacgtgttaccgcggctgctgacac
OTU_773	p__Synergistota	c__Synergistia	o__Synergistales	f__Synergistaceae	g__midas_g_46958	s__midas_s_46958	2	0	0	0	0	0	0	0	0	0	0	0	0		ggactaccggggtatctaatcccgttcgctacccacgctttcgcacctcagcgtcagttttaagccaggaaggcgccttcgccactgatgttcctccagatatctacgcatttcactgctacacctggaattccacttccctctcacatactctagatttgcagtatccgtcgacaaacaaaggttgagcctttgcattttacaacggacttacaattccgcctgcgtgcgctttacgcccagtaattccggacaacgcttgccccctacntattnccgcgnctnctgacac
OTU_182	p__Bacteroidota	c__Bacteroidia	o__Bacteroidales	f__Dysgonomonadaceae	g__Proteiniphilum	s__midas_s_445	0	97	23	33	14	1	0	2	45	12	0	4	0		ggactactggggtttctaatcctgtttgatccccacgccttcgtgcatgagcgtcagtaacggtttagtaagctgcctccgcaatcggtgttccttgtgatatctacgcatttcaccgctacaccacaaattccgcctacctcatccgcactcaagaaaaccggtttcaacggcactctcggggttgagccccgaaatttcaccgccgacctaacttcccgcctgcgcaccctttaaacccaataaatccggataacgctcggatcctccgtattaccgcggctgctggcac
OTU_916							0	0	0	0	0	0	0	2	0	0	0	0	0		ggactacgggggtttctaatcctgtttgctcccccagctttcgagcctcagcgtcagtattgggccaggcgaccgccttcgctactggtgttcttccatatatttacgcattttaccgctacacatggaattccacttgcctctacctctctcaagccatccagtttttgaagcatcacaaggttgagccttgaacttacacctcaaacttaaatggccgcctacgcaccctttacgcccagtgattccgaacaacgctcgcaccctacntattaccgcgncggctgacac
OTU_631	p__Firmicutes	c__Clostridia	o__Peptostreptococcales-Tissierellales	f__Peptostreptococcaceae	g__Terrisporobacter	s__Terrisporobacter_mayombei	2	0	0	0	1	1	0	0	0	1	2	0	0		ggactaccggggtttctaatcctgtttgctccccacgctttcgtgcctcagtgtcagttacagtccagaaagccgccttcgctactggtgttcctcctaatatctacgcatctcaccgctacactaggaattccactttcctctcctgcactcaagttccccagtttcaagagcttactacggttaagccgtagcctttcactcctgacttaagaaaccacctacgcaccctttacgcccagtaaatccggataacgctagccccctacgtagtaccgcnncggctgacac
OTU_302	p__Proteobacteria	c__Gammaproteobacteria	o__Pseudomonadales	f__Pseudomonadaceae	g__Pseudomonas	s__Pseudomonas_caeni	470	0	1	0	0	6	4	2	0	2	1	3	3		ggactacgagggtttctaatcctgtttgctccccacgctttcgcacctcagtgtcagtatcagtccaggtggtcgccttcgccactgatgttccttcctatatctacgcatttcaccgctacacaggaaattccaccaccctctaccatactctagctcgccagttttggaagcaattcccaggttgagcccggggatttcactcccaacttaacgaaccacctacgcgcgctttacgcccagtaattccgattaacgcttgcacccttcntattaccgcnnctnctnacac
OTU_748	p__Firmicutes	c__Bacilli	o__Lactobacillales	f__Carnobacteriaceae	g__Jeotgalibaca	s__Jeotgalibaca_porci	46	0	0	0	4	1	3	6	0	18	3	0	2		ggactactcgggtttctaatcctgtttgctccccacgctttcgagcctcagtgtcaataacagaccagagagtcgccttcgccactggtgttcctccatatatctacgcatttcaccgctacacatggaattccactctcctcttctgcattcaagttccccagtttccaatgaccttccacggttgagccgtgggctttcacatcagacttaagaaaccacctgcgctcgctttacgcccaataaatccggacaacgcttgccacctacgtattaccgcggctgctggcac
OTU_450	p__Chloroflexi	c__Anaerolineae	o__Anaerolineales	f__Anaerolineaceae	g__Flexilinea	s__midas_s_7001	0	0	0	0	0	0	0	0	0	0	0	0	2		ggactacgcgggtttctaatcccgtttgctaccctggctttcgcgtctcagtgtctgttaaggcccagtagatcgctttcgcctctggtgttcttccggatatctacgcatttcaccactactcccggagttccatctacctctgccttcctctagctctacagtcttgaacgtcctctctcagtttagccgagagcttttacatccaacttgtattgcctcctacacgctctttacgcccagtaaatccggataacgctcgtctcctacgttttaccgcggcggctgacac
OTU_314	p__Firmicutes	c__Clostridia	o__Christensenellales	f__Christensenellaceae	g__midas_g_1183	s__midas_s_1183	1	1	3	0	1	4	6	4	2	29	17	1	0		ggactactcgggtttctaatcctgtttgctccccacactttcgcgcctcagcgtcagttgcagtccagttacccgccttcgccactggtgttcctcccgatctctacgcatttcaccgctacaccgggaattccgataacctctcctgcactccagccgcgcagtttccaaagcaattccacccttgaaaaatggacttccacttcagacttgcacggccgcctacgcgccctttacgcccaatcattccggacaacgctcgccccctacgtattaccgcggcggctggcac
OTU_1217							5	0	0	0	0	0	0	0	0	0	0	0	0		ggactacacgggtttctaatcctattcgatacccacactttcgagcatcagtgtcagttgcaccccagacggctgccttcgcaatcggagttcttcatgatatctaaacatttcaccgctacaccatgaattccaccatcctcttgtgcactcaagtctgacagttccaactgcacggctgtagttgagctacagtatttcacagctggcttaacagaccacctacgctccctttaaacccaataaatccggataacgctcgcatcctccgtattaccgcggcggctggcac
OTU_1016	p__Firmicutes	c__Clostridia	o__Oscillospirales	f__Oscillospiraceae	g__Papillibacter	s__midas_s_5468	0	0	13	5	3	18	8	5	3	27	34	7	16		ggactactggggtttctaatcctgtttgctccccacgctttcgcgcctcagcgtcagttaatgtccagcaggccgccttcgccactggtgttcctcccgatatctacgcatttcaccgctacaccgggaattccgcctgcctctccatcactcaagaacagcagtttcaaatgcacgtcatgggttaagcccatgaatttcacatctgacttgccgtcccgcctgcacgccctttacacccagtaattccggataacgctcgccacctacgtattaccgcggcggctgacac
OTU_206	p__Firmicutes	c__Clostridia	o__Oscillospirales	f__Hungateiclostridiaceae	g__Ruminiclostridium	s__midas_s_2146	0	0	13	2	0	12	61	41	1	0	14	11	35		ggactacaagggtttctaatcctgtttgctccccacgctttcgcgcctcagcgtcagttgtcgtccagaaagccgccttcgccactggtgttcctcctaatatctacgcatttcaccgctacactaggaattccgctttcctctccgacactcaagaaaaacagtttcagatgcagccccggagttaagccccggtatttcacatctgacttgctttcccgcctacacgccctttacacccagtaattccggacaacgctcgccacctacgtattaccgcggctgctgacac
OTU_167	p__Firmicutes	c__Clostridia	o__Oscillospirales	f__Hungateiclostridiaceae	g__UCG-012		0	0	8	5	18	26	11	12	7	25	10	9	11		ggactactagggtttctaatcctgttcgctccccacgctttcgcgcctcagcgtcagtctctgtccaggaagccgccttcgccactggtgttcctcctaatctctacgcatttcaccgctacactaggaattccgcttccctctccagtactcaagaaaaacagtttcagatgcagtcccaaagttgagccttgggctttcacatctgacttgctctcccgcctacacgccctttacacccagtaattccggacaacgctcgccacctacgtattaccgcggctgctgacac
OTU_936	p__Firmicutes	c__Bacilli	o__Erysipelotrichales	f__Erysipelatoclostridiaceae	g__UCG-004	s__midas_s_26714	0	0	5	4	3	0	2	1	4	11	1	0	1		ggactactggggtatctaatcctatttgctacccacgctttcgtgactgagcgtcagtatcgatccagtatatcgccttcgccactggtgttcctccatatatctacgcatttcaccgctccacatggaattccatatacctctctcgtactctagcctctcagtttccaaagcggacagtggttgagccactgtatttgacttcagacttaaaaggccgcctgctcactctttacgcccaataattccggataacgcttgccacctacntattaccgcnncgnctngcac
OTU_238	p__Firmicutes	c__Dethiobacteria	o__Dethiobacterales	f__Dethiobacteraceae	g__midas_g_4551	s__midas_s_4551	0	55	156	216	14	0	0	1	213	54	0	0	0		ggactacgcgggtatctaatcctgtttgctcccccagctttcgcgcctcagcgtcagtaacaggccaggaggtcgccttcgccaccggtgttcctcccgatatctacgcatgtcaccgctacaccgggaattccaccaccctctcctgcactcaagcccatcagtttcgactgcacccccccggttaagccggggaatttcacagccgacttgaaaagccgcctacacgccctttacgcccagtaattccggacaacgctcgccccctacntcttaccgcnnctnctngcac
OTU_908	p__Bacteroidota	c__Bacteroidia	o__Bacteroidales	f__Rikenellaceae	g__Alistipes	s__Alistipes_finegoldii	11	0	0	0	0	0	0	0	0	0	0	0	2		ggactacacgggtatctaatcctgtttgctacccacgctttcgtgcctcaacgtcagatatagtttggtaagctgccttcgcaatcggtgttctgtatgatctctacgcatttcaccgctacaccatacattccgcctaccgcatctactctctagttcaacagtattagaggcagttccggagttgagccccgagctttcacctctaacttatcaaaccgcctacgcaccctttaaacccaataaatccggataacgcttggatcctccgtattaccgcgnctgctggcac
OTU_1132	p__Firmicutes	c__Clostridia	o__Peptostreptococcales-Tissierellales	f__Guggenheimella	g__midas_g_64923	s__midas_s_64923	0	15	70	86	47	2	0	2	92	59	0	0	0		ggactaccggggtttctaatcctgttcgccacccacgctttcgtgcctcagcgtcagacatagtccagaaagtcgccttcgccaccggtgctccttctaatctctacgcatttcaccgctacactagaaattccactttcccctcctatgctcaagccaaatggtttcaaaggctcgcaggggttaagcccctgtctttcacctctgacctttttggccgcctgcgcacgctttacgcccaataattccggataacgcttgccccctacntattnccgcgnctnctggcac
OTU_1014	p__Actinobacteriota	c__Coriobacteriia	o__OPB41	f__midas_f_3016	g__midas_g_61993	s__midas_s_61993	0	0	0	0	0	0	1	3	1	0	3	0	3		ggactaccagggtatctaatcctgtttgctcccctagctttcgcgccttagcgtcagttacggcccagaaagccaccttcgccaccggtgttcttcccaatatctgcgcattccaccgctacactgggaattccactttcctctaccgaactcgagcctaccagtttcaggtgcggctgggggttgagccctcagatttgacacctgacttaataagccgcctacgcgcgctttacgcccaatgaatccggataacgcctgctccctacgtattaccgcgncgnctggcac
OTU_1079	p__Firmicutes	c__Clostridia	o__Clostridia_UCG-014	f__midas_f_4482			12	0	0	0	3	1	5	0	0	2	1	1	1		ggactacaggggtatctaatcctgtttgctccccacactttcgtgcctcaacgtcagttacagtccagaaagccgccttcgccactggtgttcctcctaatatctacgcatttcaccgctacactaggaattccgctttcctctcctgcactcaagaaatccagttttggttgcagttcctcagttaagccgagggatttcacaaccaacttagactcccgtctacgcaccctttacacccaataattccggataacgcttgctccctacgtagtaccgcggctgctggcac
OTU_860	p__Firmicutes	c__Bacilli	o__Lactobacillales	f__Aerococcaceae	g__Aerococcus	s__midas_s_43671	0	2	0	21	4	0	0	0	24	25	0	0	0		ggactactcgggtttctaatcctgtttgctccccacgctttcgagcctcagtgtcagtaacagaccagaatgtcgccttcgccactggtgttcttccatatatctacgcattccaccgctacacatggagttccacattcctcttctgtactcaagtttcccagtttccaatgaccctccacggttaagccgtgggctttcacatcagacttaagaaaccacctgcgctccctttacgcccaataaatccggacaacgcttgccacctacgtattaccgcggctgctgacac
OTU_88	p__Firmicutes	c__Clostridia	o__Oscillospirales	f__Eubacterium_coprostanoligenes_group	g__midas_g_5340	s__midas_s_5340	1	216	7	2	0	0	0	0	5	0	0	0	0		ggactacgagggtttctaatcctgtttgctccccacactttcgagcctcagcgtcagttaaagcccagtaggccgccttcgccactggtgttcctccgaatatctacgcatttcaccgctacactcggaattccgcctacctctacttcactcaagaaaaacagtttcaactgcagtccatgggttaagcccatgtatttcacagctgacttgccttcccgcctacgctccctttacacccagtaattccggacaacgctcgctccctacgtattaccgcggcggctgacac
OTU_334	p__Spirochaetota	c__Spirochaetia	o__Spirochaetales	f__Spirochaetaceae	g__midas_g_5246	s__midas_s_5246	0	0	0	0	0	2	24	15	0	13	32	1	0		ggactactagggtttctaatcctgtttgctccccgcactttcgtacctcagcgtcaatcatctgccggcagcctgccttcgccattggtattcttccagatatctacagatttcacccctacacctggaattctggctgcccttcagtaattctagcaccgcagttctcaatgcaattcagaggttaagcctctgcctttcacaccaagctttcagcgccgcctacataccctttacgcccaataattccgaacaacgctagaggcttacgtgttaccgcggcggctgacac
OTU_92	p__Firmicutes	c__Bacilli	o__Lactobacillales	f__Carnobacteriaceae	g__midas_g_49084	s__midas_s_49084	627	0	1	0	9	10	20	26	3	23	21	4	13		ggactactagggtttctaatcctgtttgctacccatgctttcgagcctcagcgtcaataatagaccagaaagtcgccttcgccactggtgttcctccatatatctacgcatttcaccgctacacatggaattccactttcctcttctatattcaagtgacccagtttccaatgaccttccacggttgagccgtgggctttcacatcagacttaagtcaccgcctgcgctccctttacgcccaataaatccggacaacgcttgccacctacgtattaccgcggctgctgacac
OTU_383	p__Firmicutes	c__Thermovenabulia	o__Thermovenabulales	f__Tepidanaerobacter	g__midas_g_1240		0	0	0	0	0	0	0	0	0	0	0	2	0		ggactacccgggtttctaatcccgttcgctaccctagctttcgcgcctcagcgtcagttgtaggccaggaagccgccttcgccactggtgttcctcccggtacctacgcatttcaccgctactccgggaattccacttccctctcccacactcaagagatgcagttttaccggcaagcccagagttgagccctgggtctctaccggtaacttgcacccccgcctacacgccctttacacccagtaattccggacaacgctcgctccttacntagtnccgcgnctncnggcac
OTU_953	p__Firmicutes	c__Clostridia	o__Lachnospirales	f__Lachnospiraceae	g__Epulopiscium	s__midas_s_71938	0	0	0	0	0	1	0	2	0	1	0	0	0		ggactacaagggtatctaatcctgtttgctccccacgctttcgtgcctcagcgtcagtaatggtccagaaagccgccttcgctactggtgttcctccgaatctctacgcatttcaccgctacactcggaattccactttcctctcccacactctagctacatagtttcagatgcaatctcaaggttgagccctgagttttcacacccgacttgcatagccgcctacgcaccctttacacccagtaattccggataacgcttgcaccctacgtattaccgcggcggctggcac
OTU_103	p__Firmicutes	c__Desulfotomaculia	o__Desulfotomaculales	f__Pelotomaculaceae	g__Pelotomaculum	s__Ca_Propionivorax_syntrophicum	0	0	1	1	33	60	86	62	0	75	64	17	36		ggactacaagggtttctaatcctgtttgatccccacgctttcgcgcctcagcgtcagggttaggccagagagccgccttcgccactggtgttcctcccaatatctacgcatttcaccgctacactgggaattccactcccctctcctgccctcaagttacccagtttcagaggcaggccctgagttgagcccaaggttttcacccctgacttggataaccgcctacgcgccctttacgcccagtaattccggacaacgctcgccccctacgttttaccgcggctgctgacac
OTU_481	p__Firmicutes	c__Clostridia	o__Oscillospirales	f__UCG-010	g__midas_g_38526	s__midas_s_38526	0	0	0	0	0	0	9	4	0	2	4	0	7		ggactacccgggtttctaatcctgtttgctccccacgctttcgtgtctcagcgtcagttgacgtccagtaaaccgccttcgccactggtgttcctcccgatatctacgcatttcaccgctacaccgggaattccgtttacctctccgtctctcaagaaccgcagtttcaaaagcaggccatcggttgagccgatgggtttcactcctgacttacagccccgcctactcaccctttacgcccagtaattccggataacgctcgccacctacgtattaccgcggctgctggcac
OTU_125	p__Firmicutes	c__Limnochordia	o__Limnochordales	f__Limnochordaceae	g__midas_g_5976	s__midas_s_5976	0	16	6	3	0	0	0	0	2	0	0	0	0		ggactactggggtatctaatcctgtttgctcccccagctttcgtgcctcagcgtcagttatcgtccaggtcgccgccttcgccactggtgttcctcccgatatctacgcatttcaccgctacaccgggaattccgcgaccctctccgatactcaagcactccagtttcccgtggcatgcatcggttgagccgacgcctttcacacgagacttaaagtaccgcctacgcaccctttacgcccagtaattccggacaacgctcgccacctacgtattaccgcggctgctgacac
OTU_530	p__Firmicutes	c__Bacilli	o__Lactobacillales	f__Carnobacteriaceae	g__Trichococcus	s__midas_s_4	2	0	0	0	1	0	0	1	0	0	1	0	1		ggactactggggtttctaatcctgtttgctccccacgctttcgagcctcagcgtcagttacagaccagagagtcgccttcgccactggtgttcctccatatatctacgcatttcaccgctacacatggaattccactctcctcttctgcactcaagttccccagtttccaatgaccttccacggttgagccgtgggctttcacatcagacttaaggaaccgcctgcgctcgctttacgcccaataaatccggacaacgcttgccacctacgtattaccgcggcggctgacac
OTU_1143	p__Bacteroidota	c__Bacteroidia	o__Flavobacteriales	f__Flavobacteriaceae	g__Pricia	s__midas_s_63647	0	3	9	6	0	0	0	0	4	0	0	0	0		ggactacccgggtatctaatcctgtttgctccccacgctttcgtccctcagcgtcaataaaaggttagtgacctgccttcgcaatcggagttccatgtgatatctttgcatttcaccgctacaccacatattccggccacctcacctctattcaagacaaccagtatcaacggcaatcctacagttgagctgcagactttcaccgctgacttaatcgcccgcctacggaccctttaaacccaataattccggataacgctcggacccttcntattaccgcgnctgctgacac
OTU_695	p__Firmicutes	c__Clostridia	o__Oscillospirales	f__Eubacterium_coprostanoligenes_group	g__midas_g_2991	s__midas_s_2991	35	0	2	1	6	4	4	2	3	17	7	3	3		ggactacccgggtatctaatcctgtttgctccccacgctttcgggcctcagcgtcagttagagcccagcaagccgccttcgccactggtgttcctccgaatatctacgcatttcaccgctacactcggaattccgcttgcctctactccactcaagaaaaccagttttggatgcagctccggagttgagccccggtatttcacatccaacttagcttcccgcctgcgccccctttacacccagtaaatccggacaacgcttgccacctacgtattaccgcggcggctgacac
OTU_1023	p__Firmicutes	c__Clostridia	o__Peptostreptococcales-Tissierellales	f__Anaerovoracaceae	g__Family_XIII_AD3011_group	s__midas_s_25045	6	0	0	1	1	0	0	1	0	3	0	0	0		ggactactcgggtttctaatcctgtttgctccccacactttcgtacctcagtgtcagttactgtccagaaagccgccttcgccactggtgttcctcctaatatctacgcatttcaccgctacactaggaattccgctttcccctccagcactcaagtcccccagttcggggggcgaacaatggttaagccattgccttaaacccctcgcttaaggaaccacctacgtactctttacgcccaataattccggataacgctcgccccctacgtattaccgcggcggctggcac
OTU_575	p__Desulfobacterota	c__Desulfobulbia	o__Desulfobulbales	f__Desulfobulbaceae	g__Desulfobulbus	s__midas_s_1262	39	0	0	0	1	0	3	1	0	3	4	0	0		ggactacgcgggtatctaatcctgtttgctccccacgctttcgcgcctcagcgtcagtatccagccagaaagtcgccttcgccaccggtattcctcccgatatctacgaatttcacctctacaccgggaattccactttcccctctggtactcaagtctgacagtttcaaatgcacttccacggttaagccgtgggctttcacatctgactattcaaaccgcctgcgcgccctttacgcccagtgattccgaacaacgcttgcaccctccgtattaccgcggctgctgacac
OTU_510	p__Firmicutes	c__Clostridia	o__Oscillospirales	f__Ruminococcaceae	g__Ruminococcus		0	0	0	0	0	0	1	8	0	0	0	0	0		ggactacaagggtttctaatcctgtttgctccccacgctttcgagcctcagcgccagttaaagcccagtaagccgccttcgccactgatgttcctcctaatatctgcgcatttcaccgccacactaggaattccgcttacctctacttcactcaagaaccacagtttcaaatgcaggtcaggggttgagcccctacatttcacatctgacttgcagtcccgcctacactccctttacacccagtaattccggacaacgctcgctccctacntattnccgcgnctncngacac
OTU_1219	p__Chloroflexi	c__Anaerolineae	o__Anaerolineales	f__Anaerolineaceae	g__Ca_Brevefilum	s__midas_s_6385	0	0	0	0	1	0	0	0	0	0	0	0	0		ggactactagggtttctaatcccgttcgctaccctagctttcgcgtctgagcgtcaggaatggcccaggaggtcgccttcgccactggtgttcctccggatatctgcgcatttcaccactacacccggaattccacctccctctaccatcctctagcccggcagtattgaacgacctctcccagttgagccgggagctttcacgtccaacttaccgaaccgcctgcacgcgctttacgcccagtaaatccgaatgacgttagcctcctacgtattaccgcggctgctgacac
OTU_409	p__Firmicutes	c__Clostridia	o__Peptostreptococcales-Tissierellales	f__Proteiniboraceae	g__Proteiniborus	s__Proteiniborus_ethanoligenes	0	0	0	13	1	0	0	0	8	0	0	0	0		ggactacgagggtttctaatcctgttcgctacccacgctttcgtgcctcagcgtcagttgcagtccagagagtcgccttcgccactggtgttcctcctaatatctacgcatttcaccgctacactaggaattccactctcctctcctgcactcaagcctcttagtttcaaatgctaactacggttaagccgtagcctttcacatctgacttaaaaggccgcctacgcaccctttacgcccagtaattccggataacgctcgccccctacntagtnccgcgnctnctgacac
OTU_54	p__Firmicutes	c__Clostridia	o__Oscillospirales	f__Eubacterium_coprostanoligenes_group	g__midas_g_5340	s__midas_s_47206	0	1	25	23	107	174	205	177	40	312	146	71	126		ggactacgcgggtttctaatcctgtttgctccccacactttcgagcctcagcgtcagttaaagcccagtaggccgccttcgccaccggtgttcctccgaatatctacgcattttaccgctacactcggaattccgcctacctctacttcactcaagacatacagtttcaactgcagcccacgggttaagcccatggatttcacagctgacttgcacgcccgcctgcgctccctttacacccagtaattccggacaacgcttgccacctacgtattaccgcggcggctgacac
OTU_1126	p__Firmicutes	c__Clostridia	o__Oscillospirales	f__Hungateiclostridiaceae	g__Hungateiclostridium	s__midas_s_2360	0	0	0	0	0	0	0	0	0	0	0	1	13		ggactaccagggtttctaatcctgtttgctccccacgctttcgcgcctcagcgtcggttactgtccagaaagccgccttcgccactggtgttcctcctaatctctacgcatttcaccgctacactaggaattccgctttcctccccagcactcaagaaattcagtttcagatgcagcgccggagttgagctccggaatttcacatctgacttaaatccccgcctacacgccctttacacccagtaattccggacaacgcttgccacctacgtattaccgcggcggctggcac
OTU_516	p__Firmicutes	c__Clostridia	o__Peptostreptococcales-Tissierellales	f__Peptostreptococcaceae	g__Romboutsia		29	2	1	3	9	9	11	13	4	13	15	7	22		ggactacgggggtatctaatcctgttcgctccccacgctttcgtgcctcagtgtcagttacagtccagagagccgccttcgcaactggtattcctcctaatatctacgcatttcaccgctacactaggaattctactctcctctcctgcactcaagtttctcagtttcaaaggcttactacggttgagccgtagcctttcacctctgacttaagaaaccacctacgcaccctttacgcccagtaattccggataacgctagccccctacntattnccgcgncgnctgacac
OTU_898	p__Firmicutes	c__Clostridia	o__Oscillospirales	f__Clostridium_methylpentosum_group	g__midas_g_73570	s__midas_s_73570	3	0	0	0	0	0	0	0	0	0	0	0	0		ggactacaagggtatctaatcctgtttgctacccacgctttcgagcctcagcgtcagttaaagcccagtaggccgccttcgccactggtgttccttccgatatctacgcattccaccgctacaccggaaattccgcctacctctacttcactcaagctctgcagttttgaaagcgattaggggttgagcccctagattaaacttccaacttgcagagccgcctacgctccctttacacccagtaattccggacaacgctcgcaccctacgtattaccgcggctgctggcac
OTU_119	p__Proteobacteria	c__Gammaproteobacteria	o__Burkholderiales	f__Alcaligenaceae	g__GKS98_freshwater_group	s__midas_s_21769	20	0	113	104	27	24	24	15	78	51	38	6	9		ggactactagggtttctaatcctgtttgctacccacgctttcgtgcatgagcgtcagtattatcccagggggctgccttcgccatcggtattcctccgcatatctacgcatttcactgctacacgcggaattctacccccctctgacatactctagttcggtagttaagaatgcagttccaaggttgagccctgggatttcacatccttctttccgaaccgcctgcgcacgctttacgcccagtaattccgattaacgcttgcaccctacgtattaccgcggctgctgacac
OTU_1046	p__Armatimonadota	c__midas_c_216	o__midas_o_216	f__midas_f_216			0	0	0	0	1	2	0	0	0	2	0	0	0		ggactaccagggtttctaatcccgttcgctcccctggctttcgcacctcagcgtcaggatatggccaggaagccgccttcgccacgggtgttcctcctgatatctacgcatttcaccgctacaccaggaattccacctccctctccatacctcaagacctccagtttcggaggcagttccaaggttgagccttggaatttcaccaccgacttaaaagtccgcctacgcgcgctttacgcccagtaacttcggacaacgctcgccccctacntattaccgcnnctnctnacac
OTU_1124	p__Euryarchaeota	c__Methanobacteria	o__Methanobacteriales	f__Methanobacteriaceae	g__Methanobrevibacter		0	1	0	0	0	0	0	0	0	2	0	0	0		ggactactggggtatctaatccggttcgcgcccctagctttcgtccctcaccgtcaggttcgttccagttagccgccttcgccacaggtggtcctcccaggattacaggatttcacccctaccctgggagtaccgctaacctctcccgacctcaagcctgacagtatcctcagcaattcccatagttaagctacaggatttcaccaaagacttatcaaaccggctacgaacgctttaggcccaataaaaacagctaccactagagctgccggtgttaccgcggcggctggcac
OTU_145	p__Firmicutes	c__Clostridia	o__Peptostreptococcales-Tissierellales	f__Sedimentibacteraceae	g__Sedimentibacter		346	0	0	0	11	19	31	15	0	25	22	11	11		ggactacaagggtatctaatcctgtttgctacccacgctttcgtgactcagcgtcagttacagtccagtaagtcgccttcgccactggtgttcctcctaatatctacgcatttcaccgctacactaggaattccacttacctctcctgcactcaagttgtacagtttcaagtgctaaccatggttaagccatagccttttacacctgacatatacaaccgcctactcaccctttacgcccagtaaatccggacaacgctcgccccctacgtattaccgcggctgctgacac
OTU_614	p__Firmicutes	c__Clostridia	o__Oscillospirales	f__Oscillospiraceae	g__NK4A214_group		0	0	3	2	7	2	2	4	7	10	6	2	11		ggactacgagggtttctaatcctgtttgctccccacgctttcgcgcctcagcgtcagttaatgtccagtaagtcgccttcgccactggtgttcctcctaatatctacgcattccaccgctacactaggaattccacttacctctccatcactcaagagacacagtttcaagtgcagtttatgggttaagcccatagatttcacacctgacttgcatccccgcctacgcgccctttacacccagtaattccggataacgctcgccacctacgtattaccgcggctgctgacac
OTU_331	p__Firmicutes	c__Limnochordia	o__MBA03	f__midas_f_112	g__midas_g_112		0	10	1	31	43	10	28	15	23	37	25	8	6		ggactacgagggtttctaatcctgtttgctcccctagctttcgtgcctcagcgtcagttatcgtccaggcagtcgccttcgccactggtgttcctcccaatatctacgcattccaccgctacactgggaattccactgccctctccgacactcaagccctccagtttcaaatgcagtcccacggttaagccgtgggctttcacatctgacttaaagggccgcctacgcaccctttacgcccaataattccggacaacgcttgccccctacgtattaccgcggcggctgacac
OTU_602	p__Proteobacteria	c__Gammaproteobacteria	o__Pseudomonadales	f__Pseudomonadaceae	g__Thiopseudomonas	s__midas_s_24416	0	1	14	5	0	0	0	0	7	0	0	0	0		ggactacacgggtatctaatcctgtttgctccccacgctttcgcacctcagtgtcagtatcagtccaggcagtcgccttcgccactgatgttccttcctatatctacgcatttcaccgctacacaggaaattcctctaccctctaccgtactctagcccgtcagtcttgaaagcatttcccaggttgagcccggggctttcacttccaacttaacaaaccacctacgcgcgctttacgcccagtaattccgattaacgctcgcacccttcgtattaccgcgncggctggcac
OTU_1044	p__Proteobacteria	c__Gammaproteobacteria	o__Xanthomonadales	f__Xanthomonadaceae	g__Thermomonas		3	0	0	0	0	0	0	0	0	1	0	0	0		ggactacgagggtatctaatcctgtttgctccccacgctttcgtgcctcagtgtcagcgctggtccaggtagtcgccttcgccacggatgttcctcctgatatctacgcatttcactgctacaccaggaattccactaccctctaccgcactctagcctgccagtatccaatgcacttcccaggttgagcccagggctttcacatcagacttaacaaaccacctacgcacgctttacgcccagtaattccgagtaacgcttgcacccttcgtattaccgcggcggctgacac
OTU_17	p__Bacteroidota	c__Bacteroidia	o__Bacteroidales	f__Bacteroidales_UCG-001	g__midas_g_1138	s__midas_s_1138	0	2	113	70	426	422	620	673	102	1306	864	308	483		ggactactagggtttctaatcctgtttgatccccgcaccttcgagcatcagcgtcagtaacgacccagcaagctgccttcgcaataggagttcctcgtcatatctaagcatttcaccgctacacaacgaattccgcctgcctcttacgcactcaagaaaaccagtttcaactgcagtgtacccgttaagcagatacatttcacagctgacttgacctcccgcctacgctccctttaaacccaataaatccggataacactaggatcctccgtattaccgcggctgctgacac
OTU_413	p__Firmicutes	c__Desulfotomaculia	o__Desulfotomaculales	f__Pelotomaculaceae	g__Pelotomaculum	s__midas_s_12548	0	0	0	0	0	3	0	0	0	0	0	0	0		ggactactcgggtatctaatcctgttcgctacccacgctttcgcgcctcagcgtcagttacaggccagagagtcgccttcgccactggtgttcctcccaatatctacgcatatcaccgctacactgggaattccactcccctctcctgtcctcaagttacccagtttcagaggcacgctctgggttgagcccagagttttcacctctgacttaaataaccgcctacacgccctttacgcccagtaattccggacaacgcttgccccctacnttttnccgcgnctnctgacac
OTU_508	p__Proteobacteria	c__Alphaproteobacteria	o__Caulobacterales	f__Caulobacteraceae	g__Brevundimonas	s__midas_s_25101	2	0	0	0	0	0	0	0	0	0	0	0	0		ggactacccgggtttctaatcctgtttgctccccacgctttcgcgcctcagcgtcagtaatgagccagtatgtcgccttcgccactggtgttcttccgaatatctacgaatttcacctctacactcggagttccacatacctctctcatactcaagatcgccagtatcaagggcagttccagggttgagccctgggatttcacctctgacttaacgatccgcctacgcgccctttacgcccagtaattccgagcaacgctagcccccttcgtattaccgcnncggctggcac
OTU_872	p__Actinobacteriota	c__Actinobacteria	o__Micrococcales	f__Microbacteriaceae	g__Leucobacter	s__midas_s_32272	41	0	0	2	1	3	5	9	0	9	8	6	6		ggactacccgggtatctaatcctgttcgctccccatgctttcgctcctcagcgtcagtagcggcccagagatctgccttcgccattggtgttccccctgatatctgcgcattccaccgctacaccaggaattccaatctcccctaccgcactctagcttgcccgtacccactgcaggcccgaggttgagcctcgggatttcacagcagacgcgacaagccgcctacgagctctttacgcccaataattccggacaacgcttgcaccctacntattaccgcgncgnctggcac
OTU_536	p__Proteobacteria	c__Gammaproteobacteria	o__Pseudomonadales	f__Pseudomonadaceae	g__Pseudomonas	s__Pseudomonas_caeni	377	0	1	0	0	8	9	8	0	0	6	4	4		ggactacaggggtatctaatcctgtttgctccccacgctttcgcacctcagtgtcagtatcagtccaggtggtcgccttcgccactgatgttccttcctatatctacgcgtttcaccgctacacaggaaattccaccaccctctaccatactctagttcgccagttttagaagcaattcccaggttgagcccggggctttcactcctaacttaacgaaccacctacgcgcgctttacgcccagtaattccgattaacgcttgcacccttcntattnccgcgncgnctgacac
OTU_139	p__Armatimonadota	c__midas_c_216	o__midas_o_1168	f__midas_f_1168	g__midas_g_1168	s__midas_s_3172	0	1	5	0	96	27	13	14	0	103	22	7	15		ggactaccagggtttctaatcccgttcgctaccctggctttcgcacctcagcgtcagttatggtccagagagccgccttcgccacgggtgttcttcctgatctctacgcatatcaccgctacaccaggagttccgctctcccctcccatactctagctccccagtatgaccagaccaccccgggttgagcccggggatttcaccaatcacttaaagagccgcctacgcgcgctttacgcccagtaacttcggacaacgctcgccccctacgtattaccgcggctgctgacac
OTU_311	p__Cloacimonadota	c__Cloacimonadia	o__Cloacimonadales	f__Cloacimonadaceae	g__W5	s__midas_s_8265	0	0	1	2	3	200	2	1	7	2	2	142	280		ggactacaggggtttctaatcctgtttgatccccacaccttcgcagttaagcgtcaatatcggcccagaagactgccttcgccttcggtattcctcctgatctctgcgcattccaccgctacaccaggaattctgtcttcctctaccaaattccagatctacagtatctcctgccttactacggttgagccgtagcctttaacaaaaaactcgcagatccgcctgactgccctttacgcctagtaattccggacaacgctcgcaacccccntgttnccgcgncgncnggcac
OTU_497	p__WS1	c__midas_c_796	o__midas_o_796	f__midas_f_796	g__midas_g_1743	s__midas_s_1743	0	0	0	0	0	0	2	2	0	1	1	0	2		ggactacgagggtttctaatcccgttcgctcccctagctttcgcgcctcagcgtcggtatcgttccaggcagcagctttcgccacgggtgttcctcctgatatttacgcattccaccgctacaccaggaattccactgccctctcccgaaccctagtctggcagttcagcgagcagccacagagttgagccctgtgatttcacccgctgctgaccaaacagcctgcgcgcgctttacgcccagtaattccggacaacgcttgccccctacgtgttaccgcggctgctgacac
OTU_52	p__Firmicutes	c__Dethiobacteria	o__Dethiobacterales	f__Dethiobacteraceae	g__Dethiobacter	s__midas_s_7300	0	2	9	55	129	77	159	86	56	258	119	52	78		ggactactagggtttctaatcctgtttgctcccctagctttcgcgcctcagcgtcagttacaggccagaaagtcgccttcgccactggtgttcctcccaatatctacgcatttcaccgctacactgggaattccactttcctctcctgcactcaagcctaccagtttcaagtgcacgcccagggttgagccctggaatttcacacctgacttgataaaccgcctacacgccctttacgcccagtaattccggacaacgctcgccccctacgtattaccgcggcggctgacac
OTU_259	p__Firmicutes	c__Dethiobacteria	o__Dethiobacterales	f__Dethiobacteraceae	g__midas_g_7		0	127	8	28	1	0	0	0	34	3	0	0	0		ggactaccagggtatctaatcctgtttgctcccctggctttcgcgcctcagcgtcagtaacagagtagaaagccgccttcgccactggtgttcctcccgatatctacgcatttcaccgctacaccgggaattccgctttcctcccctgtactcaagcctaccagtttcaacagcaagccctcagttgagccgagggatttcaccatcgacttgatagaccgcctacacgccctttacgcccagtaattccggacaacgctcgccccctacgtcttaccgcggctgctgacac
OTU_755	p__Firmicutes	c__Bacilli	o__Lactobacillales	f__Enterococcaceae	g__Enterococcus	s__midas_s_28677	0	0	3	6	0	0	0	0	1	0	0	0	0		ggactactagggtttctaatcctgtttgctccccacgctttcgagcctcagcgtcagttacagaccagaaagccgccttcgccactggtgttcctccatatatctacgcatttcaccgctacacatggaattccgctttcctcttctgcactcaagtctcccagtttccaacgaccctccccggttaagccgggggctttcacatcagacttaaaagaccgcctgcgctcgctttacgcccaataaatccggacaacgcttgccacctacgtattaccgcggcggctggcac
OTU_634	p__Firmicutes	c__Clostridia	o__Christensenellales	f__Christensenellaceae	g__midas_g_2424	s__midas_s_6450	0	0	1	4	7	13	11	10	5	21	13	6	19		ggactacgggggtttctaatcctgtttgctccccacgctttcgtgcctcagcgtcagttacagtccagaaagccgccttcgccactggtgttcctcctaatatctacgcatttcaccgctacactaggaattccgctttcctctcctgcactcaagcacagcagtttcaaatgcaactcccgagttaagcccggggatttcacatctgacttgccatgccgcctacgcaccctttacgcccagtaattccggacaacgctcgctccctacgtattaccgcggcggctgacac
OTU_526	p__Bacteroidota	c__Bacteroidia	o__Bacteroidales	f__Dysgonomonadaceae	g__Petrimonas	s__Petrimonas_mucosa	0	0	4	29	29	31	33	27	15	30	34	9	22		ggactacgggggtatctaatcctgtttgatccccacgccttcgtgcctgagcgtcagtagtggtttagtaagctgcctgcgcaatcggagttcctcgtgatatctaagcatttcaccgctacaccacaaattccgcctacttcatccacactcaaggaaaccagtatcgaaggcacttttacagttgagctgcaaaatttcaccgccgacttaatctcccgcctgcgcaccctttaaacccaataaatccggataacgctcggatcctccntattaccgcnncgnctnacac
OTU_1226	p__Firmicutes	c__Clostridia	o__Lachnospirales	f__Lachnospiraceae	g__Agathobacter		0	0	0	0	0	0	0	3	0	0	0	0	0		ggactacgcgggtatctaatcctgtttgctccccacgctttcgagcctcagcgtcagttgtcgtccagtaagccgccttcgccaccggtgttcctcctgatatctacgcatttcaccgctacaccaggaattccgcttacccctccgacactccagcatcacagtttccaatgcagtcccggggttgggccccgatctttcacatcagacttatcatgccgcctacgcaccctttaaacccaataaatccggataacgctcgcatcctccgtattaccgcggctgctgacac
OTU_363	p__Firmicutes	c__Clostridia	o__Clostridiales	f__Clostridiaceae	g__Proteiniclasticum	s__midas_s_15884	2	0	0	0	0	0	0	0	0	0	0	0	0		ggactactggggtttctaatcccgttcgctaccctagctttcgcacctcagcgtcaggatatgaccaggaagccgccttcgccactggtgttcctcctaatatctacgcatttcaccgctacactaggaattccgctttcctctcctgcactcaagtaacccagtttggaatgcagttcccgggttgagcccggggatttcacatcccacttaagtttccacctacgcatcctttacgcccagtaaatccggacaacgctcgccacctacgtattaccgcggctgtgacac
OTU_129	p__Actinobacteriota	c__Actinobacteria	o__Corynebacteriales	f__Corynebacteriaceae	g__Corynebacterium	s__midas_s_7033	0	17	67	106	28	2	0	1	108	60	2	0	1		ggactacaagggtttctaatcctgttcgctacccatgctttcgctcctcagcgtcagttactacccagagacctgccttcgccatcggtgttcttcctgatatctgcgcatttcaccgctccaccagaaattccagtctcccctgtagcactcaagcctgcccgtatcgcctgcacgtccagggttaagccctaggatttcacagacgacgcgacaaaccgcctacgagctctttacgcccagtaattccggacaacgctcgcaccctacgtattaccgcggctgctgacac
OTU_1073							39	0	0	0	0	0	0	1	0	0	0	0	0		ggactacgggggtttctaatcctgtttgctacccacgctttcgtccctgagggtcagttgtgtgccagtagaccgccttcgccatcggtgttccacctgatatccacgcattccaccgctacaccaggtgttccgtctacccctcacacactccagcccgcctgtttccaccgcagacccggggttgagccccgggatttcacgacagacttggcaggccccctgcggaccctttacgcccagtgaatccgaataacgctcgccacctacgtattaccgcggctgctgacac
OTU_1224	p__Firmicutes	c__Clostridia	o__Clostridia_vadinBB60_group				0	0	4	0	1	1	0	0	0	0	7	1	2		ggactactagggtttctaatcctgtttgctccccacgctttcgtgcctcagcgtcagttatggtccagtaagccgccttcgccgctggtgttcctcctaatatctacgcattccaccgctacactaggaattccgcttacctctcccacactcaagctatccagttttggaagtagcacccgagttaagcccggggattacacttccaacttgattagccgcctacgcaccctttacgcccagtcattccggacaacgcttgccacctacgtattaccgcgncggctggcac
OTU_461	p__Firmicutes	c__midas_c_4	o__DTU014	f__midas_f_148	g__midas_g_6242	s__midas_s_6242	0	0	0	0	0	2	24	6	0	0	14	3	41		ggactaccggggtatctaatcctgttcgctcccccagctttcgcgtctcagcgtcagttacggtccagaaagccgccttcgccactggtgttcctcccgatatctacgcatttcaccgctacaccgggaattccgctttcctctcccgcactcgagccaatcagtttcgttcgacacccaccggttgagccgatggttttcacgcccgacttaattggccgcctgcacgccctttacgcccagtaattccggacaacgctcgccacctacntattnccgcgncgnctgacac
OTU_624	p__Bacteroidota	c__Bacteroidia	o__Bacteroidales	f__Dysgonomonadaceae	g__midas_g_1791	s__midas_s_1791	0	0	0	0	0	0	0	0	0	0	2	0	0		ggactacacgggtatctaatcctgtttgatacccacactttcgtgcctcagcgtcagttgcagtatggtaagctgcctacgcaattggtgttcttcgttatatctacgcatttcaccgctacacaacgaattccgcctacctcttctgcactcaagaaccacagtttcaacggcaattttccggttgagccgaaaactttcaccgctgacttatggtcccgcctacgcaccctttaaacccaataaatccggataacgctcgccccctacgtattaccgcnnctgctgacac
OTU_53							0	0	24	3	3	433	260	160	6	4	379	129	214		ggactactcgggtttctaatccggttcgctcccccagctttcatccctcaccgtcgggcgcgttctagcaagcagccttcgccactggtggtcttctcgggattataggatttcacccctaccccgagaataccgcttgcctctctcgtcccctagccgagcagtttcccccgcaagccaacgattaaatcggtgggtttaacaggggacttgttcagccagctacggatgctttaggcccaataaacgtccacaccactcggagagctggtattaccgcggctgctgacac
OTU_423	p__Proteobacteria	c__Alphaproteobacteria	o__Rhodobacterales	f__Rhodobacteraceae	g__Pseudorhodobacter	s__Pseudorhodobacter_wandonensis	0	0	1	2	0	0	0	0	0	0	0	0	0		ggactaccagggtttctaatcctgtttgctccccacgctttcgcacctcagcgtcagtatcgagccggtgagccgccttcgccactggtgttcctccgaatatctacgaatttcacctctacactcggaattccactcacctctctcgaactcaagactagcagtttcaaaggcagttccaaggttgagccctgggatttcacctctgacttgctaatccgcctacgtgcgctttacgcccagtaattccgaataacgctagccccctccgtattaccgcgnctgctggcac
OTU_405	p__Firmicutes	c__Clostridia	o__Oscillospirales	f__Hungateiclostridiaceae			0	0	0	0	0	0	0	1	0	0	3	0	0		ggactacacgggtttctaatcctgtttgatccccacgctttcgcgcctcagcgtcagttactggccagatagccgccttcgccactggtgttcctcctaatatctacgcattttaccgctacactaggaattccactatcctctccagtactcaagacctgcagtttcggatgacatacccgagttaagcccggggatttcacacccgacttgccggtccgcctacacgccctttacacccagtaaatccggataacgctcgccacctacgtattaccgcggcggctggcac
OTU_194	p__Actinobacteriota	c__Actinobacteria	o__Micrococcales	f__Microbacteriaceae	g__Leucobacter	s__midas_s_3805	262	1	4	6	35	36	42	49	4	58	48	13	36		ggactacacgggtatctaatcctgttcgctccccatgctttcgctcctcagcgtcagtagcggcccagagatctgccttcgccatcggtgttcctcctgatatctgcgcattccaccgctacaccaggaattccaatctcccctaccgcactctagcttgcccgtacccactgcaggcccggagttgagctccgggatttcacagcagacgcgacaagccgcctacgagctctttacgcccaataattccggacaacgcttgcaccctacgtattaccgcggctgctgacac
OTU_176	p__Actinobacteriota	c__Actinobacteria	o__Corynebacteriales	f__Corynebacteriaceae	g__Corynebacterium	s__Corynebacterium_testudinoris	301	0	1	9	27	33	35	63	0	60	41	13	43		ggactacaagggtttctaatcctgttcgctacccatgctttcgctcctcagcgtcagtgactgcccagagacctgccttcgccattggtgttcctcctgatatctgcgcatttcaccgctacaccaggaattccagtctcccctacagcactcaagtattgcccgtatcgcctgcacgcccggagttaagccccggaatttcacagacgacgtgacaaaccacctacgagctctttacgcccagtaattccggacaacgctcgcaccctacgtattaccgcggcggctggcac
OTU_579	p__Firmicutes	c__Clostridia	o__Oscillospirales	f__Hungateiclostridiaceae	g__midas_g_7266		3	0	0	0	0	0	0	0	0	0	0	0	0		ggactacgggggtatctaatcctgtttgctccccacgctttcgcgcctcagcgtcagttgttggccagaaagtcgccttcgccactggtgttcctcctaatctctacgcatttcaccgctacactaggaattccactttcctctccaacactcaagaaacacagtttcagatgcaagcccacggttgagccgtggagtttcacatttgacttgtattcccgcctacacgccctttacacccagtaattccgattaacgcttgcacccttcgtattaccgcggctgctggcac
OTU_321	p__Firmicutes	c__Clostridia	o__Peptostreptococcales-Tissierellales	f__Sedimentibacteraceae	g__Sedimentibacter	s__midas_s_1214	1	0	18	34	54	108	100	162	21	98	85	59	90		ggactactagggtatctaatcctgtttgctacccacgctttcgtgactcagcgtcagttacagtccagtaagccgccttcgccaccggtgttcctcctaatatctacgcatttcaccgctacactaggaattccgcttacctctcctgcactcaagtcatacagtttcaagtgcttactatggttaagccatagctttttacacctgacatatataaccgcctactcaccctttacgcccagtaaatccggacaacgctcgccccctacntattnccgcgncgncnggcac
OTU_1147	p__Firmicutes	c__D8A-2	o__midas_o_13	f__midas_f_13	g__midas_g_2046	s__midas_s_2046	0	0	0	1	0	4	0	1	0	0	1	0	0		ggactactagggtttctaatcctgttcgctccccacgctttcgcgcctcagcgtcaggtacagtccagagagccgccttcgccactggtgttcctcccgatatctacgcatttcaccgctacaccgggaattccgctctcctctcctgccctcaagtctaccagtctcaggcgcagccccgaggttgagcctcggtatttcacacctgacttaataaaccgcctacacgccctttacgcccaataattccggacaacgctcgccccctacgtattaccgcggcggctggcac
OTU_51	p__Euryarchaeota	c__Methanobacteria	o__Methanobacteriales	f__Methanobacteriaceae	g__Methanobacterium		0	361	563	866	116	82	50	44	826	263	175	43	87		ggactacccgggtatctaatccggttcgcgcccctggctttcgttactcaccgtcaggtccgttccagctggacgccttcgccacaggtggtcctcccaggattataggatttcacccctaccctgggagttcctccagcctctcccggcctcaagcctaatagtatctccagcaattcccacagttaagctgcgggatttcaccagagacttatcaagccggctacgaacgctttaggcccaataaaagcggccaccacttgagctgccgntgttaccgcnncgnctnacac
OTU_851	p__Firmicutes	c__Clostridia	o__Christensenellales	f__Christensenellaceae	g__Christensenellaceae_R-7_group	s__midas_s_2536	14	0	0	0	0	0	0	1	0	0	0	1	0		ggactaccggggtatctaatcctgtttgctccccacaccttcgcgcctcagcgtcagttgcagtccagttacccgccttcgccactggtgttcctcccgatctctacgcatttcaccgctacaccgggaattccgataacctctcctgcactcaagttgctcagtttccatagcacttccaaccttgaaagctggacttccactacggacttgagcaaccgcctacgcgccctttacgcccaatcattccggacaacgcttgccccctacgtattaccgcgnctgctgacac
OTU_540	p__Firmicutes	c__Bacilli	o__RF39	f__midas_f_29825	g__midas_g_29825	s__midas_s_29869	0	0	0	0	0	0	0	2	0	0	0	0	0		ggactacgagggtatctaatcctatttgctccccacgctttcgtgtctcagcgtcagtaatggcccagcaaatcgctttcgccactggtgttccttctaatatctacacatttaaccgctacactagaaattccatttgcctctaccatactcaagtctatcagtttatgaaacgaactagggttgagccctaggatttgattccatacttaatagaccgcctacacacgctttacgcccaataaatccggataacgctcgctccctatgtattaccgcgnctnctgacac
OTU_1027	p__Bacteroidota	c__Bacteroidia	o__Bacteroidales	f__Rikenellaceae	g__DMER64	s__midas_s_3652	2	0	0	0	0	0	0	0	0	0	0	0	0		ggactacccgggtatctaatcctgtttgatccccacgctttcgtgcatgagcgtcagttatagcttagcgagctgccttcgcgatcggtgttctgtgtcatatctaagcatttcaccgctacaccacacattccacccacagcaaccaaatcctagcctcacagtatcaacggcacttttacagttaagctgcaaaatttcaccgctgacttacaaggccgcctacgcaccctttaaacccaataaatccggataacgctcgcatcctccgtattaccgcggcggctgacac
OTU_877	p__Firmicutes	c__Limnochordia	o__midas_o_1979	f__midas_f_1979	g__midas_g_1979	s__midas_s_1979	0	8	11	2	0	0	0	0	6	0	0	0	0		ggactaccagggtttctaatcctgtttgctcccccagctttcgcaccacagcgtcagttgtgggccagaaagtcgccttcgccactggtgttcctcccgatatctacgcatttcaccgctacaccgggaattccactttcctctcccacactccagcctcccagtttcaagtgcctaaccggagttgagccccggtctttcacacctgacttaagaaaccgcctacgcgccctttacacccagtaattccggacaacgctcgctccctacgtattaccgcnnctgctggcac
OTU_149	p__Firmicutes	c__Bacilli	o__Lactobacillales	f__Lactobacillaceae	g__Lactobacillus	s__Lactobacillus_acidophilus	0	0	0	249	13	0	0	0	256	17	0	0	0		ggactactcgggtttctaatcctgttcgctacccatgctttcgagcctcagcgtcagttgcagaccagagagccgccttcgccactggtgttcttccatatatctacgcattccaccgctacacatggagttccactctcctcttctgcactcaagaaaaacagtttccgatgcagttcctcggttaagccgagggctttcacatcagacttattcttccgcctgcgctcgctttacgcccaataaatccggacaacgcttgccacctacgtattaccgcggctgctggcac
OTU_492	p__Firmicutes	c__Clostridia	o__Oscillospirales	f__Hungateiclostridiaceae	g__Ruminiclostridium	s__midas_s_5822	0	0	0	11	0	0	0	0	10	0	0	0	0		ggactacacgggtatctaatcctgtttgctccccacgctttcgcgcctcagcgtcagttactgtccagaaagtcgccttcgccactggtgttcctcctaatctctacgcatttcaccgctacactaggaattccactttcctctccagcactcaagagacacagtttcagatgcaccgccaaggttgagccttggaatttcacatctgacttgcatccccgcctacacgccctttacacccagtaattccggacaacgctcgccacctacgtattaccgcggctgctgacac
OTU_170	p__Firmicutes	c__Thermacetogenia	o__Thermacetogeniales	f__Thermacetogeniaceae	g__Syntrophaceticus		0	4	20	25	10	2	2	5	38	14	6	1	1		ggactactagggtttctaatcccgttcgctaccctggctttcgctcctcagcgtcaggtcaaggccagaaggccgccttcgccactggtgttcctcccgatatctacgcatttcaccgctacaccgggaattccaccttcctctccttgcctcaagtaacccagtatcaactgcaatcctccggttaagccgtcggttttcacagctgacttgagctaccgcctacgagctctttacgcccagtaattccggacaacgctcgccccctacgttttaccgcggctgctggcac
OTU_644	p__Firmicutes	c__Clostridia	o__Peptostreptococcales-Tissierellales	f__Family_XI	g__W5053	s__midas_s_41465	0	25	85	99	18	0	0	0	97	53	1	0	0		ggactaccagggtatctaatcctgtttgctacccacgctttcgttcatcagcgtcagttaaaggccagtaagtcgccttcgctactggtattcttcctaatatctacgcatttcaccgctacactaggaattccacttacctctccttcactcaagtcatacagtttcagatgcttaatgtggttaagccacaagatttcacatctgacatgtatcaccgcctacgaaccctttacgcccaataattccggacaacgctagccccctacntattaccgcnncgnctnacac
OTU_1176	p__Firmicutes	c__Limnochordia	o__midas_o_1979	f__midas_f_1979	g__midas_g_1979	s__midas_s_1979	0	8	1	3	0	0	0	0	3	0	0	0	0		ggactacaagggtttctaatcctgtttgctcccccagctttcgcgcctcagcgtcagttgtgggctagaaagccgccttcgccactggtgttcctcccgatatctacgcatttcaccgctacaccgagaattccactttcctctcccacactcaagctccctagtttcaagtgcacacccgaagttaagcctcggtctttcacacctgacttaaggaaccgcctacgcgccctttacacccagtaattccggacaacgcttgccacctacgtattaccgcggctgctggcac
OTU_759	p__Bacteroidota	c__Bacteroidia	o__Bacteroidales	f__Marinilabiliaceae	g__midas_g_2026	s__midas_s_2026	0	0	2	2	0	5	0	2	4	9	5	1	8		ggactacgggggtttctaatcctgtttggtccccacgccttcgtgcatcagcgtcaataatggaatagtaagctgccttcgcaatcggtgttctgtgttatatcaaagcatttcaccgctacacaacacattccgcctacctctaccacattcaagacatccagtatcaatggcatacattagttaagctaatggcttcaaccactgacttaaacgcccacctacgcaccctttaaacctaataaatccggataacgcttgcatcctccntattnccgcgnctncnggcac
OTU_443	p__Proteobacteria	c__Gammaproteobacteria	o__Burkholderiales	f__Alcaligenaceae	g__Paenalcaligenes	s__midas_s_14569	1	14	3	0	0	0	0	0	1	0	0	0	0		ggactacgggggtatctaatcctgtttgctccccacgctttcgtacctgagcgtcagtattatcccagggggctgccttcgccgtcggtattcctccacatatctacgcatttcactgctacacgtggaattctacccccctctgacatactctagctaggcagttaagaatacagttccaaggctgagccctgggatttcacatccttctttcctagccgcctgcgtaccctttacgcccagtaattccgattaacgcttgcaccctacgtattaccgcnncggctggcac
OTU_1174	p__Firmicutes	c__Clostridia	o__Peptostreptococcales-Tissierellales	f__Family_XI	g__Tissierella	s__midas_s_86708	0	0	10	0	0	0	0	0	5	0	0	0	0		ggactaccagggtttctaatcctgtttgctccccacgctttcgtacctcagcgtcagtaaaagtccagaaagtcgccttcgccaccggtattcctcctaatatctacgcatttcaccgctacactaggaattccactttcctctccttccctcaagctcgacagtttcaagtgcttaccacagttaagctgtgggctttcacacctgacttatcttgccgcctacgtaccctttacgcccaatcattccggataacgttcgccccctacgtgttaccgcggcggctgacac
OTU_135	p__Firmicutes	c__Clostridia	o__Oscillospirales	f__Hungateiclostridiaceae	g__Pseudobacteroides		0	0	0	0	18	183	4	2	0	24	11	80	148		ggactactggggtatctaatcctgtttgctccccacgctttcgcgcctcagcgtcagttactgtccagaaagccgccttcgccactggtgttcctcctaatatctacgcatttcaccgctacactaggaattccgctttcctctccagcactcaagaaacatagtttcagatgcagttccgaggttgagccccggagtttcacatctgacttacattcccgcctacacgccctttacacccagtaaatccggacaacgctcgccacctacgtattaccgcggctgctgacac
OTU_520	p__Firmicutes	c__Clostridia	o__Gracilibacteraceae	f__Lutispora	g__midas_g_1251		0	8	4	0	0	0	0	0	2	0	0	0	0		ggactacaagggtatctaatcctgtttgctccccacgctttcgcgcctcagcgtcagttacaggccaggaagccgccttcgccactggtgttcctcctagtatctacgcatttcaccgctacactaggaattccgcttccctctcctgtactcaagccacacagtttcaaatgcaatgttagggttaagccctagcctttcacatctgacttgcatggccgcctactcgccctttacgcccagtaattccggacaacgcttgccacctacgtggtaccgcggctgctggcac
OTU_1119	p__Proteobacteria	c__Alphaproteobacteria	o__Rhodobacterales	f__Rhodobacteraceae	g__midas_g_57	s__midas_s_57	1	0	0	0	0	0	0	0	0	0	0	0	0		ggactacaggggtttctaatcctgtttgctccccacgctttcgcacctcagcgtcagtaccggaccagttagccgccttcgccactggtgttcttcccaatatctacgaatttcacctctacactgggaattccactaacctcttccggactctagattgccagtatcaaaggcagttccgaagttgagctccgggatttcacctctgacttaacaatccgcctacgtgcgctttacgcccagtaattccgaacaacgctagcccccttcgtattaccgcggctgctgacac
OTU_341	p__Euryarchaeota	c__Methanobacteria	o__Methanobacteriales	f__Methanobacteriaceae	g__Methanobrevibacter		52	0	0	1	16	14	18	15	0	49	17	4	13		ggactaccagggtatctaatccggttcgcgcccctagctttcgtccctcaccgtcaggttcgttccagttagccgccttcgccacaggtggtcctcccaggattacagaatttcacctctaccctgggagtaccgctaacctctcccgacctcaagttcaacagtatcaccagcaattcccacagttaagctacaggatttcaccagagacttatcaaaccggctacgaacgctttaggcccaataaaaacagctaccactagagctgccggtgttaccgcggctgctgacac
OTU_607	p__Firmicutes	c__Clostridia	o__Lachnospirales	f__Lachnospiraceae	g__Herbinix	s__midas_s_8825	0	0	0	0	0	1	1	13	0	0	0	0	3		ggactacgggggtttctaatcctgtttgctccccacgctttcgagcctcagtgtcagtcacagtccagtaagccgccttcgccactggtgttcctcctaatatctacgcatttcaccgctacactaggaattccacttacctctcctgcactctagcaagtcagtttcaaatgcagtcccggggttgagccccgggctttcacatctgacttgatttgccacctacgctccctttacacccagtaaatccggacaacgctcgccccctacntaataccgcgnctnctgacac
OTU_478	p__Firmicutes	c__Limnochordia	o__MBA03	f__midas_f_112			0	31	0	4	0	0	0	0	10	0	0	0	0		ggactactggggtatctaatcctgtttgctgccccagctttcgtgcctcagcgtcagttttcgtccaggtaggcgccttcgccactggtattcctcccgatatctacgcatttcaccgctacaccgggaattccactaccctctccgatactcaagccttccagtttcaaatgcaaccccacagttaagctgtggtctttcacatctgacttaaaagaccgcctacgcaccctttacgcccaataattccggacaacgctcgccccctacgtattaccgcggctgctgacac
OTU_155	p__Firmicutes	c__Clostridia	o__Peptococcales	f__Peptococcaceae	g__midas_g_3595	s__midas_s_3595	0	0	3	2	8	11	14	5	4	7	12	3	11		ggactaccagggtttctaatcctgtttgctccccacgctttcgcgtctcagcgtcagttacggtccagaaagccgccttcgccactggtgttcctcctaatatctacgcatttcaccgctacactaggaattccgctttcctctcccgtcctcaagaaacccagtttcagatgccggctcggggttaagccccgagttttcacacctgacttaagcttccgcctacacgcgctttacgcccaataattccggacaacgctcgccccctacgttttaccgcggctgctgacac
OTU_564	p__Bacteroidota	c__Bacteroidia	o__Bacteroidales	f__Dysgonomonadaceae	g__Petrimonas	s__Petrimonas_sulfuriphila	0	0	0	0	0	0	0	0	0	2	0	0	0		ggactactcgggtatctaatcccgtttgatccccacgccttcgcgcatgagcgtcagtagtggtttagtaagctgcctgcgcaatcggagttcctcgtgatatctatgcatttcaccgctacaccacaaattccgcctacttcatccacactcaagaaagccagtatcgaaggcacttttacagttgagctgcaaaatttcaccgccgacttaacatcccgcctgcgcaccctttaaacccaataaatccggataacactaggatcctccntattnccgcgncgnctgacac
OTU_883	p__Actinobacteriota	c__Actinobacteria	o__Micrococcales	f__Dermatophilaceae	g__midas_g_739	s__midas_s_739	4	0	0	0	2	0	0	0	0	3	5	0	0		ggactactcgggtatctaatcctgttcgctacccatgctttcgcttctcagcgtcagtaacagcccagagacctgccttcgccatcggtgttcctcctgatatctgcgcatttcaccgctacaccaggaattccagtctcccctactgcactctagcctgcccgtacccactgcacacccggagttaagccccgggctttcacagcagacgcggcaaaccgcctacaagctctttacgcccaataattccggataacgctcgcgccctacgtattaccgcggctgctgacac
OTU_905	p__Proteobacteria	c__Alphaproteobacteria	o__Rhizobiales	f__Xanthobacteraceae	g__Bradyrhizobium	s__midas_s_251	1	0	0	0	0	0	0	0	0	0	0	0	1		ggactaccagggtttctaatcctgtttgctccccacgctttcgtgcctcagcgtcagttacgggccagtgagccgccttcgccactggtgttcttgcgaatatctacgaatttcacctctacactcgcagttccactcacctctcccgtactcaagattctcagtatcaaaggcagttctggagttgagctccaggatttcacctctgacttaaaaacccgcctacgcaccctttacgcccagtgattccgagcaacgctagcccccttcgtattaccgcggctgctgacac
OTU_739	p__Firmicutes	c__D8A-2	o__midas_o_13	f__midas_f_13	g__midas_g_13	s__midas_s_13	0	17	59	51	4	0	0	0	71	9	1	0	0		ggactaccggggtatctaatcctgttagctcccccagctttcgctcctcggcgtcaggtacagtccaggaagccgccttcgccactggtgttcctcccgatatctacgcatttcaccgctacaccgggaattccacttccctctcctgtcctctagcctgccagtttcaagcgcagtttcagggttgagccctgaaatttcacacctgacttaacagaccgcctactcgccctttacgcccaataattccggataacgctcgccccctacntattaccgcnnctnctnacac
OTU_235	p__Firmicutes	c__Clostridia	o__Peptostreptococcales-Tissierellales	f__Anaerovoracaceae	g__Mogibacterium	s__midas_s_4359	64	2	3	10	13	17	18	7	7	21	15	5	9		ggactactcgggtatctaatcctgtttgctccccacgctttcgtgcctcagtgtcagttactgtccagaaagccgccttcgccaccggtgttcttcctaatatctacgcatttcaccgctacactaggaattccgctttcccctccagcactcaagtagcccagttcgcaaggcagaatgaggttgagcctcaagattaaaccttgcgcttaggtaaccacctacgcacgctttacgcccaataattccggataacgcttgccccctacgtattaccgcggctgctggcac
OTU_1178	p__Actinobacteriota	c__Actinobacteria	o__Micrococcales	f__Microbacteriaceae			14	1	1	1	0	2	4	3	0	2	0	3	5		ggactactagggtttctaatcctgttcgctccccatgctttcgctcctcagcgtcagttacggcccagagatctgccttcgccatcggtgttcctcctgatatctgcgcattccaccgctacaccaggaattccaatctcccctaccgcactctagtctgcccgtacccactgcaggctggaggttgagcctccagatttcacagcagacgcgacaaaccgcctacgagctctttacgcccaataattccggataacgcttgcaccctacgtattaccgcggctgctgacac
OTU_666	p__Bacteroidota	c__Bacteroidia	o__Bacteroidales	f__Dysgonomonadaceae	g__midas_g_3300	s__midas_s_3300	0	0	0	0	2	0	0	0	0	0	0	0	0		ggactaccagggtatctaatcctgtttgatccccacgccttcgtgcatgagcgtcagttatggaatggcaagctgcctacgcgatcggagttcctcgtgatatctatgcatttcaccgctacaccacgaattccgcctgcctcacccacactcaaggtaaccagtttcgatggcaagccaggggttgagccccgggatttcaccaccgacttaactacccgcctgcgcgccctttacacccagtaattccggacaacgctagctccctacgtattaccgcgncggctgacac
OTU_77	p__Firmicutes	c__Syntrophomonadia	o__Syntrophomonadales	f__Syntrophomonadaceae	g__Syntrophomonas		0	130	114	147	0	0	0	0	167	1	0	0	0		ggactacacgggtttctaatcctgtttgctacccacgctttcgcatctcagcgtcagggtcagtccagaaagccgccttcgccactggtgttcctcctgatttctacgcatttcaccgctacaccaggaattccgctttcctctcctgccctcaagaagtctagtttcatgtgcaaccccggggttaagccccggtctttcacacctgacttagatttccgcctgcatgccctttacgcccagtaattccggacaacgctcgccccctacgtcttaccgcggcggctgacac
OTU_1180	p__Actinobacteriota	c__Actinobacteria	o__Micrococcales	f__Microbacteriaceae	g__Lysinimonas	s__midas_s_2507	2	0	0	0	0	0	0	0	0	0	0	0	0		ggactacaagggtttctaatcctgttcgcttcccatgctttcgctcctcagcgtcagttacggcccagagatctgccttcgccattggtgttcctcctgatatctgcgcattccaccgctacaccaggaattccaatctcccctaccgcactctagtctgcccgtacccactgcaggctgggggttgagcccccagttttcacagcagacgcgacaaaccgcctacgagctctttacgcccaatgattccggataacgcttgcaccctacgtattaccgcgnctnctggcac
OTU_961	p__Firmicutes	c__Clostridia					0	0	0	0	0	0	0	0	0	0	3	0	0		ggactacgagggtatctaatcccgttcgctccccacgctttcgcgcctcagtgtcaggtatagtccagaaagtcgccttcgccactggtgttcctcctaatatctacgcatttcaccgctacactaggaattccactctcctctcctaccctcaagatacccagtttcaaatgcaatctccaagttgagcccggagttttcacatctgacttaagcatccacctacgcgccctttacgcccagtaattccggacaacgcttgctccctacgtattaccgcggcggctgacac
OTU_249	p__Actinobacteriota	c__Coriobacteriia	o__Coriobacteriales	f__Atopobiaceae	g__Atopobium	s__midas_s_3545	7	0	1	0	3	1	2	1	3	3	0	0	3		ggactacaagggtttctaatcctgtttgctcccctagctttcgctcctcagcgtcagttatggcccagaaggccgccttcgccaccggtgttcttcccaatatctgcgcattccaccgctacactgggaattccaccttcccctaccaaactcaagtccgccggtatcgggagcgggccggggttgagccccggtctttaactcccgacctaacggaccgcctacgagcgctttacgcccaatgaatccggataacgcttgccccctacgtattaccgcggctgctgacac
OTU_745	p__Armatimonadota	c__midas_c_216	o__midas_o_216	f__midas_f_216			0	0	0	0	4	0	0	0	0	5	0	0	0		ggactacaggggtatctaatcccgttcgctcccctggctttcgcacctcagcgtcaggatatggccagtaagccgccttcgccacgggtgttcctcctgatatctacgcatttcaccgctacaccaggaattccacttccctctccatacctcaagactaccagtttcggatgcagtttcccggttgagccgtggagatttcacatccgacttaatagcccgcctacgcgcgctttacgcccagtaacttcggacaacgctcgccccctacgtgttaccgcggcggctggcac
OTU_1041	p__Firmicutes	c__Clostridia	o__Oscillospirales	f__Hungateiclostridiaceae	g__Saccharofermentans		0	0	0	0	0	0	0	0	0	1	0	0	0		ggactacaggggtttctaatcctgtttgctccccacgctttcgcgcctcagcgtcagttactgtccagatagccgccttcgccactggtgttcctcctaatatctatgcattttaccgctacactaggaattccactatcctctccagtactcaagatcaacagtttcagatgcaattcgtaagttgagcctacgcctttcacatctgacttgccaatccgcctgctcgccctttacgcccagtaaatccggataacgctcgccacctacgtattgccgcggctgctggcac
OTU_270	p__Firmicutes	c__Clostridia	o__Lachnospirales	f__Lachnospiraceae			1	0	0	1	3	68	3	1	1	0	115	9	35		ggactacgggggtttctaatcctgtttgctccccacgctttcgagcctcagtgtcagttacagtccagtaagccgccttcgccactggtgttcctcctaatatctacgcatttcaccgctacactaggaattccacttacctctcctgcactctagttcgatagtttcaaatgcagtcccggagttgagccccgggttttcacatctgacttaccgcaccacctacgctccctttacacccagtaaatccggataacgcttgccccctacgtattaccgcggcggctgacac
OTU_719	p__Firmicutes	c__Clostridia	o__Peptostreptococcales-Tissierellales	f__Anaerovoracaceae	g__Mogibacterium		13	0	4	3	4	7	10	5	4	5	11	1	4		ggactacaagggtttctaatcctgtttgctccccacgctttcgtgcctcagtgtcagttacagtccagaaagccgccttcgccaccggtgttcttcctaatatctacgcatttcaccgctacactaggaattccgctttcccctcctgcactcaagtagcccagttcgcaaggcgagaagaggttgagcctctcgattaaaccttacgcttaggtaaccacctacgcactctttacgcccaataattccggataacgcttgccccctacgtattaccgcggcggctgacac
OTU_1121	p__Proteobacteria	c__Alphaproteobacteria	o__Rhizobiales	f__Devosiaceae	g__Devosia	s__Devosia_limi	9	0	0	0	3	6	1	1	0	1	1	0	1		ggactactcgggtatctaatcctgtttgctccccacgctttcgcacctcagcgtcagtaccggaccagtgagccgccttcgccactggtgttcttcctaatatctacgaattccacctctacactaggagttccactcacctcttccggactcgagactggcagtattaaaggcagttccagagttgagctctgggatttcacctctaactgaccaatccgcctacgtgcgctttacgcccagtaaatccgaacaacgctagcccccttcgtattaccgcggcggctgacac
OTU_215							0	1	8	0	0	0	0	0	7	0	0	0	0		ggactactagggtttctaatcccgttcgctcccccagctttcgcacctcagcgtcaggtacaggccagatagtcgccttcgccactggtgttcctcctaatatctacgcatttcaccgctacactaggaattccactatcctctcctgtcctcaagctatccagtttcaaacgcaagacccaagttgagctcgggtgtttcacgtctgacttaaataaccgcctacgcgcgctttacgcccaataattccggacaacgctcgccccctacgtattaccgcggctgctgacac
OTU_978	p__Firmicutes	c__midas_c_4	o__midas_o_4	f__midas_f_222	g__midas_g_222	s__midas_s_1243	0	0	0	0	2	1	1	3	0	0	0	0	5		ggactactcgggtatctaatcctgtttgctccccacgctttcgcgcctcagcgtcagttacagtccagacagccgccttcgccactggtgttcctcctaatatctacgcatttcaccgctacactaggaattccactgtcctctcctgcactcaagatagccagtttcagatgcagatccgggttaagcccgcatatttcacatctgactttattatccgcctacgcgccctttacgcccaataattccggacaacgcttgccacctacntattaccgcgnctgctgacac
OTU_1202	p__Firmicutes	c__Clostridia	o__Christensenellales	f__Christensenellaceae	g__Christensenellaceae_R-7_group	s__midas_s_4344	0	3	6	4	2	0	5	1	4	6	8	0	3		ggactactagggtatctaatcctgtttgctccccacactttcgcgcatcagcgtcagttacagtccagccacccgccttcgccactggtgctcctcccgatctctacgcattcaccgctacaccgggaattccgatgacctctcctgcactcaagcaatatagtttccaaagcaattcctaacttgaatttgggactttcacttcagacttatgtcgccgcctacgcgccctttacgcccaatcattccggacaacgctcgccccctacgtattaccgcgncggctggcac
OTU_831	p__Firmicutes	c__Clostridia	o__Christensenellales	f__Christensenellaceae	g__Christensenellaceae_R-7_group	s__midas_s_6181	8	0	0	0	1	1	1	1	0	1	0	0	0		ggactacaagggtatctaatcctgtttgctccccacgctttcgtgcctcagtgtcagttacagtccagaaagtcgccttcgccactggtgttcctcccaatctctacgcatttcaccgctacactgggaattccacttacctctcctgcactcaagcccgacagtatccaaagcaattcccaccttaaaagcaggactttcactccagacttaccgggccgcctacgcgccctttacgcccaatcattccggacaacgctcgccccctacgtattaccgcggcggctgacac
OTU_276	p__Firmicutes	c__Clostridia	o__Peptostreptococcales-Tissierellales	f__Anaerovoracaceae	g__midas_g_295	s__midas_s_4393	0	1	0	1	0	5	6	1	0	4	3	2	1		ggactacaggggtatctaatcctgtttgctccccacgctttcgtgcctcagtgtcagttacagtccagaaagccgccttcgccactggtgttcctcctaatatctacgcatttcaccgctacactaggaattccgctttcctctcctgcactcaagtcgcccagttcgcgaggcttacaatagttgagctattgcctttcaccccacgcttaaacaaccacctacgcactctttacgcccaataattccggataacgctcgccccctacgtattaccgcggctgctgacac
OTU_294	p__Bacteroidota	c__Bacteroidia	o__Bacteroidales	f__Rikenellaceae	g__DMER64	s__midas_s_3652	115	0	0	0	1	4	7	6	0	3	15	1	4		ggactacgggggtatctaatcctgtttgatccccacactttcgtgcctcagcgtcaatcttggctttgtgagctgccttcgcaatcgatattctgtgtgatctctaagcatttcaccgctacaccacacattccacccacagcaaccaaatcctagcctcacagtatcaacggcacttttacagttaagctgcaaaatttcaccgctgacttacaaggccgcctacgcaccctttaaacccaataaatccggataacgctcgcatcctccgtattaccgcggctgctgacac
OTU_398	p__Proteobacteria	c__Alphaproteobacteria	o__Rhodobacterales	f__Rhodobacteraceae	g__Rhodobacter		0	1	0	1	0	0	0	0	1	2	0	0	0		ggactaccggggtatctaatcctgtttgctccccacgctttcgcacctcagcgtcagtatcaagccagtgagccgccttcgccactggtgttcctccgaatatctacgaatttcacctctacactcggaattccactcacctctctcgacctcaagaccgggagtttcaaaggcagttccaaggttgagccctgggatttcacctctgactttccagtccgcctacgtgcgctttacgcccagtaattccgaacaacgctagccccctccgtattaccgcggcggctggcac
OTU_943	p__Firmicutes	c__Clostridia	o__Peptostreptococcales-Tissierellales	f__Sedimentibacteraceae	g__Sedimentibacter	s__midas_s_1214	0	0	0	0	5	10	11	14	1	4	6	5	9		ggactaccagggtatctaatcctgtttgctccccacgctttcgcgcctcagcgtcagttacagtccagaaagtcgccttcgccactggtgttcctcctaatatctacgcatttcaccgctacactaggaattccgcttacctctcctgcactcaagccatacagtttcaagtgcttactatggttaagccatagctttttacacctgacatatataaccgcctactcaccctttacgcccagtaaatccggacaacgctcgccccctacgtattaccgcggcggctggcac
OTU_725	p__Bacteroidota	c__Bacteroidia	o__Bacteroidales	f__Bacteroidales_UCG-001	g__midas_g_1138	s__midas_s_1138	27	0	0	0	0	2	2	2	0	0	5	0	1		ggactacaccgggtttctaatcctgtttgatacccgcaccttcgagcatcagcgtcagtagcggcctagcaagctgccttcgcaattggagttcctcgtgatatctaagcatttcaccgctacaccacgaattccgcctgcctcttacgcactcaagaaaaccagtttcaactgcaaggcgtacgttgagcgtacgcatttcacagctgacttgacttcccgcctacgctccctttaaacccaataaatccggataacgctcggatcctccntattaccgcgnctnctgacac
OTU_811							10	0	0	0	0	0	0	0	0	0	0	0	1		ggactacaggggtttctaatcctgtttgctacccacgctttcgtccctgagggtcagtattatgccagcagaccgccttcgccatcggtgttccacttgatatctacgcattccaccgctacaccaagtgttccgtctgcccatcataaactctagcccaacagtttccaacgcaagtccagggttgagccctgggatttcacggcagacttgtcaggccccctgcggaccccttacgcccagtgaatccgaataacgctcgccacctacgtgttaccgcggcggctggcac
OTU_229	p__Firmicutes	c__Clostridia	o__Gracilibacteraceae	f__Gracilibacter	g__midas_g_5001	s__midas_s_5001	0	0	10	2	20	11	0	3	3	27	1	6	11		ggactacaagggtatctaatcctgtttgctccccacgctctcgcgcctcagcgtcagttacagtccagtaagtcgccttcgccactggtgttcctcctaatatctacgcatttcaccgctacactaggaattccacttacctctcctgtactcaagttaaccagtttcaaatgcaatcccgaagttaagcctcgggttttcacatctgacttaattaaccgcctacgcgctctttacgcccagtaattccggacaacgctcgccacctacgtattaccgcggctgctgacac
OTU_992	p__Planctomycetota	c__Phycisphaerae	o__MSBL9	f__KCLunmb-38-53	g__midas_g_3662		0	0	0	0	5	13	0	0	0	0	0	1	6		ggactacacgggtatctaatcctgtttgctccccacgctttcgcgcctcagcgtcagtacaagtccagtgtgctgtcttcaccttcggcgttcctcttgatatctaagcattccaccgctccaccaagagttccacacacccctacttgcctcaagaccagtagtttgccctgccattccccggttaagccgggggatttcacaagacactttctggtccgcctacgcgccctttaagcccagtgattccgaacaacgcttgccaccttcgtattaccgcggctgctgacac
OTU_703	p__Firmicutes	c__Syntrophomonadia	o__Syntrophomonadales	f__Syntrophomonadaceae	g__Syntrophomonas	s__midas_s_9327	0	0	4	2	1	3	2	4	1	2	6	0	1		ggactacaggggtatctaatcctgtttgctacccacgctttcgcacctcagcgtcagagtcagtccagtcagtcgccttcgccactggtattcctcctgatttctacgcatttcaccgctacaccaggaattctactaacctctcctgccctcaagatatacagtttcaagtgcaaccccgcagttaggctgcggtctttcacacctgacttatacatccgcctacgtgctctttacgcccagtaattccggacaacgctcgccccctacntattnccgcgnctncngacac
OTU_660							4	0	0	0	0	0	1	0	0	0	0	0	0		ggactaccagggtatctaatcctgtttgctacccacgctttcgtccctgagggtcagtattgtgccagcagaccgccttcgccattggtgttccacttgatatctacgcattccaccgctacaccaagtgttccgtctgcccatcacaaactcaagcccagaagtttccatcgcacgtccaaggttgagccttggaatttcacgacagacttgccaggccccctgcggaccctttacgcccagtgaatccgaataacgctcgccacctacntgttnccgcgnctncnggcac
OTU_68	p__Firmicutes	c__Clostridia	o__Oscillospirales	f__Eubacterium_coprostanoligenes_group	g__midas_g_1946	s__midas_s_1946	0	0	12	8	49	178	233	164	12	3	235	76	120		ggactacaagggtatctaatcctgtttgctccccacactttcgagcctcagcgtcagttagaccccagcaagccgccttcgccactggtgttcctccgaatatctacgcatttcaccgctacactcggaattccgcttgcctctgatccactcaagaccggcagtttcaatggcaattcatgggttaagcccatgtatttcaccactgacttgccgacccgcctacgctccctttacacccagtaattccggacaacgctcgccacctacgtattaccgcggctgctgacac
OTU_55	p__Firmicutes	c__Limnochordia	o__MBA03	f__midas_f_112	g__midas_g_8803	s__midas_s_8803	0	216	53	128	1	1	6	1	136	6	2	1	0		ggactacgcgggtttctaatcctgtttgctcccctagctttcgtgcatcagcgtcagttttcgtccaggtagtcgccttcgccactggtgttcctcccaatatctacgcatttcaccgctacactgggaattccactaccctctccgatactcaagccctccagtttcaaatgcaatcccacggttaagccgtgggctttcacatctgacttaaaaggccgcctacgcaccctttacgcccaataattccggacaacgcttgccccctacgtattaccgcggctgctgacac
OTU_1015	p__Firmicutes	c__Clostridia	o__Peptostreptococcales-Tissierellales	f__Anaerovoracaceae	g__midas_g_295	s__midas_s_4393	10	0	0	0	2	0	2	1	0	0	2	0	1		ggactacccgggtatctaatcctgtttgctccccacgctttcgtgcctcagtgtcagttacagtccagaaagccgccttcgccactggtgttcctcctaatatctacgcatttcaccgctacactaggaattccgctttcctctcctgcactcaagttatccagttcgcaaggcttacaatagttgagctattgcctttcaccacacgcttaaataaccacctacgcgctctttacgcccaataattccggataacgctcgccccctacgtattaccgcggctgctgacac
OTU_1000	p__Firmicutes	c__Bacilli	o__Staphylococcales	f__Staphylococcaceae	g__Staphylococcus	s__midas_s_22886	1	2	0	84	4	0	0	1	92	3	0	1	0		ggactaccggggtttctaatcctgtttgatccccacgctttcgcacatcagcgtcagttacagaccagaaagtcgccttcgccactggtgttcctccatatctctgcgcatttcaccgctacacatggaattccactttcctcttctgcactcaagtttcccagtttccaatgaccctccacggttgagccgtgggctttcacatcagacttaagaaaccgcctacgcgcgctttacgcccaataattccggataacgcttgccacctacgtattaccgcggctgctggcac
OTU_372	p__Firmicutes	c__Clostridia	o__Oscillospirales	f__Hungateiclostridiaceae	g__HN-HF0106	s__midas_s_3292	0	0	0	0	0	1	0	2	0	0	0	0	0		ggactaccggggtttctaatcctgtttgctcccccagctttcgagcctcagcgtcagttactgtccagaaagccgccttcgccactggtgttcctcctaatctctacgcatttcaccgctacactgggaattccactttcctctccgacactcaagaagaacagtttcagatgcacccccgcagttaagccgcggtatttcacatctgacttgtccccccgcctacacgccctttacacccagtaaatccggacaacgctcgccacctacntattaccgcgnctnctgacac
OTU_1228	p__Firmicutes	c__Bacilli	o__Erysipelotrichales	f__Erysipelotrichaceae	g__Erysipelothrix		3	0	0	0	0	0	0	2	0	2	0	0	0		ggactaccagggtatctaatcccatttgctccccacgctttcgagcctcagcgtcagttacaggccagtaagccgccttcgccactggtgttcctccatatatctacgcattttaccgctacacatggaattccacttacctctcctgcactctagtctaccagtttctaaggcatcacggggttgagccccgaactttaacctcagacttaataaaccgcctgcgctccctttacgcccaataattccggataacgcttgccacctacgtattaccgcgnctgctggcac
OTU_239	p__Firmicutes	c__Bacilli	o__Bacillales	f__Planococcaceae	g__Lysinibacillus	s__midas_s_15934	118	0	0	0	0	0	2	4	0	2	2	0	1		ggactacgagggtttctaatcctgtttgctccccacgctttcgcgcctcagtgtcagttacagaccagacagtcgccttcgccactggtgttcctccaaatctctacgcatttcaccgctacacttggaattccactatcctcttctgcactcaagttccccagtttccaatgaccctccccggttgagccgggggctttcacatcagacttaaagaaccacctgcgcgcgctttacgcccaataattccggacaacgcttgccacctacgtattaccgcggcggctgacac
OTU_1102	p__Bacteroidota	c__Bacteroidia	o__Flavobacteriales	f__Crocinitomicaceae	g__midas_g_14854		9	0	0	0	0	0	0	1	0	0	0	0	2		ggactacccgggtttctaatcctgtttgctccccacgctttcgtccctgagcgtcaattcaggcctagtgagctgccttcgctatcggagttccacgtcatatctaagcatttcaccgctacatgacatattccgcccacttcgaccgaattcaagaactttagtttcaaaggcaatgtctaggttaagcctagaaatttcacccctgacttaaagtcccgcctgcggaccctttaaacccaatgattccggataacgcttggaccctccgtattaccgcggctgctgacac
OTU_735	p__Firmicutes	c__Clostridia	o__Oscillospirales	f__Oscillospiraceae	g__NK4A214_group		1	0	2	0	1	16	18	5	1	2	12	3	2		ggactacaagggtatctaatcctgtttgctccccacgctttcgcgcttcagcgtcagttaatgtccagcaagtcgccttcgccactggtgttcctcctaatatctacgcatttcaccgctacactaggaattccacttgcctctccatcactcaagaactacagtttcaaatgcacgctcccggttaagccgggagatttcacatctgacttgtaatcccgcctacgcgccctttacacccagtaaatccggacaacgctcgccacctacntattaccgcgnctgctgacac
OTU_909	p__Firmicutes	c__Clostridia	o__Christensenellales	f__Christensenellaceae	g__midas_g_71240	s__midas_s_71240	0	0	0	0	0	1	10	2	0	0	12	0	5		ggactacaagggtttctaatcctgtttgctccccacgctttcgtgcctcagcgtcagttacagtccagaaagccgccttcgccactggtgttcctcctaatatctacgcatttcaccgctacactaggaattccgctttcctctcctgcactcaagcctgccagtatcagatgcaccccccgggttaagcccgggtatttcacatctgacttaacaggccgcctacgcaccctttacgcccagtaattccggacaacgctcgctccctacgtattaccgcggctgctgacac
OTU_654	p__Proteobacteria	c__Gammaproteobacteria	o__Burkholderiales				0	17	11	3	0	0	0	0	1	0	0	0	0		ggactactagggtttctaatcctgtttgctccccacgctttcgtacctgagcgtcagtatcatcccagggggctgccttcgccatcggtgttcctccacatatctacgcatttcactgctacacgtggaattccacccccctctgacgtactctagccaagcagttaaaagtgcagttcctgggttaagcccagggatttcacacccttcttgcctggccgcctgcgtaccctttacgcccagtaattccgattaacgcttgcaccctacgtattaccgcggcggctgacac
OTU_584	p__Firmicutes	c__Clostridia	o__Peptostreptococcales-Tissierellales	f__Family_XI	g__Keratinibaculum	s__midas_s_5005	0	0	2	0	0	0	0	0	0	0	0	0	0		ggactaccagggtatctaatcctgtttgctccccacactttcgtgcctcagcgtcagtttaagtccagtaaggcgccttcgccaccggtattcctcctgatatctacgcatttcaccgctacaccaggaattccccttacctctccttaactcaagccgtacagtttcagatgcttaccggggttaagccccgggctttcacatccgacttattcggccgcctgcgcaccctttacgcccaataaatccggacaacgctcgccccctacgtattaccgcggcggctgacac
OTU_863	p__Proteobacteria	c__Gammaproteobacteria	o__Xanthomonadales	f__Xanthomonadaceae	g__Arenimonas	s__midas_s_11318	0	0	0	0	1	1	1	0	0	0	0	1	6		ggactaccggggtttctaatcctgtttgctccccacgctttcgtgcctcagtgtcagtgctggtccagatggccgccttcgccacggatgttcctcccgatctctacgcatttcaccgctacaccgggaattccgccatcctctaccgcactccagtcgcccagtttccatcgccattcccaggttgagcccagggctttcacgacagacttgaacaaccacctacgcacgctttacgcccagtaattccgattaacgcttgcacccttcgtattaccgcggctgctggcac
OTU_686	p__Actinobacteriota	c__Coriobacteriia	o__Coriobacteriales	f__Atopobiaceae	g__Atopobium	s__midas_s_3545	6	0	0	1	2	0	1	6	2	0	0	2	1		ggactactcgggtatctaatcctgtttgctcccctagctttcgcgccttagcgtcagttatggcccagaaggccgccttcgccaccggtgttcttcccaatatctgcgcattccaccgctacactgggaattccaccttcccctaccaaactcaagcctgccggtatcgggagcggacaggggttgagcccctggatttgactcccgaccaaacaggccgcctacgcgcgctttacgcccaatgaatccggataacgcttgctccatacgtattaccgcggctgctggcac
OTU_556	p__Firmicutes	c__Clostridia	o__Peptostreptococcales-Tissierellales	f__Peptostreptococcaceae	g__midas_g_34920	s__midas_s_34920	3	0	0	0	0	0	0	0	0	1	1	0	0		ggactacacgggtatctaatcctgtttgctacccacgctttcgtgcctcagtgtcagtatctgtccagaaatccgccttcgccactggtgttcctcctaatatctacgcatttcaccgctacactaggaattccgatttcccctccagaactcaagtccgccagttttaggggcgaacaacggttgagccgttgcctttgacctctaacttggcagaccacctacgcaccctttacgcccagtaattccggataacgcttgccccctacgtattaccgcggctgctgacac
OTU_159	p__Bacteroidota	c__Bacteroidia	o__Bacteroidales	f__Rikenellaceae	g__midas_g_6724	s__midas_s_6724	83	0	0	0	8	14	4	7	0	12	8	5	11		ggactactagggtttctaatcctgtttgatccccacactttcgtgcatcagcgtcaatattagctttgtgagctgccttcgcaatcgatattctgtgtgatatctatgcatttcaccgctacaccacacattccacccacagcaactaaattcaagctcgacagtatcaacggcacccttccagttaagctgaaatatttcaccgctgacttatcaaaccgcctacgcaccctttaaacccaataaatccggataacgcttgcaccctccgtattaccgcggctgctgacac
OTU_1171	p__Euryarchaeota	c__Methanobacteria	o__Methanobacteriales	f__Methanobacteriaceae	g__Methanobacterium		0	0	1	0	0	0	0	0	0	0	0	0	0		ggactacaggggtttctaatccggttcactcccctggctttcgcacatgagcgtcaggtccgttccagctggacgccttcgccacaggtggtcctcccaggattataggatttcacccctaccctgggagttcctccagcctctcccggcctcaagcctaatagtatctccagcaattcccacagttaagctgcgggatttcaccagagacttatcaagccggcttcgaacgctttaggcccaataaaagcggccaccacttgagctgccggtgttaccgcggcggctgacac
OTU_219	p__Firmicutes	c__Bacilli	o__RF39	f__midas_f_40318	g__midas_g_45376		0	0	15	3	1	8	49	55	1	0	53	36	67		ggactacaagggtttctaatcctatttgctccccacgctttcgtccatgaccgtcagtggtggcccagcaagtcgccttcgccactggtgttccttctaatatctacgcattttaccgctacactagaaattccacttgcctctaccacactcaagcctatcagtttctaaaacgggctggggttgagccccaggctttgattttagacttaataaaccggctgcggacgctttacgcccaataaatccggataacgctcgctccctacgtattaccgcggctgctgacac
OTU_821	p__Actinobacteriota	c__Actinobacteria	o__Micrococcales	f__Micrococcaceae	g__Kocuria	s__midas_s_61660	7	0	0	0	3	3	2	0	0	5	1	1	2		ggactacaagggtatctaatcctgttcgctccccatgctttcgctcctcagcgtcagtaacagcccagagacctgccttcgccatcggtgttcctcctgatatctgcgcatttcaccgctacaccaggaattccagtctcccctactgcactccagcctgcccgtacccactgcaaactcgaggttaagccccgagctttcacagcagacgtgacaaaccgcctacgagctctttacgcccaataattccggataacgctcgcaccctacgtattaccgcggctgctggcac
OTU_770	p__Firmicutes	c__Clostridia	o__Oscillospirales	f__UCG-010	g__midas_g_583	s__midas_s_583	0	0	4	0	9	13	3	4	4	1	12	5	6		ggactactagggtttctaatcctgtttgctccccacgctttcgtgtctcagcgtcagttgccgtccagtaaaccgccttcgccactggtgttcctcccgatatctacgcattttaccgctacaccgggaattccgtttacccctccggccctcaagagccgcagtttctaatgcacattaacggttaagccgttaaatttcacaccagacttgcagccccgcctacacaccctttacgcccagtaaatccggataacgctcgccacctacgtattaccgcgnctgctggcac
OTU_715	p__Firmicutes	c__Clostridia	o__Gracilibacteraceae	f__Lutispora	g__midas_g_1251	s__midas_s_2957	0	0	4	0	0	0	0	0	0	0	0	0	0		ggactacgagggtatctaatcctgtttgctccccacgctttcgcgcctcagcgtcagttatcgtccagaaggccgccttcgtcactggtgttcctcctaatatctacgcatttcaccgctacactaggaattccgcttccctctccgacactcgagctagtcagtttcaaatgcaatccccaggttaagcctagggttttcacatctgacttgattagccgcctacgcgccctttacgcccagtaattccggacaacgctcgccacctacgtattaccgcggctgctgacac
OTU_351	p__Sumerlaeota	c__Sumerlaeia	o__Sumerlaeales	f__Sumerlaeaceae	g__midas_g_76855	s__midas_s_76855	0	0	0	1	1	0	1	0	1	4	0	0	0		ggactacaagggtttctaatcccgtttgctccccacgctttcgttcctcagcgtcagtaatggcccagcagaccgccttcgccactgatgttcttcctgatatctacacattccaccgctacaccaggaattccgtctgcctctaccacactcaagttacgcagtttccagtggcgacttcccgttgagcggcgaagatttcacaccagacttgcgcaaccgcctacgaactctttacgcccagtaaatccgaacaacgcttgccccctccgtattaccgcggcggctgacac
OTU_981	p__Bacteroidota	c__Bacteroidia	o__Bacteroidales	f__Bacteroidaceae	g__Bacteroides	s__Bacteroides_coprocola	18	0	0	0	0	0	0	0	0	0	0	0	0		ggactaccagggtttctaatcctgtttgatacccacactttcgagcctcaacgtcagtgacggcttagtgtactgccttcgcaatcggagttcttcgtgatatctaagcatttcaccgctacaccacgaattccatacacctcaaccgaactcaaggaaaccagtatcaactgcagtgctgcggttgagccgcagcctttcacaactgacttaatctcccgtctacgctccctttaaacccaataaatccggataacgctcgcatcctccgtattaccgcggctgctgacac
OTU_1048	p__Firmicutes	c__Desulfotomaculia	o__Desulfotomaculales	f__Pelotomaculaceae	g__Cryptanaerobacter	s__midas_s_2029	0	0	0	0	0	0	0	0	0	0	0	0	0		ggactaccggggtatctaatcccgttcgctacccacgctttcgcgtctcagcgtcagaaacaggccagagagccgccttcgccactggtgttcctcccaatatctacgcatttcaccgctacactgggaattccactcccctctcctgtcctcaagccacccagtttcaaaggcaggctgtgggttgagcccacagttttcacccctgacttaagtgaccgcctacacgccctttacgcccagtaattccggacaacgcttgccccctacgttttaccgcggctgctggcac
OTU_749	p__Firmicutes	c__Clostridia	o__Christensenellales	f__Christensenellaceae	g__Christensenellaceae_R-7_group	s__midas_s_57091	11	0	0	0	0	0	0	0	0	1	1	0	1		ggactacaagggtatctaatcctgtttgctccccacactttcgcgcttcagcgtcagttgcggtccagttacccgccttcgccactggtgttcctcccgatctctacgcatttcaccgctacaccgggaattccgataacctctcccgcactcaagccgtccagtatccaaagcaattcccatcttgaaaacaggactttcactccagacttaaacggccgcctacgcgccctttacgcccaataattccggacaacgctcgccccctacgtattaccgcggctctgacac
OTU_245	p__Euryarchaeota	c__Methanobacteria	o__Methanobacteriales	f__Methanobacteriaceae	g__Methanobrevibacter		12	0	0	1	4	4	1	3	1	4	1	1	3		ggactactagggtttctaatccggttcgcgcccctagctttcgtccctcaccgtcagaatcgttccagtcagacgccttcgcaacaggcggtcctcccaggattacagaatttcacctctaccctgggagtacctctaacctctcccgatctcaagtctaatagtatctccagcaattcccacagttaagctgcaggatttcaccagagacttattaaaccggctacggacgctttaggcccaataaaaactgctaccactagagctgccggtgttaccgcggctgctgacac
OTU_27	p__Firmicutes	c__Clostridia	o__Peptostreptococcales-Tissierellales	f__Family_XI	g__W5053	s__midas_s_41465	1	79	695	916	264	2	0	2	881	549	1	0	0		ggactactagggtttctaatcctgtttgctacccacgctttcgttcatcagcgtcagttaaaggccagtaagtcgccttcgctactggtattcttcctaatatctacgcatttcaccgctacactaggaattccacttacctctccttcactcaagttatgcagtttcagatgcttgatgtggttaagccacaagatttcacagctgacatgcattaccgcctacgaaccctttacgcccaataattccggacaacgctcgccccctacgtattaccgcggcggctgacac
OTU_453	p__Firmicutes	c__Clostridia	o__Christensenellales	f__Christensenellaceae	g__Christensenellaceae_R-7_group	s__midas_s_1162	20	0	1	2	3	3	13	35	0	10	5	2	19		ggactaccagggtttctaatcctgttcgctccccacgctttcgcgcctcagcgtcagttacggcccagtaagtcgccttcgccactggtgttcctcccaatctctacgcatttcaccgctacactgggaattccacttacctcttccgcactcaagccaaccagtttccaaagcaattcccaccttgaaagcaggactttcactccggacttaatcggccgcctacacgccctttacgcccagtcattccggacaacgctcgccccctacgtattaccgcggcggctgacac
OTU_1128	p__Firmicutes	c__Clostridia	o__Eubacteriales	f__Eubacteriaceae	g__Acetobacterium	s__Acetobacterium_tundrae	0	1	5	3	1	2	0	0	5	0	0	0	0		ggactactagggtttctaatcctgttcgctacccacgctttcgcgcctcagtgtcagtatctgtccagcaagccgccttcgccaccggtgttcctcctaatatctacgcatttcaccgctacactaggaattccacttgcctctccaatactcaagccatacagtttcaagtgcaatttatcggttgagccgatacctttcacacctgacttataaggccacctacgcgccctttacgcccagtcaatccggataacgcttgtcccctatgtattaccgcggcggctgacac
OTU_997	p__Bacteroidota	c__Bacteroidia	o__Bacteroidales	f__Rikenellaceae	g__Alistipes	s__Alistipes_finegoldii	13	0	0	0	0	0	0	0	0	0	0	0	0		ggactacaggggtatctaatcctgtttgctccccacgctttcgtgcctcaacgtcagatatagtttggtaagctgccttcgcaatcggtgttctgtatgatctctaagcatttcaccgctacaccatacattccgcctaccgcatctactctctagatcagcagtatcagaggcagttccggagttgagccccgagctttcacctctaacttactaatccgcctacgcaccctttaaacccaataaatccggataacgcttggatcctccntattaccgcgncgnctgacac
OTU_776	p__Firmicutes	c__Bacilli	o__Lactobacillales	f__Lactobacillaceae			0	0	0	0	0	0	0	0	0	0	0	0	0		ggactactggggtttctaatcctgtttgctacccatgctttcgaacctcagcgtcagttacagaccagagagccgctttcgccactggtgttctaccatatatctacgcatttcaccgctacacatggtgtcccactctcctcttctgcactcaagttatccagtttccaatgcatttcttcggttgagccgaaggctttcacatcagacttaaaaaaccgcctgcgttcgctttacgcccaataaatccggataacgcttgccacctacntattnccgcgnctncngacac
OTU_794	p__Firmicutes	c__D8A-2	o__midas_o_13	f__midas_f_13	g__midas_g_13	s__midas_s_13	0	0	0	0	0	0	0	0	2	0	0	0	0		ggactaccagggtatctaatccggttcgctcccctggctttcgcacatgagcgtcagtcgcgggccaggaagccgccatcgccactggtgttcctcccgatatctacgcatttcaccgctacaccgggaattccacttccctctcctgtcctctagcctgccagtttcaagcgcagtttcagggttgagccctgaaatttcacacctgacttaacagaccgcctactcgccctttacgcccaataattccggataacgctcgggacatacgtattaccgcgnctnctggcac
OTU_377	p__Firmicutes	c__Bacilli	o__Lactobacillales	f__Aerococcaceae	g__Facklamia		124	0	0	0	4	4	2	5	1	4	3	2	0		ggactacccggtatctaatcctgtttgctccccacgctttcgagcctcagtgtcagtaacagaccagaaagtcgccttcgccactggtgttcctccatatatctacgcatttcaccgctacacatggaattccactttcctcttctgtactcaagtgacccagtttccaatgaccctccacggttgagccgtgggctttcacatcagacttaaatcaccacctgcgctccctttacgcccaataaatccggacaacgcttgccacctacgtattaccgcggctgctggcac
OTU_913	p__Firmicutes	c__Bacilli	o__Acholeplasmatales	f__Acholeplasmataceae	g__Acholeplasma		1	1	1	17	0	0	0	0	9	0	0	0	0		ggactacaggggtatctaatcctgtttgctccccacgctttcgtgcctcagcgtcagttacagcccagcaagccgccttcgctactggtgttcctccatatatttacgcattttaccgctacacatggaattccacttgcctctactgcactctagcatgccagtttctaaagcctcccatggttgagccatgagcttataccttaaacttaacataccgcctacgcaccctttatgcccaataattccggataacgcttgccccctatgtattaccgcgnctnctggcac
OTU_841	p__Firmicutes	c__Clostridia	o__Oscillospirales	f__Oscillospiraceae	g__NK4A214_group		0	0	0	5	5	0	0	0	7	6	0	0	0		ggactaccagggtttctaatcctgtttgctccccacgctttcgcgcttcagcgtcagttgatgtccagcaagtcgccttcgccactggtgttcctcctaatatctacgcatttcaccgctacactaggaataccacttgcctctccatcactcaagaaccacagtttcaaatgcacgctcccggttaagccgggaaatttcacatctgacttgcagtcccgcccacgcgccctttacacccagtaattccgaacaacgctcgccacctacgtattaccgcgnctgctgacac
OTU_550	p__Firmicutes	c__Clostridia	o__Peptostreptococcales-Tissierellales	f__Family_XI	g__W5053	s__midas_s_41465	17	0	0	0	5	1	1	1	0	5	3	2	0		ggactacacgggtttctaatcctgtttgctacccacgctttcgttcctcagcgtcagttaaaggccagtaagccgccttcgctactggtattcttcctaatatctacgcatttcaccgctacactaggaattccacttacctctccttcactcaagttatacagtttcagatgcttgatgtggttgagccacaagatttcacatctgacatgtattaccgcctacgaaccctttacgcccaatgattccggacaacgctagccccctacgtattaccgcgncggctgacac
OTU_680	p__Firmicutes	c__Clostridia	o__Caldicoprobacterales	f__Caldicoprobacteraceae	g__Caldicoprobacter		0	0	2	5	9	5	3	3	8	14	4	2	2		ggactacaggggtatctaatcctgttcgctacccacgctttcgtgcctcagcgtcagttacagtccagaaagtcgccttcgccactggtgttcctcctaatccctacgcatttcaccgctacactaggaattccactttcctctcctgcactcaagccaaccagtttcaaatgcacccccacagttgagccgtggtatttcacatctgacttaatcggccgcctgcgcaccctttacgcccagtaattccggacaacgctcgccccctatntattaccgcgnctnctggcac
OTU_66	p__Bacteroidota	c__Bacteroidia	o__Bacteroidales	f__GZKB124	g__midas_g_2014	s__midas_s_51296	3	0	21	4	75	77	93	120	7	49	98	39	76		ggactactagggtttctaatcctgtttgatccccacgctttcgtgcatgagcgtctatcacaaattcgtaacctgtcttcacgatcggtgttctgtgttatatctatgcatttcaccgctacataacacattccagctacgtcatttgtatactagtctaacagtatcaatggcacgtcacatgttaagcatgtaaatttcaccactgacttattagtccgcctgcgcaccctttaaacccaataaatccggataacgcttgcatcctccgtattaccgcggcggctgacac
OTU_933	p__Firmicutes	c__D8A-2	o__midas_o_5025	f__midas_f_5068	g__midas_g_5068	s__midas_s_5068	0	0	0	0	5	5	3	7	0	7	7	1	5		ggactactagggtatctaatcccgttcgctaccccagctttcgcgcctcagcgtcagttgcaggccagagagtcgccttcgccactggtgttcctcccgatatctacgcatttcaccgctacaccgggaattccactcccctctcctgcactcaagctaaacagtttcagatgcaagcctagggttgagccctagggtttcacaactgacttatctaaccgcctacacgccctttacgcccagtaattccggacaacgctcgccccctacgtgttaccgcggcggctggcac
OTU_203	p__Patescibacteria	c__Gracilibacteria	o__Absconditabacteriales_SR1	f__midas_f_10858	g__midas_g_20965	s__midas_s_20965	219	0	0	0	0	1	0	0	0	0	2	0	1		ggactacaagggtatctaatcccgttcgctccccaagctttcgtctcttaccgtcaagtttattgtagttagctgctttcgctttcggcgttctttcagatatcaacgcatttcaccgctccacctgaaattccactaacccccaataacttccagtcatgcagtatctattccctttctatggttgagccatagtatttgaaaatagacttacatgtccggctacagactctttacgcccagtaaatccggataacgctcgggacctatgtattaccgcggctgctgacac
OTU_1162	p__Firmicutes	c__Syntrophomonadia	o__Syntrophomonadales	f__Syntrophomonadaceae	g__Syntrophomonas	s__midas_s_7807	0	0	2	0	0	0	0	0	0	0	0	0	0		ggactaccagggtatctaatcctgtttgctcccccagctttcgcgcctcagcgtcagttgtgggccagaaagccgccttcgccactggtgttcctcccgatttctacgcatttcaccgctacaccaggaattccactgacctctcctgccctcaagatgttcagtttcaagtgcaaccccgcagttgagctgcggtctttcacacctgacttaaacacccgcctacgtgctctttacgcccagtaattccggacaacgctcgccccctacntcttaccgcgnctgctggcac
OTU_225	p__Firmicutes	c__Bacilli	o__Acholeplasmatales	f__Acholeplasmataceae	g__Acholeplasma	s__midas_s_3686	0	0	0	0	1	0	86	47	0	5	19	10	27		ggactaccagggtttctaatcctgtttgctccccacgctttcgtacatcagcgtcagatgtggcccagtaaaccgccttcgccactggtgttcctccaaatctctacgcatttcaccgctccacttggaattccatttacctctaccactctctagactcgtagtttctaattacctcacacggttaagccgtgtgctttcaaatcagacttgcaggcccgcctacgtaccctttacgcccaataattccggataacgctcgccccctatgtattaccgcggctgctgacac
OTU_1221	p__Firmicutes	c__Clostridia	o__Lachnospirales	f__Lachnospiraceae			10	0	0	0	0	2	3	0	0	5	2	1	2		ggactacgggggtatctaatcctgtttgctccccacgctttcgagcctcagtgtcagttacagtccagaaagccgccttcgccactggtgttcttcctaatatctacgcatttcaccgctacactaggaattccactttcctctcctgcactccagtctgacagtttcaaatgcagtcccgcagttgagccgcgggctttcacatctgacttgccagaccacctacactccctttacacccagtaaatccggataacgcttgccccctacgtattaccgcgnctnctgacac
OTU_729	p__Firmicutes	c__Bacilli	o__Lactobacillales	f__Lactobacillaceae	g__Lactobacillus	s__midas_s_20994	0	0	0	14	0	0	0	0	27	6	0	0	0		ggactactggggtatctaatcctgttcgctacccatgctttcgagcctcagcgtcagttgcagaccagagagccgccttcgccactggtgttcttccatatatctacgcattccaccgctacacatggagttccactctcctcttctgcactcaagttcaacagtttctgatgcaattctccggttgagccgaaggctttcacatcagacttattgaaccgcctgcactcgctttacgcccaataaatccggacaacgcttgccacctacgtattaccgcggctgctgacac
OTU_267	p__Actinobacteriota	c__Coriobacteriia	o__Coriobacteriales	f__Atopobiaceae	g__Atopobium	s__midas_s_3545	77	0	3	7	19	10	14	18	5	24	13	4	10		ggactactagggtatctaatcctgttcgctcccctagctttcgcgcctcagcgtcagtcgtggcccagaaggccgccttcgccaccggtgttcttcccaatatctgcgcattccaccgctacactgggaattccgccttcccctaccagactcaagcccgccggtatcgggagcgggcgggggttgagcccccggatttaactcccgacctaacgggccgcctacgcgcgctttacgcccaatgaatccggataacgctcgccccctacgtattaccgcggctgctggcac
OTU_475	p__Firmicutes	c__Bacilli	o__Lactobacillales	f__Streptococcaceae	g__Streptococcus	s__midas_s_146	0	0	0	0	78	1	3	1	0	52	4	0	0		ggactacaagggtttctaatcctgtttgctccccacgctttcgagcctcagcgtcagttacagaccagagagccgctttcgccaccggtgttcctccatatatctacgcatttcaccgctacacatggaattccactctccccttctgcactcaagtctaacagtttccaaagcgaacaatggttaagccactgcctttaacttcagacttattaaaccgcctgcgctcgctttacgcccaataaatccggacaacgctcgggacctacgtattaccgcggcggctggcac
OTU_106	p__Acidobacteriota	c__Subgroup_21	o__midas_o_3847	f__midas_f_5529	g__midas_g_5529	s__midas_s_8619	0	0	6	2	116	25	87	62	11	185	142	7	4		ggactacgcgggtatctaatcccgttcgctaccctagctttcgcgcctcagcgtcagtcactgtccaggtagccgccttcgccgcaggtgttcctcccaatatctacgcatttcaccgctacactgggaattccgctaccccctccaggactcaagcaaggcagtttcaggtgcaattcccgagttaagcccggggctttcacacctgacttgcctagccgcctacgcgccctttacgcccagtaattccgaacaacgcttgccacctccgtattaccgcggctgctgacac
OTU_410	p__Firmicutes	c__Bacilli	o__RF39	f__midas_f_31399	g__midas_g_31399	s__midas_s_31399	0	0	0	0	0	23	4	3	0	0	0	2	1		ggactacacgggtttctaatcctatttgctccccacgctttcgtgcctcagcgtcagtgatggcccagcaagtcgccttcgccactggtgttccttctaatatctacgcattttaccgctacactagaaattccacttgcctctaccatactcaagaatatcagtttctatggcgaaccgaagttaagcttcggacttaaaccatagacttaataaaccgcctacgcaccctttacacccaataaattcggataacgcttgctccctacgtattaccgcgnctnctgacac
OTU_984	p__Proteobacteria	c__Gammaproteobacteria	o__Burkholderiales	f__Alcaligenaceae	g__Paenalcaligenes	s__Paenalcaligenes_hominis	0	5	16	5	0	0	0	0	7	0	0	0	0		ggactacgggggtttctaatcctgtttgctccccacgctttcgtacctgagcgtcagtattatcccagggggctgccttcgccatcggtgttcctccacatatctacgcatttcactgctacacgtggaattccacccccctctgacatactctagctaggcagttaaaaatgcaattcccaggttaagcccggggatttcacatccttcttgcctagccgcctgcgtaccctatacgcccagtaattccgattaacgcttgcaccctacgtattaccgcggcggctggcac
OTU_509	p__Firmicutes	c__Clostridia	o__Clostridiales	f__Clostridiaceae			0	59	0	0	0	0	0	0	0	0	0	0	0		ggactacgcgggtttctaatcctgtttgctacccacgctttcgtgcctcagcgtcagttacagtccaggaaaccgccttcgccactggtgttcttcctaatctctacgcatttcaccgctacactaggaattccgtttccctctcctgtactctagatgcccagtttgaaatgcagcccctaagttaagcctaggtatttcacatcccacttaagcatccgcctacgcaccctttacgcccagtaaatccggacaacgcttgccacctacgtattaccgcggcggctgacac
OTU_44	p__Caldatribacteriota	c__Caldatribacteriia	o__Caldatribacteriales	f__Caldatribacteriaceae	g__Ca_Caldatribacterium	s__midas_s_77	0	1	61	59	82	211	177	142	47	240	245	63	136		ggactactcgggtttctaatccggttcgctcccctggctttcgctcctcagcgtcagcaacagaccagaaagccgtcttcaccactggtgttcctcccgatatctacgcatttcaccgctacaccgggaattccactttccttttctgtcctcaagccggtcggtttcccgcgaccctccccggttgagccgggggattttacgcgagacctgatcggccgcctacgagctctttacgcccagtaaatccggacaacgcttgctccttacgtattaccgcggctgctgacac
OTU_138	p__Fibrobacterota	c__Fibrobacteria	o__Fibrobacterales	f__Fibrobacteraceae	g__Fibrobacter	s__midas_s_51920	4	0	0	0	17	31	56	147	0	62	64	4	35		ggactaccagggtttctaatcctgtttgctacccacactttcgagcctcagcgtcaataagtccccagcaagctgccttcgccattggtgttctttctgatctctacgcattccaccgctacaccagaaattccgcttgcctctgaactattcaagaaatacagtccaatctgcagaactggggttgggccccaggattatacagattgcttgcacttccgcctacgctccctttacgcccagtgattccgaacaacgcttgcacccctcgtattaccgcggcggctggcac
OTU_824	p__Firmicutes	c__Limnochordia	o__MBA03	f__midas_f_112	g__midas_g_112	s__midas_s_3245	0	0	2	0	1	1	0	5	2	0	1	7	36		ggactaccagggtatctaatcctgtttgctcccctagctttcgtgcctcagcgtcagttatcgtccaggtagtcgccttcgccactggtgttcctcccaatatctacgcatttcaccgctacactgggaattccactaccctctccgacactcaagccttccagtttcaaatgcagtcctgcggttaagccgcagcctttcacatctgacttaaaaggccgcctacgcaccctttacgcccagtaattccggacaacgctcgccccctacgtattaccgcggctgctgacac
OTU_1225	p__Firmicutes	c__Clostridia	o__Peptostreptococcales-Tissierellales	f__Family_XI	g__Tepidimicrobium	s__Clostridium_ultunense	0	5	3	6	0	0	0	0	3	0	0	0	0		ggactacgcgggtatctaatcctgtttgctccccacgctttcgtacctcagcgtcagtttaagtccagaaagtcgccttcgccactgatatccctcctgatatctacgcatttcaccgctacaccaggaattccactttcctctccttaactcaagccaaacagtttcaaatgcttacataggttaagcctacgcctttcacatctgacttatttgaccgcctgcgtaccctttacgcccagtaattccggacaacgctcgccccctacgtattaccgcggctgctgcac
OTU_386	p__Firmicutes	c__Clostridia	o__Oscillospirales	f__Hungateiclostridiaceae	g__Ruminiclostridium		0	0	15	3	3	51	66	64	5	0	13	52	113		ggactaccagggtatctaatcctgtttgctccccacgctttcgcgcctcagcgtcagttgtcgtccagaaagccgccttcgccactggtgttcctcccaatctctacgcatttcaccgctacactgggaattccgctttcctctccgacactcaagaaacacagtttcagatgcagccccaaggttaagccttagtatttcacatctgacttgcatccccgcctacacgccctttacacccagtaattccggacaacgctcgccacctacgtattaccgcgncggctngcac
OTU_956	p__Firmicutes	c__Clostridia	o__Oscillospirales	f__Oscillospiraceae	g__midas_g_3758	s__midas_s_3758	0	0	0	1	6	11	3	12	0	2	18	5	9		ggactactggggtttctaatcctgtttgctccccacgctttcgcgcctcagcgtcagttaatgtccagcaggccgccttcgccactggtgttcctcctcatatctatgcatttcaccgctacacgaggaattccgcctgcctctccatcactcaagaaacacagtttcatatgcagtctccgggttgagcccggagctttcacatctgacttgcgctcccgcctgcacgccctttacacccagtaaatccggacaacgctcgccacctacgtattaccgcggctgctggcac
OTU_258	p__Synergistota	c__Synergistia	o__Synergistales	f__Synergistaceae	g__midas_g_249	s__midas_s_64864	112	0	6	2	10	3	14	17	4	14	13	3	5		ggactacaagggtttctaatcccgttcgctgccctagctttcgcacatgagcgtcagtattgtgccagaaagtcgccttcgccactggtgttcctcccgatatctacgcatttcaccgctacaccgggaattccactttcctctcacatactcaagatttgcagtttcgatagatctgcggaagttgagcctccgtcttttactaccgacttacaattccgcctgcgtgcgctttacgcccagtaattccggacaacgcttgccccctacgtattaccgcggctgctgacac
OTU_787	p__Firmicutes	c__Clostridia	o__Oscillospirales	f__Hungateiclostridiaceae	g__midas_g_4282		0	0	2	1	2	4	0	0	2	2	1	3	3		ggactacaagggtttctaatcctgttcgctacccacgctttcgcgcctcagcgtcagttgctgtccaggaagccgccttcgccaccggtgttcctcctaatatctacgcatttcaccgctacactaggaattccgcttccctctccagcactcaagagacacagtttcagatgcacccccacagttgagccatggtctttcacatctgacttgcacccccgcctacacgccctttacacccagtaattccggacaacgctcgccacctacgtattaccgcggcggctggcac
OTU_1018	p__Firmicutes	c__Desulfotomaculia	o__Desulfotomaculales	f__Pelotomaculaceae	g__Cryptanaerobacter	s__midas_s_2029	0	0	7	1	0	0	0	0	0	0	0	0	0		ggactactagggtatctaatcccgttcgctacccacgctttcgcgcctcagcgtcagaagcaggccagagagccgccttcgccactggtgttcctcccgatatctacgcatatcaccgctacaccgggaattccactcccctctcctgccctcaagtcatacggtttcagaggcaggcctccggttgagccggggggtttcacctctgacttgtataaccgcctgcgcgccctttacgcccagtaattccggacaacgctcgccccctacgttttaccgcggctgctgacac
OTU_651	p__Firmicutes	c__Clostridia	o__Oscillospirales	f__UCG-010	g__midas_g_4279	s__midas_s_4279	0	0	0	0	0	1	1	1	0	1	4	0	0		ggactacgagggtttctaatcctgtttgctccccacgctttcgcgcatcagcgtcagttaatgtccagcagatcgccttcgccactggtgttcctcccgatatctacgcatttcaccgctacaccgggaattccatctgcctctccatcactcaagatcagcagtttcaaatgcagccccgaagttaagcctcggtatttcacatctgacttgccaacccgcctacacgccctttacacccagtaattccggacaacgcttgctccctacgtattaccgcggctgctgacac
OTU_581	p__Firmicutes	c__Thermacetogenia	o__Thermacetogeniales	f__Thermacetogeniaceae	g__Syntrophaceticus	s__midas_s_1745	0	3	2	1	0	0	0	0	1	0	0	0	0		ggactacacgggtttctaatcccgttcgctaccctggctttcgctcctcagcgtcaggtcaaggctagaaggccgccttcgccactggggttcctcccgatatctacgcatatcaccgctacaccgggaattccaccttcctctccttgcctcaagtaacccagtatcaactgcaatcctccggctaagccgtcggttttcacaactgacttgagttaccgcctgcgagccctttacgcccagtaattccggacaacgctcgccccctacgtattaccgcggcggctgacac
OTU_899	p__Firmicutes	c__Clostridia	o__Oscillospirales	f__Oscillospiraceae	g__Sporobacter		0	0	0	0	0	0	0	2	1	3	0	0	2		ggactacaagggtttctaatcctgtttgctccccacgctttcgcgcctcagcgtcagttaatgtccagcaggccgccttcgccactggtgttcctcctaatatctacgcatttcaccgctacactaggaattccgcctgcctctccatcactcaagaagaccagtttcaaatgcagctccagggttaagccctggcatttcacatctgacttggcctcccgcctacacgccctttacacccagtaaatccggacaacgctcgccacctacgtattaccgcggcggctgacac
OTU_282	p__Firmicutes	c__Clostridia	o__Clostridiales	f__Clostridiaceae	g__Clostridium_sensu_stricto_1	s__midas_s_101	17	0	1	0	3	1	2	5	0	6	2	1	3		ggactacgggggtatctaatcctgtttgctccccacgctttcgagcctcagcgtcagttacagtccagagaagcgccttcgccactggtgttcttcctaatctctacgcatttcaccgctacactaggaattcccttctcctctcctgcactctagacttccagtttgaaatgcagcactcaggttaagcccgagtatttcacatctcacttaaaaatccgcctacgctccctttacgcccagtaaatccggacaacgctcgccacctacgtattaccgcggctgctggcac
OTU_118	p__Firmicutes	c__Clostridia	o__Peptostreptococcales-Tissierellales	f__Anaerovoracaceae	g__Mogibacterium	s__midas_s_24652	326	0	5	18	41	45	78	54	26	110	84	22	51		ggactaccagggtttctaatcctgtttgctccccacgctttcgtgcctcagtgtcagttacagtccagaaagccgccttcgccaccggtgttcttcccaatatctacgcatttcaccgctacactgggaattccgctttcccctcctgcactcaagtagcccagttcgcaaggcagaatgaggttgagcctcaagattaaaccttgcgcttaggtaaccacctacgcactctttacgcccaataattccggataacgcttgccccatacgtattaccgcggctgctggcac
OTU_430	p__Firmicutes	c__Clostridia	o__Oscillospirales	f__Oscillospiraceae	g__Papillibacter	s__midas_s_5468	4	0	7	24	12	21	9	5	24	19	15	7	8		ggactacgagggtttctaatcctgtttgctccccacgctttcgcgcctcagcgtcagttgatgtccagcagaccgccttcgccactggtgttcctcccgatatctacgcatttcaccgctacaccgggaattccgtctgcctctccatcactcaagacgtacagtttcaagtgcacctcaagggttgagcccctgcatttcacacctgacttgtccgcccgcctgcgcgccctttacacccagtaattccggataacgcttgctccctacgtattaccgcggctgctgacac
OTU_762	p__Synergistota	c__Synergistia	o__Synergistales	f__Synergistaceae	g__midas_g_762	s__midas_s_7319	1	0	4	2	1	0	0	6	3	5	0	2	1		ggactactggggtttctaatcccgtttgctcccctggctttcgcgcctcagcgtcagttgctgcccagcaagtcgccttcgccaccggtgttcttcccaatatctacgcatttcaccgctacactgggaattccacttgcctctacagcactccagcatatcagtttcaaccgcataccagggttgagccccagtctttgacagctgacttgatataccgcctgcgcgccctttacgcccagtaattccggacaacgctcgtcccctacgtattaccgcggcggctgacac
OTU_597	p__Firmicutes	c__Clostridia	o__Oscillospirales	f__Hungateiclostridiaceae	g__Ruminiclostridium		0	0	0	4	0	0	0	0	2	0	0	0	0		ggactactagggtatctaatcctgtttgctccccacgctttcgcgcctcagcgtcagttatcgtccagaaagccgccttcgccactggtgttcctcccaatctctacgcatttcaccgctacactgggaattccgctttcctctacgatactcaagaagtacagtttcagatgcagacccggagttgagccccggaatttcacatctgacttgcacccccgcctacacgccctttacacccagtaattccggacaacgcttgccacctacgtattaccgcggctgctggcac
OTU_42	p__Firmicutes	c__Limnochordia	o__MBA03	f__midas_f_112	g__midas_g_112		0	62	22	573	337	68	57	32	425	249	103	22	20		ggactaccggggtttctaatcctgtttgctcccctagctttcgtgcctcagcgtcagttatcgtccaggtagtcgccttcgccactggtgttcctcccaatatctacgcatttcaccgctacactgggaattccactaccctctccgacactcaagccctccagtttcaaatgcaatcccacggttaagccgtggcctttcacatctgacttaaagggccgcctacgcaccctttacgcccagtaattccggacaacgctcgccccctacgtattaccgcggctgctgacac
OTU_844	p__Firmicutes	c__Clostridia	o__Clostridiales	f__Clostridiaceae	g__Clostridium_sensu_stricto_1	s__midas_s_1569	3	3	0	1	1	0	0	0	0	0	0	0	0		ggactaccggggtatctaatcctgtttgctccccacgctttcgagcctcagcgtcagttacagtccagagagtcgccttcgccactggtgttcttcctaatctctacgcatttcaccgctacactaggaattccactctcctctcctgcactctaggcttccagtttgaaatgcagcccccaggttgagcctgggtatttcacatctcacttaaaagtccgcctacgctccctttacgcccagtaaatccggacaacgctcgccacctacgtattaccgcggcggctgacac
OTU_513							0	3	0	6	0	0	0	0	3	0	0	0	0		ggactactggggtttctaatcctgttcgctacccacgctttcgcgcctcagcgtcagttacaggccaggaagccgccttcgccactagtgttcctcctgatatctacgcatttcaccgctacaccaggaattccgcttccctctcctgcactcaagcctaacagttttagaggcaatccaacggttgagcccttggttttcacctctaacttattaagcagcctacacgccctttacgcccagtgattccggacaacgcttgccccctacntattaccgcgnctgctggcac
OTU_677	p__Armatimonadota	c__midas_c_216	o__midas_o_216	f__midas_f_216			0	0	0	0	0	24	0	0	0	0	1	15	22		ggactactggggtttctaatcccgttcgctcccctggctttcgcacctcagcgtcaggttatggccaggaagccgccttcgccacgggtgttcctcctgatatctacgcatttcaccgctacaccaggaattccacttccctctccatacctcaagacccccagttttgaaggcagttccgtggttgagcctcggaatttcacccccaacttaaaggtccgcctacgcgcgctttacgcccagtaacttcggacaacgctcgccccctacgtattaccgcggctgctgacac
OTU_436	p__Firmicutes	c__Clostridia	o__Clostridiales	f__Clostridiaceae	g__Proteiniclasticum	s__Proteiniclasticum_ruminis	37	0	8	8	5	5	1	1	10	14	5	2	4		ggactactggggtttctaatcctgtttgctacccacgctttcatgcctcagtgtcagttacagtccagaaagccgccttcgccactggtgttcctcctaatatctacgcatttcaccgctacactaggaattccgctttcctctcctgcactctagatacccagtttggaatgcagttcccgggttgagcccggggatttcacatcccacttaaatatccacctacgcatcctttacgcccagtaattccggacaacgctcgccacctacgtattaccgcggctgctgacac
OTU_807	p__Firmicutes	c__Clostridia	o__Lachnospirales	f__Lachnospiraceae	g__Coprococcus		1	0	0	1	1	1	3	1	0	6	5	0	0		ggactactggggtttctaatcctgtttgctccccacgctttcgagcctgagcgtcattgccagtccagtaagccgccttcgccactggtgttcctcctaatatctacgcatttcaccgctacactaggaattccgcttacctctcctggaatctagcagaacagtttcaaaagcagcccccggggtgagcccggggatttcacttctgacttgtcccgccgcctgcgctccctttacacccagtaaatccggataacgcttgccccctacgtattaccgcggcggctgacac
OTU_36	p__Firmicutes	c__Clostridia	o__Peptostreptococcales-Tissierellales	f__Proteiniboraceae	g__Proteiniborus	s__Proteiniborus_ethanoligenes	0	233	203	56	0	0	0	0	69	3	0	0	0		ggactactagggtttctaatcctgttcgctacccacgctttcgtgccttagcgtcagttgcagtccagagagtcgccttcgccactggtattcctcctaatatctacgcatttcaccgctacactaggaattccactctcctctcctgcactcaagccctatagtttcaaaggcatgctacggttaagccgtagcctttaacctctgacccataaggcagcctacgcaccctttacgcccaataattccggataacgcttgccccctacgtattaccgcggcggctgacac
OTU_380	p__Bacteroidota	c__Bacteroidia	o__Bacteroidales	f__Rikenellaceae	g__Anaerocella	s__midas_s_29164	0	0	0	0	0	0	2	0	0	0	0	0	0		ggactacgagggtttctaatcctgtttgctacccacgctttcgtgcctcagcgtcaattgtatcttagcaagctgccttcgcgattggtgttctgaatcatatctatgaatgtcacctctacatgatccattccgcctacttcatttacattctagattaacagtatcaatggcagttactcagttaagctgagtgatttcaccactgacttattagtccgcctacgcaccctttaaacccaataaatccggataacgctcgcatcctccgtattaccgcnnctgctggcac
OTU_950	p__Proteobacteria	c__Alphaproteobacteria	o__Rhizobiales	f__Xanthobacteraceae	g__Pseudorhodoplanes	s__midas_s_21599	0	2	0	0	0	0	0	0	0	0	0	0	0		ggactacgcgggtttctaatcctgtttgctccccacgctttcgcacctcagcgtcagtatcgggccagtgagccgccttcgccactggtgttcttgcgaatatctacgaatttcacctctacactcgcagttccactcacctctcccgaactcaagctttccagtaccaaaggcagttccggagttgagctccgggatttcacccctgacttagaaagccgcctacgtgcgctttacgcccagtgattccgagcaacgctagcccccttcgtattaccgcgncggctngcac
OTU_416	p__Firmicutes	c__Desulfotomaculia	o__Desulfotomaculales	f__Pelotomaculaceae	g__Pelotomaculum	s__midas_s_833	0	0	0	0	0	0	0	3	0	0	0	0	0		ggactacgcgggtatctaatcctgtttgatccccacgctttcgcgcctcagcgtcagttacaggccagagagccgccttcgccactggtgttcctcccgatatctacgcatttcaccgctacaccgggaattccactcccctctcctgcactcaagtctcccagtttcaaaggcaggctgtgggttgagcccacagttttcacctctgactaaagaaaccgcctacgcgccctttacgcccagtaattccggacaacgcttgccccctacgtattaccgcggcggctggcac
OTU_100	p__Firmicutes	c__Limnochordia	o__B55-F-B-G02	f__midas_f_3498	g__midas_g_3946	s__midas_s_7609	0	73	25	46	25	0	0	0	46	0	0	0	0		ggactacaagggtttctaatcctgttcgctaccccagctttcgtgcctcagcgtcagtatcagtccaggaagccgccttcgccactggtgttcctcctaatatctacgcatttcaccgctacactaggaattccgcttccctctcctgtactctagatacgcagtttccaatgcaactcctcggttgagccgaagcatttcacaccggacttgcatacccgcctacgcaccctttacgcccagtaattccggacaacgctcgccccctacgtattaccgcggctgctgacac
OTU_1175	p__Halobacterota	c__Methanosarcinia	o__Methanosarciniales	f__Methanosarcinaceae	g__Methanosarcina	s__Methanosarcina_thermophila	0	0	4	0	3	3	10	2	0	1	8	0	1		ggactaccagggtttctatccggttcgtgcccccagctttcgtccctcaccgtcgaacccgttttggtaagacgccttcgccacgggtggtctcacagggattacaagatttcactcctacccctgtagtacctcttacctctcccggttccaagcctggcagtatcccccgaaaacctaatggttgagccatcagatttcccggaggactgaccaaaccggctacggaccctttagacccaataatcacgatcaccactcgggccgccgntgttaccgcgnctnctggcac
OTU_533	p__Firmicutes	c__Clostridia	o__Christensenellales	f__Christensenellaceae	g__Christensenellaceae_R-7_group	s__midas_s_1162	2	0	0	0	0	1	0	3	0	0	3	0	0		ggactactagggtttctaatcctgttcgctccccacgctttcgcgcctcagcgtcagttacggcccagtaagtcgccttcgccactggtgttcctcccaatctctacgcatttcaccgctacactgggaattccacttacctcttccgcactcgagccaaccagtctacaaagcaattcccaccttaaaagcaggactttcacttcatacttaatcggccgcctacacgccctttacgcccagtcattccggacaacgctcgccccctacgtattaccgcggctgctggcac
OTU_791	p__Firmicutes	c__Clostridia	o__Peptococcales	f__Peptococcaceae	g__midas_g_3595	s__midas_s_3595	8	0	0	0	0	2	6	0	0	67	3	0	0		ggactacaagggtttctaatcctgtttgctccccacgctttcgcatctcagcgtcagtttttggccagaaagtcgccttcgccactggtgttcctcctaatatctacgcatttcaccgctacactaggaattccactttcctctccaatactcaagaataccagtttcagatgcaatctacaggttgagcccatagttttcacacctgacttaatatcccgcctacatgcgctttacgcccagtgattccggacaacgcttgccccctacgtattaccgcggcggctgacac
OTU_287	p__Firmicutes	c__midas_c_4	o__DTU014	f__midas_f_4221	g__midas_g_4221	s__midas_s_4221	0	0	16	1	0	17	1	0	1	0	1	8	14		ggactactagggtttctaatcctgtttgctcccccagctttcgcgcctcagcgtcagttacagtccagaaagccgccttcgccactggtgttcttccagatatctacgcatttcaccgctacacctggaattccacttccctctcctgcactctagcaacgtagtatcaagtgtgtaacaccggttgagcccgtgcctttaccacctgactttcgtcaccgcctacgcgccctttacgcccaataattccggacaacgctcgccccctacgtattaccgcggctgctggcac
OTU_758	p__Halobacterota	c__Methanosarcinia	o__Methanosarciniales	f__Methanosaetaceae	g__Methanothrix	s__midas_s_2347	0	0	0	0	0	0	0	0	1	0	0	0	0		ggactactcgggtatctaatccggttcgtgcccctagctttcgtcccttgccgtcaggtccgttctggtgagacgccttcgccactggtggtccttcaaggattacaagatttcacccctacccctgaagtacctctcacctctcccggcctcgagccagacagtatcccctgaaagcctgacagttgagctgccagatttcccaagagacttatccggccggctacagaccctttagacccaataataacggttaccactcgagccgccgntgttnccgcgnctncnggcac
OTU_41	p__Bacteroidota	c__Bacteroidia	o__Bacteroidales	f__Marinilabiliaceae	g__Ruminofilibacter	s__midas_s_4090	0	2	193	232	28	383	201	261	279	79	224	171	299		ggactacaagggtttctaatcctgtttgatccccacgctttcgtgcctcagcgtcagtaacagcttagtaagctgccttcgcaatcggcgttctgtggtatatctatgcatttcaccgctacacaccacattccgcctacctcaactgtactcaagaacggcagtttcaaaggcaatgctacagttaagctgcagtatttcacccctgacttacagtcccgcctacgcaccctttaaacccaataaatccggataacgcttgcatcctccgtattaccgcggcggctgacac
OTU_964	p__Firmicutes	c__Limnochordia	o__MBA03	f__midas_f_112	g__midas_g_112		0	0	0	0	0	0	0	0	0	0	0	0	2		ggactacgggggtatctaatcctgtttgctccccacgctttcgcgtctcagcgtcagttgtcgtccagaaagtcgccttcgccactggtgttcctcctaatatctacgcatttcaccgctacactgggaattccactaccctctccgacactcaagccctccagtttcaaatgcaattccgcagttaagctgcgggctttcacatctgacctaaagggccgcctacgcaccctttacgcccagtaaatccggacaacgctcgctccttacgtattaccgcggcggctgacac
OTU_440							0	0	0	2	0	5	7	6	0	0	8	4	8		ggactacgggggtttctaatcccgatcgctccccacgctttcgcgcctcagcgtcaggtgcagaccagagagccgccttcgccactggtgttcctcccgatatctacgcatttcaccgctacaccgggaattccgctctcctcttctgacctcaagctaggaagtatcgcacgacctcccccggttgagccgggggctttcacgcacgactttcgctagccgcctgcgcgccctttacgcccagtaattccggataacgctcgcctcctacgtattaccgcggcggctgacac
OTU_523	p__Actinobacteriota	c__RBG-16-55-12	o__midas_o_1092	f__midas_f_1092	g__midas_g_1092	s__midas_s_1092	0	0	9	18	5	0	0	0	18	16	0	0	0		ggactacgagggtttctaatcctgttcgctcccctagctttcgctcctcagcgtcagtacaagcccaggaagccgccttcgccaccggtgttcttcccgatatctgcgcatttcaccgctacaccgggaattccacttccctctgcttgactctagcctgccagtatcgagtgcaattcctcggttgagccgagggctttcacacccgacttaacagaccgcctacgagctctttacgcccagtgattccggacaacgctagccccctacgtcttaccgcggcggctgacac
OTU_366	p__Euryarchaeota	c__Methanobacteria	o__Methanobacteriales	f__Methanobacteriaceae	g__Methanobrevibacter		4	0	0	0	2	0	0	1	0	1	0	0	1		ggactactagggtatctaatccggttcgcgcccctagctttcgtccctcaccgtcaggttcgttccagttggccgccttcgccacaggtggtcctcccaggattacagaatttcacctctaccctgggagtaccgctaacctctcccgacctcaagttcaacagtatcaccagcaattcccacagttaagctacaggatttcaccagtgacttatcaaaccggctacgaacgctttaggcacaataaaaacagctaccactagagctgccgntgttaccgcnncgnctngcac
OTU_505							0	97	9	20	1	0	0	0	6	0	0	0	0		ggactactggggtatctaatcccgttcgctcccccagctttcgcgcctcagcgtcagttgcaccccagagagccgccttcgccacgggtgttcctcctaatatctacgcatgtcaccgctacactaggaattccgctctcctctgatgcactcaagcttaacagtttcagttgctagcccagggttaagccctgggatttcacaactgacttgctaggccgcctacacgccctttacgcccagtaattccggacaacgctcgccccctacgtcttaccgcggcggctggcac
OTU_767	p__Chloroflexi	c__Anaerolineae	o__SBR1031	f__midas_f_1469	g__midas_g_2178	s__midas_s_32403	0	0	0	0	0	0	0	0	0	0	0	0	5		ggactactcgggtatctaatcccgttcgctccccatgctttcgcgtctgagcgtcaggccaggcccagcgtgccgccttcgccactggtgttcctccggatctctacgcatttcaccactacacccggaattccacacgcctctacctgcctctagtcccgcagttcggtacgtcctcgcccggttgagccgggcgctttcacgtcccacttgcagaaccgcctgcacgcgctttacacccagtaaatccggataacgctcgcctcctacnttttaccgcgnctnctgacac
OTU_1011							11	0	0	0	0	0	0	0	0	0	0	0	0		ggactactggggtttctaatcctgttcgatacccacgctttcgtgcttcagcgtcagttggaagccggtatgctgccttcgcaatcggagttctgcgtgatatctatgcatttcaccgctacaccacgcattccgcatacttctcttccactcaagaaaaccagtttcaatggctggatgaggttgagcctcacgatttaaccactgacttaatcttccgcctacgcaccctttaaacccaataaatccggataacgctcgcatcctccgtattaccgcggctgctgacac
OTU_479							0	0	1	1	0	13	10	1	2	5	20	2	13		ggactacaagggtttctaatcctgtttgctccccctgctttcgcgcctcagcgtcagtagcgttccagagatccgccttcgccaccggtgttctgcatgatatcaacgcatttcaccgctacaccatgcattccgatctcccctcccgcactccagccgggcagtttcggacgcacttcatgggttgggcccatggatttcacacccgacacgaccggccgcctacgcgccctttacgcccagtaaatccgaacaacgctcgccacctctntattaccgcnnctnctnacac
OTU_262	p__Acidobacteriota	c__Subgroup_21	o__midas_o_3847	f__midas_f_5529	g__midas_g_5529	s__midas_s_8619	0	0	16	7	0	0	2	31	8	1	0	20	157		ggactactcgggtttctaatcccgttcgctcccctagctttcgcgcatcagcgtcagtcactgtccaggtagccgccttcgccgcaggtgttcctcccaatatctacgcatttcaccgctacactgggaattccactaccccctccaggactcaagcaaaacagtttcagatgcaattcccgagttaagcccggggctttcacatctgacttgcttcgccgcctacgcgccctttacgcccagtaattccgaacaacgcttgccacctccgtattaccgcggctgctgacac
OTU_43	p__Firmicutes	c__Bacilli	o__Erysipelotrichales	f__Erysipelotrichaceae	g__Turicibacter	s__Turicibacter_sanguinis	488	2	37	58	127	121	139	126	42	167	132	50	112		ggactactagggtttctaatcctgtttgctccccacgctttcgcgcctcagtgtcagttacagaccaggaagccgccttcgccactggtgttcctccatatctctacgcatttcaccgctacacatggaattccacttccctcttctgcactcaagtcgaccagtttccaatgaccctccacggttaagccgtgggctttcacatcagacttaatcaaccacctgcgcgctctttacgcccaataattccggataacgcttgccacctacgtattaccgcggctgctgacac
OTU_148	p__Proteobacteria	c__Gammaproteobacteria	o__Burkholderiales	f__Alcaligenaceae	g__midas_g_9142	s__midas_s_9142	254	0	1	0	4	5	11	17	0	2	7	8	18		ggactacaagggtttctaatcctgtttgctccccacgctttcgtgcatgagcgtcagtattatcccagggggctgccttcgccatcggtattcctccacatatctacgcatttcactgctacacgtggaattctacccccctctgacatactctagcctggcagttaagaatgcagttccaaggttaagccctgggatttcacatccttctttccaaaccgcctgcgcacgctttacgcccagtaattccgattaacgcttgcaccctacgtattaccgcggctgctgacac
OTU_426	p__Firmicutes	c__Clostridia	o__Oscillospirales	f__Ruminococcaceae	g__midas_g_4194	s__midas_s_4194	0	0	0	0	0	3	0	1	1	2	2	0	0		ggactacacgggtttctaatcctgtttgctaccacgctttcgtgcctcagcgtcagttgaagcccagcaagccgccttcgccactggtgttcctccctatctctacgcatttcaccgctacacagggaattccgcttgcctctacttcactcaagcaggaaagtttcaaatgcagctccggggttaagccccggcatatcacatctgacttttcttgccgcctacgcaccctttacacccagtaattccggacaacgctcgctccctacgtattaccgcgnctgctnacac
OTU_782	p__Halobacterota	c__Methanomicrobia	o__Methanomicrobiales	f__Methanomicrobiaceae	g__Methanoculleus		0	0	39	0	1	11	4	7	0	0	2	6	17		ggactactcgggtatctaatccggtttgctcccccagctttcgtccctcactgtcgaagccgttctggtgaggcgccttcgccacaggtggtccctcgaggattacaggatttcactcctacccccgaagtacccctcacctctcccggttccaagattaccagtatcccttagacgcccgacggttgagccgccggatttcccaagagacttaataacccagctacgaacgctttaagcccaataaaagcggccaccactcgagccgccggtattaccgcggcggctgacac
OTU_173	p__Firmicutes	c__Clostridia	o__Oscillospirales	f__UCG-010	g__midas_g_51845	s__midas_s_51845	0	0	18	6	0	34	55	61	16	8	39	58	148		ggactacgggggtttctaatcctgtttgctccccacgctttcgtgtctcagcgtcagttgtcgtccagtaatccgccttcgccactggtgttcctcccaatctctacgcatttcaccgctacactgggaattccaattacctctccgacactcaagatccgtagtttcaaatgcaattctgcggttgagccgcagtatttcacacctgacttgcagacccgcctactcaccctttacacccagtaaatccggataacgcttgccacctacgtattaccgcggcggctgacac
OTU_895	p__Firmicutes	c__Clostridia					0	10	0	13	0	0	0	0	12	1	0	0	0		ggactaccggggtttctaatcctgttcgctacccacgctttcgtgcatcagcgtcagttacagtccagaaagtcgccttcgccactggtgttcctcctaatatctacgcatttcaccgctacactaggaattccactttcctctcctgcactctagctatgcagtttcaaatgcacgcccggggttgagccccgggatttcacatctgacttacattgccgcctacgcaccctttacacccagtgattccggataacgcttgccccctacgtattaccgcggctgctgacac
OTU_420	p__Firmicutes	c__Clostridia	o__Gracilibacteraceae	f__Lutispora	g__midas_g_1251	s__midas_s_2670	0	2	1	0	0	0	0	0	1	0	0	0	0		ggactacgcgggtttctaatcctgtttgctccccacgctttcgcgcctcagcgtcagttatcgtccagaaagccgccttcgccactggtgttcctcctaatatctacgcatttcaccgctacactaggaattccgcttccctctccgacactcaagccaatcagtttcaaatgcaagccctaagttgagcctaggggtttcacatctgacttatttggccgcctacgcgccctttacgcccagtaattccggacaacgctcgccacctacgtattaccgcggcggctggcac
OTU_802	p__Caldatribacteriota	c__Caldatribacteriia	o__Caldatribacteriales	f__Caldatribacteriaceae	g__Ca_Caldatribacterium	s__midas_s_272	0	21	34	43	63	68	31	33	33	49	37	28	55		ggactacgggggtttctaatccggtttgctcccctggctttcgctcctcagtgtcagggacggtccagagagccgtctccaccactggtgttcctcccgatctctacgcatttcaccgctacaccgggaattccactctcctctcctgccctctagcctctcggtttcccacgaccctccctggttgagccagggaatttcacgtgagacctaagaaaccacctacgagccctttacgcccagtaaatccggacaacgctcgctccttacntattnccgcgnctncnggcac
OTU_814	p__Proteobacteria	c__Gammaproteobacteria	o__Pseudomonadales	f__Pseudomonadaceae	g__Pseudomonas	s__Pseudomonas_caeni	15	0	0	0	0	0	0	1	0	0	1	0	1		ggactacccggggtatctaatcccgtttgctccccacgctttcgcacctcagtgtcagtatcagtccaggtggtcgccttcgccactgatgttccttcctatatctacgcatttcaccgctacacgggaaattccaccaccctctaccatactctagttcgccagttttagaagcaattcccaggttgagcccggggctttcactcctaacttaacgaaccacctacgcgcgctttacgcccagtaattccgattaacgcttgcacccttcgcattaccgcgnctgctgacac
OTU_578	p__Halobacterota	c__Methanosarcinia	o__Methanosarciniales	f__Methanosarcinaceae	g__Methanosarcina	s__Methanosarcina_thermophila	0	0	3	0	4	42	24	23	3	28	49	18	20		ggactacgggggtatctaatccggttcgtgcccccagctttcgtccctcaccgtcgaacccgttctggtaagacgccttcgccacaggtggtctcacagggattacaagatttcactcctacccctgtagtacctcttacctctcccggttccaagtctggcagtatccaccgaaagcctaacggttgagccgtcagatttcccggaggactgaccaaaccggctacggaccctttagacccaataatcacgatcaccactcgggccgccggtgttaccgcnnctgctgacac
OTU_1125	p__Bacteroidota	c__Bacteroidia	o__Bacteroidales	f__Bacteroidales_UCG-001	g__midas_g_1138	s__midas_s_1138	6	0	0	0	0	0	0	0	0	0	0	0	0		ggactactagggtttctaatcctgtttgatacccgcaccttcgagcttcagcgtcagttgcggcccagtaagctgccttcgcaatcggagttcttcgtcatatctatgcatttcaccgctacacgacgaattccgcctacctcttacgcactcaagaacaccagtttcaactgcagtgcagatgttgagcatctacatttcacagctgacttgatatcccgcctacgctccctttaaacccaataaatccggataacgctcggatcctccgtattaccgcggcggctgacac
OTU_543	p__Desulfobacterota	c__Syntrophia	o__Syntrophales	f__Smithellaceae	g__Smithella	s__midas_s_1067	0	0	0	0	0	0	0	0	0	0	2	0	0		ggactactagggtttctaatcctgtttgctacccacgctttcgcgtctcagcgtcagtatagggccagaaagtcgccttcgccaccggtgttcctcctgatatctacgaatttcacctctacaccaggaattccactttcctctcccctactcaagccagacagtttcaaatgcacgtcctgggttaaacccagggatttcacatctgacttatctgaccgcctacacgccctttacgcccagtaattccggacaacgctcgctccctacgtattaccgcggcggctggcac
OTU_698	p__Patescibacteria	c__Gracilibacteria	o__Absconditabacteriales_SR1	f__midas_f_10858	g__midas_g_20965	s__midas_s_20965	16	0	0	0	0	1	0	0	0	1	0	0	0		ggactactagggtttctaatcccgttcgctccccaagctttcgtctcttaccgtcaagtttattgtagttggctgctttcgctttcggcgttctttcagatatcaacgcatttcaccgctccacctgaaattccactaacccccaataacttccagtcatgcagtatctattccctttctatggttgagccatagtatttgaaaatagacttacatgtccggctacagactctttacgcccagtaaatccggataacgctcgggacctatntattnccgcgnctncnggcac
OTU_1045							2	0	0	0	0	0	0	0	0	0	2	0	0		ggactactcgggtatctaatcctgtttgctacccacgctttcgcgcctcagcgtcaggtatgagccagaaagtcgccttcgccactggtgttcctcctaatatctacgcatttcaccgctacactaggaattccactttcctctctcaacctcaagttattcagtttcaaatgcaatgccggggttaagccccggtttttcacatctgacttaaataaccgcctacgcgccctttacgcccagtaattccggacaacgcttgctccctacgtattaccgcgncgnctgacac
OTU_291	p__Firmicutes	c__Clostridia	o__Peptostreptococcales-Tissierellales	f__Family_XI	g__Soehngenia	s__midas_s_37204	1	54	1	1	0	0	0	0	0	0	0	0	0		ggactactcgggtttctaatcctgtttgctccccacgctttcgttcctcagcgtcagtataagtccagaaagtcgccttcgccactggtattcttcctaatatctacgcatttcaccgctacactaggaattccactttcctctccttaactcaagccatacagtttcaaatgcttaccacggttaagccgtgggatttcacatctgacttatttggccgcctgcgaaccctttacgcccaataattccggacaacgctcgccccctacgtattaccgcggctgctggcac
OTU_95	p__Synergistota	c__Synergistia	o__Synergistales	f__Synergistaceae	g__midas_g_249	s__midas_s_8102	358	0	2	0	17	36	65	63	2	53	48	13	33		ggactacaagggtttctaatcccgttcgctaccctagctttcgcacatgagcgtcagtattgtgccaggaagtcgccttcgccactggtgttcctcccgatatctacgcatttcaccgctacaccgggaattccacttccctctcacatactctagtcttacagtatcgatagataaacggaagttgagcctccgcattagactaccgacttataagtcagcctgcgtgcgctttacgcccagtaattccggacaacgcttgccccctacgtattaccgcggctgctgacac
OTU_128	p__Firmicutes	c__Thermovenabulia	o__Thermovenabulales	f__Tepidanaerobacter	g__midas_g_917		0	0	2	0	6	10	6	6	1	2	8	0	6		ggactacacgggtttctaatcccgttcgctaccccagctttcgcgcctcagcgtcagttacaggccagggaaccgccttcgccactggtgttcctcccggtatctacgcatttcaccgctactccgggaattccattcccctctcctgcactcaagagatgcagttttatcggcaggcccgtggttgagcctcgggtttttaccgataacttgcacccccgcctacacgccctttacgcccagtaattccggacaacgctcgccccctacgtattaccgcggcggctgacac
OTU_834	p__Firmicutes	c__Clostridia	o__Peptostreptococcales-Tissierellales	f__Family_XI	g__Soehngenia	s__midas_s_37204	3	0	0	0	0	0	0	0	0	0	0	0	0		ggactacgagggtatctaatcctgtttgctccccacgctttcgtgcctcagcgtcagttacagtccagagagccgccttcgctactggtgttcctcctaatatctacgcatttcaccgctacactaggaattccactttcctctccttaactcaagtctgacagtttcaaatgcttaccatggttaagccatagtctttcacatctgacttatcagaccgcctgcgaaccctttacgcccaataattccggacaacgctcgccccctacgtattaccgcggcggctggcac
OTU_592	p__Firmicutes	c__Clostridia	o__Peptostreptococcales-Tissierellales	f__Family_XI	g__Tepidimicrobium	s__Clostridium_ultunense	0	3	3	0	0	0	0	0	2	0	0	0	0		ggactacgcgggtttctaatcctgtttgctccccacgctttcgtacctcagcgtcagtataagtccagaaagtcgccttcgccactgatattcttcctaatatctacgcatttcaccgctacactaggaattccactttcctctccttaactcaagccaagcagtttcaaatgcttacataggttaagcctatgtctttcacatctgacttacatggccgcctgcgtaccctttacgcccagtaattccggacaacgctcgccccctacntattnccgcgncgnctggcac
OTU_38	p__Fibrobacterota	c__Fibrobacteria	o__Fibrobacterales	f__BBMC-4	g__midas_g_8394	s__midas_s_8394	0	0	407	0	0	697	160	246	2	2	401	179	550		ggactacaagggtttctaatcctgtttgctcccccagctttcgagcctcagcgtcagtattgggccaggtgaccgccttcgctactggtgttcttccagatatctacgcattccaccgctacacctggaattccatcaccctctcccatactcaagaaccgcagtattaaaagcatatcacgggttgagcccatgtattaaactcctaacttacgatcccgcctacgctccctttacgcccagtgattccgaacaacgctcgcaccctacgtattaccgcggctgctgacac
OTU_360	p__Synergistota	c__Synergistia	o__Synergistales	f__Synergistaceae	g__midas_g_762	s__midas_s_6208	0	0	3	0	1	0	13	11	0	2	5	0	0		ggactactagggtatctaatcccgtttgctcccctggctttcgcgcctcagcgtcagttgctgcccagcaagtcgccttcgccaccggtgttcttcccaatatctacgcatttcaccgctacactgggaattccacttgcctctacagcactccagtacatcagtttcaaccgcatgcccgggttaagcccagacatttcacagctgacttgatctacagcctgcgcgccctttacgcccagtaattccggacaacgctcgtcccctacgtattaccgcggcggctgacac
OTU_672	p__Firmicutes	c__Clostridia	o__Oscillospirales	f__Hungateiclostridiaceae	g__Saccharofermentans	s__midas_s_9227	7	0	1	0	0	1	18	6	0	12	33	0	2		ggactacacgggtatctaatcctgtttgctccccacgctttcgcgcctcagcgtcagttactgtccagatagccgccttcgccactggtgttcctcctaatatctacgcattttaccgctacactaggaattccactatcctctccagtactcaagttccgcagtttcgggtgacccgtccgggttaagcccggaaatttcacacccgacttgcagaaccgcctacacgccctttacacccagtaaatccggataacgcttgccacctacgtattaccgcggctgctggcac
OTU_10	p__Bacteroidota	c__Bacteroidia	o__Bacteroidales	f__Rikenellaceae	g__DMER64		0	0	74	13	2	189	2873	2132	25	0	1420	519	1149		ggactactagggtttctaatcctgtttgatccccacactttcgtgcctcagcgtcaatcttggctttgtgagctgccttcgcaatcgatattctgtgtgatctctaagcatttcaccgctacaccacacattccacccacagcaaccaaatcctagctccccagtatcaacggcactgttacagttaagctgcaaaatttcaccgctgacttaaaaagccgcctacgcaccctttaaacccaataaatccggataacgctcgcatcctccgtattaccgcggctgctgacac
OTU_446	p__Actinobacteriota	c__Coriobacteriia	o__OPB41	f__midas_f_3016			2	0	0	0	1	0	2	0	0	0	0	0	2		ggactacaagggtttctaatcctgtttgctcccccagctctcgcgcctcagcgtcagtcgtggcccagaagaccgccttcgccactggtgttcttcccaatatctgcgcatttcaccgctacactgggaattccatcttcctctaccagactcaagcctgccagttccaagtgcggacagaggttgagcctctggatttgacacctggcttaacaagccgcctacgcgcgctttacgcccaatgaatccggataacgctcgctccctacgtattaccgcggctgctgacac
OTU_425	p__Proteobacteria	c__Gammaproteobacteria	o__Pseudomonadales	f__Pseudomonadaceae	g__Pseudomonas	s__midas_s_29062	5	0	0	0	0	0	0	0	0	0	0	0	0		ggactacgagggtttctaatcctgtttgctccccacgctttcgcacctcagcgtcagtatcagtccagaaggccgccttcgccactgatgttcctccaaatatctacgcatttcaccgctacacttggaattccaccttcctctactgtactctagcttgccagttccgggtgcagttcctaggttgagcctagggatttcactcccaacttaacgaaccacctacgcgcgctttacgcccagtaattccgattaacgcttgcacccttcgtattaccgcggcggctgacac
OTU_874	p__Firmicutes	c__Syntrophomonadia	o__Syntrophomonadales	f__Syntrophomonadaceae	g__Syntrophomonas		0	0	3	0	0	0	0	0	0	0	0	0	0		ggactaccggggtatctaatcctgtttgctacccacgctttcgcacctcagcgtcagggtcagtccagacagtcgccttcgccactggtgttcctcctgatttctacgcatttcaccgctacaccaggaattccactgccctctcctgccctcaagatacccagtttcaaatgcaaccccgcagttgagctgcggtctttcacatctgacttaaatatccgcctacgtgctctttacgcccagtaattccggacaacgctcgccccctacgtcttaccgcggcggctgacac
OTU_896	p__Firmicutes	c__Bacilli	o__Bacillales	f__Bacillaceae	g__Vulcanibacillus	s__midas_s_88892	2	0	0	0	0	0	0	0	0	0	0	0	0		ggactacccgggtatctaatcctgttcgctacccacgctttcgtgcctcagcgtcagttacagtccagaaagtcgccttcgccactggtgttccttctaatatctacgcatttcaccgctacacatggaattccactttcctctcctatactcaagtctaacagtttccaatgaccatccacggttgagccgtgggctttcacatcagacttattagaccgcctgcgcgcgctttacgcccaataattccggacaacgcttgcccccttcntattnccgcgncgncngacac
OTU_518	p__Proteobacteria	c__Alphaproteobacteria	o__Rhodobacterales	f__Rhodobacteraceae	g__Phreatobacter	s__midas_s_45219	0	2	0	0	0	0	0	0	0	0	0	0	0		ggactacgagggtttctaatcctgtttgctccccacgctttcgcacctcagcgtcagtagtggaccagttggccgccttcgccactggtgttcttgcgaatatctacgaatttcacctctacactcgcagttccaccaacctcttccacactcgaaaccatcagtatcaaaggcagttctggagttgagctccaggctttcacccctgacttaatggtccgcctacgtgcgctttacgcccagtgattccgaacaacgctagcccccttcntattnccgcgncgncnggcac
OTU_403	p__Firmicutes	c__Bacilli	o__Lactobacillales	f__Enterococcaceae	g__Enterococcus	s__midas_s_1651	0	0	0	4	0	0	0	0	0	0	0	0	0		ggactactagggtttctaatcctgtttgctacccacgctttcgaacctcagcgtcagttacagaccagagagccgccttcgccactggtgttcttccatatatctacgcattccaccgctacacatggagttccactctcctcttctgcactcaagttaaccagtttccgatgcacttccccggttgagccgggggctttcacatcagacttaataaaccgcctacattctctttatgcccaataaatccggacaacgcttgccacctacgtattaccgcggcggctgacac
OTU_181	p__Firmicutes	c__Clostridia	o__Gracilibacteraceae	f__Lutispora	g__midas_g_1251		0	0	2	0	0	0	0	0	0	0	0	0	0		ggactacaggggtatctaatcctgtttgctccccacgctttcgcgcctcagcgtcagttatcgtccagaaagccgccttcgccactggtgttcctcctaatatctacgcatttcaccgctacactaggaattccgctttcctctccgacactcgagccattcagtttcaattgcaagcccgaggttaagccccggggtttcacagctgacttgattggccgcctacacgccctttacgcccagtaattccggacaacgctcgccacctacgtattaccgcggctgctgacac
OTU_1227							2	0	0	0	0	0	0	0	0	0	0	0	0		ggactaccagggtttctaatcctatttgctccccacgctttcgtgccccagcgtcagttacaggccagtgagccgccttcgccactgatgttccttctaatatctacgcatttcaccgctacactagaaattccaccaccctcttctgcactctagcttaccagtcttggaggccattcccaggttgagcccggggctttcacatccaacttaataagccgcctacgcgcgctttacgcccagtaattccgattaacgcttgcacccttcgtattaccgcnnctgctggcac
OTU_301	p__Firmicutes	c__Clostridia	o__Peptostreptococcales-Tissierellales	f__Guggenheimella	g__midas_g_25887	s__midas_s_25887	54	0	4	3	8	11	11	6	1	20	3	4	6		ggactactcgggtatctaatcctgttcgctacccacgctttcgtgcctcagcgtcagttacagtccagaaagtcgccttcgccactggtgttccttctaatatctacgcattccaccgctacactagaaattccactttcccctcctgtactcaagtctgccggtttcaaaggctaaccggggttaagccccgacctttcacctctgacccttcaaaccgcctacgcacgctttacgcccaatgattccggataacgcttgccccctacgtattaccgcggctgctggcac
OTU_647							3	0	0	0	0	0	0	0	0	0	0	0	0		ggactaccggggtttctaatcccgtttgctccccacgctttcgtgcatcagtgtcagttgagacccagcaagccgccttcgccaccggtgttcctccatatatttacgcattttaccgctacacatggaattccacttgcctctgtctcactctagtctataagttttcctagcagcgtagcgttaagcactacgattaaaccagaaactttataaaccacctacgcaccctttacgcccaataaatccggataacgctcgctccctatgtattaccgcgnctgctgacac
OTU_632	p__Firmicutes	c__Clostridia	o__Oscillospirales	f__UCG-010			2	0	0	0	0	0	0	0	0	0	0	0	0		ggactacccgggtatctaatcctgtttgctccccacgctttcgtgtctcagcgtcagtaatcgtccagtaacccgccttcgccaccggtgttcctcctgatatctacgcatttcaccgctacaccaggaattccagttacctctccgaccctcaagaatcacagtttcaaatgcaggctatgagttgagcccatagttttcacatctgacttgcaatcccgcctacacaccctttacacccagtaaatccggataacgctcgccacctacgtattaccgcggctgctgacac
OTU_365	p__Acidobacteriota	c__Subgroup_21	o__midas_o_3847	f__midas_f_5529	g__midas_g_5529	s__midas_s_8619	0	0	1	0	0	10	2	1	0	0	0	0	1		ggactactggggtttctaatcccgtttgctcccctaactttcgcgcctcagcgtcagtatctgtccaggtagccgccttcgccgcaggtgttcctcccaatatctacgcatttcaccgctacactgggaattccactaccccctccagaactcaagcacaacagtctcagatgcaattcccaggttaagcccggggctttcacatctgacttgccaggccgcctacgcgccctttacgcccagtaattccgaacaacgcttgccacctccntattnccgcgncgncngacac
OTU_1146							2	0	0	0	0	0	0	0	0	0	0	0	0		ggactacacgggtttctaatcctgttcgatccccgcactttcgtgcctcagcgtcaatgacgaatttgtgagatgccttcgcaatcggtgttctgtgtaatatctatgcatttcaccgctacaccacaaattccgcctacttcatccatactcaagaaaaccagtatcaatggcactgttacagttgagctgtaaaatttcaccaccgacttaatcttccgcctacgcaccctttaaacccaataaatccggataacgcttggatcctccgtattaccgcggctgctgacac
OTU_538	p__Firmicutes	c__Clostridia	o__Peptostreptococcales-Tissierellales	f__Family_XI	g__Tepidimicrobium	s__midas_s_44617	0	24	0	1	0	0	0	0	1	0	0	0	0		ggactacaagggtatctaatcctgtttgctccccacgctttcgtacctcagcgtcagtataagtccagaaagtcgccttcgccactggtattcctcctaatatctacgcatttcaccgctacactaggaattccactttcctctccttaactcaagccacacagtttcaaatgctaactagggttaagccctaggatttcacatctgacttacatggccgcctgcgtaccctttacgcccaataaatccggacaacgttcgccccctacntattaccgcgnctnctgacac
OTU_109	p__Firmicutes	c__Clostridia	o__Peptostreptococcales-Tissierellales	f__Family_XI	g__Soehngenia	s__midas_s_37204	1	14	12	43	7	0	0	0	48	27	3	1	3		ggactacaagggtttctaatcctgtttgctccccacgctttcgttcctcagcgtcagtataagtccagaaagtcgccttcgccactggtattcctcctaatatctacgcatttcaccgctacactaggaattccactttcctctccttaactcaagccaatcagtttcaaatgcttaccacggttaagccgtgggatttcacatctgacttaatcggccgcctgcgaaccctttacgcccaataattccggacaacgctcgccccctacgtattaccgcggcggctgacac
OTU_1026	p__Firmicutes	c__midas_c_4	o__DTU014	f__midas_f_80	g__midas_g_336	s__midas_s_336	0	236	71	63	37	0	0	0	61	28	0	0	0		ggactacgcgggtttctaatcccgttcgctcccccagctttcgcgcctcagcgtcaggtgcaatccaggaagccgccttcgccactggtgttcctcccgatatctacgcatttcaccgctacaccgggaattccgcttccctctcttgccctcaagccacacagtttcggccgacatcctagagttaagccctagactttcacaaccgacttgcatgaccgcctgcgcgccctttacgcccagtaattccggacaacgctcgccccctacgtattaccgcnncggctggcac
OTU_506	p__Firmicutes	c__Clostridia	o__Peptostreptococcales-Tissierellales	f__Peptostreptococcaceae	g__Romboutsia	s__midas_s_5918	24	0	0	2	7	14	7	6	6	17	6	5	3		ggactacgcgggtttctaatcctgtttgctccccacgctttcgtgcctcagtgtcagttacagtccagagagccgccttcgcaactggtattcctcctaatatctacgcatttcaccgctacactaggaattctactctcctctcctgcactcaagtttctcagtttcaaaggcttactacggttgagccgtagcctttcacctctgacttaagaaaccacctacgcaccctttacgcccagtaattccggacaacgctcgccccctacgtattaccgcgnctgctnacac
OTU_1144	p__Firmicutes	c__Clostridia	o__Clostridia_UCG-014	f__midas_f_4482	g__midas_g_4482		2	0	0	0	0	0	0	0	0	0	0	0	0		ggactaccagggtttctaatcctgtttgctccccacgctttcgcgcctcagcgtcagttgatagccagaaagtcgccttcgccaccggtgttcctcctaatatctacgcatttcaccgctacactaggaattccactttcctctccagcactcaagggaagtagttttggttgcagttcctcagttgagccgagggatttcacaaccaacttgcttctccgtctacgcaccctttacacccaataaatccggataacgcttgctccctacgtattaccgcggcggctgacac
OTU_612	p__Firmicutes	c__Clostridia	o__Oscillospirales	f__Eubacterium_coprostanoligenes_group	g__midas_g_19672		0	0	0	0	0	0	0	5	0	0	0	0	0		ggactacccgggtatctaatcctgtttgctccccacactttcgagcctcagcgtcagtaaaagcccagcaggccgccttcgccactggtgttcctccgaatatctacgcatttcaccgctacactcggaattccgcctgcctctacttcactcaagaacgacagtttcaaacgcacgttatgagttaagcccatagttttcacgtctgacttgtcatcccgcctgcgctccctttacacccagtaattccggacaacgctcgccacctacgtattaccgcggctgctggcac
OTU_604	p__Firmicutes	c__Desulfitobacteriia	o__Desulfitobacteriales	f__Desulfitobacteriaceae	g__Desulfosporosinus	s__midas_s_49087	0	0	0	0	3	9	0	4	0	12	7	0	19		ggactacacgggtatctaatcctgtttgctccccacgctttcgcgcctcagcgtcagttacagtccagaaagtcgccttcgccactggtgttcctccacatatctacgcatttcaccgctacacgtggaattccactttcctctcctgtcctcaagatatccagtttccgatgcactcccagggttgagccctaggttttcacatcagacttaaatatccgcctacgcgccctttacgcccaatgattccggacaacgcttgccccctacatattaccgcgncggctggcac
OTU_389	p__Euryarchaeota	c__Methanobacteria	o__Methanobacteriales	f__Methanobacteriaceae	g__Methanobacterium		0	0	4	15	31	25	34	30	6	29	30	20	26		ggactacgggggtttctaatccggttcgcgcccctggctttcgttactcaccgtcaggtccgttccagctggacgccttcgccacaggtggtcctcccgggattataggatttcacccctaccccgggagtacctccagcctctcccggcctcaagcctgatagtgtctccagcaattcccacagttaagctgtgggatttcaccagagacttatcaagccggctacgaacgctttaggcccaataaaaacgaccaccactcgagctgccgntgttnccgcgnctncngacac
OTU_1024	p__Firmicutes	c__Clostridia	o__Lachnospirales	f__Lachnospiraceae			0	0	0	0	0	0	4	0	0	0	0	0	0		ggactactcgggtttctaatcctgtttgctccccacgctttcgagcctcagcgtcagttacagtccagcaggccgccttcgccactggtgttcctcctaatatctacgcatttcaccgctacactaggaattccgcctgcctctcctgcactccagcctgacagtttcaaatgcagtcccggggttgagccccggtatttcacatctgacttgccctgccgcctgcgctccctttacacccagtaaatccggataacgcttgccccctacgtattaccgcgncggctggcac
OTU_959	p__Firmicutes	c__Clostridia	o__Peptostreptococcales-Tissierellales	f__Anaerovoracaceae	g__S5-A14a		21	0	0	1	0	2	1	0	0	3	0	0	0		ggactactcgggtatctaatcctgtttgctccccacgctttcgtgcctcagtgtcagttacagtccagaaagccgccttcgccgctggtgttcctcctaatatctacgcatttcaccgctacactaggaattccgctttcctctcctgcactcaagtagcccagttcgcaaggcgaacaatggttgagccattgccttaaaccctgcgcttaggtaaccacctacgcaccctttacgcccaataattccggataacgcttgccccctacgtattaccgcggctgctgacac
OTU_1123	p__Desulfobacterota	c__Desulfovibrionia	o__Desulfovibrionales	f__Desulfomicrobiaceae	g__Desulfomicrobium	s__midas_s_21122	3	0	0	0	1	4	0	0	0	2	0	0	1		ggactacgcgggtatctaatcctgtttgctccccacactttcgcacctcagcgtcaatacctgtccaggtggccgccttcgccaccggtgttcctcctgatatctacggatttcactcctacaccaggaattccgccaccctctccaggattcaagccctgcagtttcaaaggcagttccacggttgagccgtgggatttcacccctgacttacaaggccgcctacgtgcgctttacgcccagtaattccgaataacgcttgcaccctccgtattaccgcgncgnctggcac
OTU_253	p__Firmicutes	c__Clostridia	o__Oscillospirales	f__Hungateiclostridiaceae	g__Fastidiosipila	s__midas_s_8	0	14	38	21	15	27	6	18	31	44	19	12	19		ggactacgggggtatctaatcctgtttgctccccacgctttcgcgcctcagcgtcagttgtcagccagaaagtcgccttcgccaccggtgttcctcctaatctctgtgcattttaccgctccactaggaattccactttcccctctgatactcaagccccaaagtttcagatgacctgtcaaagttaagccttgatctttcacatctgacttccagggccgcctgcgcgccctttacacccagtaaatccggataacgctcgccacctacntattaccgcnncgnctnacac
OTU_47	p__Cloacimonadota	c__Cloacimonadia	o__Cloacimonadales	f__Cloacimonadaceae	g__W5	s__midas_s_92	0	0	85	10	520	1175	28	5	12	978	358	18	6		ggactacccgggtatctaatcctgtttgatacccacaccttcgcagtttagcgtcaattacggcttagaagactgccttcgccttaggtattcctcctgatctctgcgcattccaccgctacaccaggaattctgtcttccccaaccgcattccagatctacagtatctcctgcctcgcaacgggtgagccgttgaatttgacaaaaaacttatagatccgcctacctgccctttacgcctagtaattccggacaacgctcgcaacccccgtgttaccgcggctgctgacac
OTU_445	p__Firmicutes	c__Bacilli	o__Erysipelotrichales	f__Erysipelotrichaceae	g__Faecalitalea	s__Faecalitalea_cylindroides	2	0	0	0	0	1	15	26	0	3	0	0	22		ggactacacgggtttctaatcctatttgctccccacgctttcgtgcttcagcgtcagttgcaggccaggcgaccgccttcgccaccggtgttcttccatatatctacgcattttaccgctacacatggagttccatcgccctctcctgtactccagcaggacagtttccaaagcatactgcagttgagctgcagcctttcacttcagacttatcccgccgcctacgcaccctttacgcccaatcattccggataacgctcgccacctacgtattaccgcggcggctggcac
OTU_1043	p__Firmicutes	c__Clostridia	o__Monoglobales	f__Monoglobaceae	g__midas_g_46975	s__midas_s_46975	3	0	0	0	0	0	0	0	1	0	0	0	0		ggactacacgggtatctaatcctgtttgctccccacgctttcgcgcctcagcgtcagttgtcgtccagaaagccgccttcgccgctggtgttcctcctaatatctacgcatttcaccgctacactaggaattccgctttcctctccgacactcaagaacagcagtttcaagtgcacccccaaggttgagccttggaatttcacacctgacttgccatcccgcctacacgccctttacacccagtaaatccggacaacgctcgccacctacgtattaccgcggcggctgacac
OTU_133	p__Firmicutes	c__Clostridia	o__Oscillospirales	f__Hungateiclostridiaceae	g__midas_g_2408	s__midas_s_2408	38	0	14	5	3	49	110	65	3	45	79	15	36		ggactactagggtttctaatcctgtttgctccccacgctttcgcgtctcagcgtcagttgtcgtccagaaagtcgccttcgccaccggtgttcctcctaatatctacgcatttcaccgctacactaggaattccactttcccttccgacactcaagagacgcagtttcagatgcagttccgcggttgagccgcgggatttcacatctgacttgcatccccgcctacacgccctttacacccagtaaatccggacaacgcttgccacctacgtattaccgcggctgctgacac
OTU_627	p__Firmicutes	c__Bacilli	o__Erysipelotrichales	f__Erysipelotrichaceae			3	0	0	0	0	1	0	2	0	0	3	0	0		ggactaccagggtttctaatcctatttgctccccacgctttcgtgcctcagcgtcagttacaggccagtgagccgccttcgccactggtgttcctccatatatctacgcattttaccgctacacatggaattccactcacctctcctgtactctagccatccagtttccaaggcatcacggggttgagccccgaactttaaccttgaacttaaatagccgcctacgcaccctttacgcccaataattccggataacgcttgccacctacgtattaccgcggctgctggcac
OTU_419	p__Bacteroidota	c__Bacteroidia	o__Bacteroidales	f__Rikenellaceae	g__DMER64	s__midas_s_88813	0	0	0	0	0	0	2	0	0	0	0	0	0		ggactactggggtttctaatcctgtttgctccccacgctttcgagcctcagcgtcagtaaaagcccagtaagccgccttcgccaccggtgttcctcctgatctctaagcatttcaccgctacaccacacattccacccacagcaaccaaatcctagctccccagtatcaacggcactgttacagttaagctgcaaaatttcaccgctgacttaaaaagccgcctacgcaccctttaaacccaataagtccggataacgctcgcatcctccgtattaccgcggcggctgacac
OTU_500	p__Euryarchaeota	c__Methanobacteria	o__Methanobacteriales	f__Methanobacteriaceae	g__Methanobacterium		0	5	7	8	1	0	0	0	9	4	1	0	1		ggactacccgggtttctaatccggttcgcgcccctggctttcgttactcaccgtcaggtccgttccagctggacgccttcgccacaggtggtcctcccaggattataggatttcacccctaccctgggagttcctccagcctctcccggcctcaagcctaatagtatctccagcaattcccacagttaagctgcgggatttcaccagagacttatcaagccggctacgaacgctttaggcccaataaaagcggccaccacttgagttgccngtgtnccgcgnctncngacac
OTU_197	p__Firmicutes	c__Clostridia	o__Oscillospirales	f__Eubacterium_coprostanoligenes_group	g__midas_g_3214	s__midas_s_3214	0	8	27	14	2	0	0	0	19	3	0	0	0		ggactacgggggtatctaatcctgtttgctacccacactttcgagcctcagcgtcagttagagcccagcaggccgccttcgccactggtgttcctccgaatctctacgcatttcaccgctacactcggaattccgcctgcctctactccactcaagataaacagtttcaaatgcaagttatgggttaagcccataattttcacacctgacttgtctacccgcctgcgctccctttacacccagtaattccggacaacgcttgccacctacgtattaccgcggcggctgacac
OTU_6	p__Firmicutes	c__midas_c_4	o__DTU014	f__midas_f_148	g__midas_g_606	s__midas_s_606	1	2637	940	835	211	6	3	0	874	237	5	0	0		ggactactagggtttctaatcctgttcgctcccccagctttcgcgcctcagcgtcagttacagtccaggaagccgccttcgccactggtgttcctcccgatatctacgcatttcaccgctacaccgggaattccgcttccctctcctgcactcaagcatgccagtttcgaacgacatcccccagttgagccaggggttttcacgtccgacttgacacgccgcctgcgcgccctttacgcccagtgattccggacaacgctcgccacctacgtattaccgcggctgctgacac
OTU_439							0	38	8	7	3	0	0	0	10	3	0	0	0		ggactactggggtatctaatcccgttcgctgccccagctttcgcacatgagcgtcagtattgtgccaggaagccgcctgcgccactggtgttcctcccgatatctacgcatttcaccgctacaccgggaattccacctccctctcacatactcaagacaattagtttcgatagacctgtacgggttgagcccgaacctttaactaccgactttatcatcagcctgcgtgcgctttacgcccagtaattccgaacaacgctcgccccctacgtattaccgcgncgnctggcac
OTU_1177	p__Firmicutes	c__Bacilli	o__RF39	f__midas_f_33142	g__midas_g_33142	s__midas_s_51147	2	0	0	0	0	0	0	0	0	0	0	0	0		ggactacgcgggtttctaatcctatttgctccccacgctttcgtgtctcagcgtcagtatcagcccagagattcgccttcgccactgatgttcctcataatatctacgcattccaccgctacactatgaattccaatctcctctactgcactctagtctgccagtatccgaaacaaactatggttgagccatagcctttcatctcggacttaacaaaccgcctacacacgctttacgcccaataaatccggataacgctcgccccctacgtattaccgcggctgctgacac
OTU_890							0	0	0	0	0	0	0	2	0	0	0	0	0		ggactacaagggtatccaatcctgttttatccccacgctttcgtgcatcagcgtcagtgacggattcgccagatgccttcgcaatcggtgttctgagtgatatctatgcatttcaccgctacaccactcattcctccggcggcatccgtactccagcacgccagtatcaagggcacacccgacgttgagcgacggaatttcacccctgacttaacgcacagcctacgcaccctttaaacccaataaatccggataacgctcgcatcctccntattaccgcnncgnctnacac
OTU_113	p__Firmicutes	c__Clostridia	o__Oscillospirales	f__Oscillospiraceae			0	0	10	6	35	75	83	75	8	64	58	28	55		ggactaccagggtatctaatcctgtttgctccccacgctttcgcgcctcagcgtcagttgtcgtccagcaggccgccttcgccactggtgttcctcctaatatctacgcatttcaccgctacactaggaattccgcctgcctctccgatactcaagaagtacagtttcaaatgcagctctgaggttaagcctcagcatttcacatctgacttgtactcccgcctacgcgccctttacacccagtaaatccggacaacgctcgccacctacgtattaccgcggcggctgacac
OTU_1223	p__Halobacterota	c__Methanosarcinia	o__Methanosarciniales	f__Methanosarcinaceae	g__Methanosarcina	s__Methanosarcina_thermophila	0	17	16	9	1	0	3	0	4	0	3	1	3		ggactacacgggtatctaatccggttcgtgcccccagctttcgtccctcaccgtcgaacccgttctggtaagacgccttcgccacaggtggtctcacagggattacaagatttcactcctacccctgtagtacctcttacctctcccggttccaagcctggcagtatcccccgaaagtctaatagttgagctatcagatttcccggaggactgaccaaaccggctacggaccctttagacccaataataacggtcaccactcgggccgccggtgttaccgcnnctgctggcac
OTU_548	p__Firmicutes	c__Clostridia	o__Lachnospirales	f__Lachnospiraceae	g__Ruminococcus_gnavus_group	s__Ruminococcus_gnavus	21	0	0	0	2	7	5	6	1	4	5	2	4		ggactacaagggtatctaatcctgtttgctccccacgctttcgagcctcagcgtcagttacagtccagaaagccgccttcgccactggtgttcctcctaatatctaagcatttcaccgctacactaggaattccactttcctctcctgcacacaagcctaacagttccaaatgcagtcccgcagttgagccgcgggctttcacatctggcttgccaggccgcctacactccctttacacccagtaaatccggataacgcttgccccctacgtattaccgcggcggctggcac
OTU_693							52	0	0	0	9	7	9	6	0	18	11	6	6		ggactacacgggtttctaatcctgtttgctcccacgctttcgcgcctcagcgtcagttgatagccagaaagtcgccttcgccaccggtgttcctcctaatatctacgcattttaccgctacactaggaattccactttcccctctatcactcaagctctccagttttggatgcaagcctgcagttaagccacagggtttcacatccaacttaaaaagccgcctacacgccctttacacccagtaaatccggataacgctcgccacctacgtattaccgcggctgctgacac
OTU_161	p__Firmicutes	c__Clostridia	o__Oscillospirales	f__UCG-010	g__midas_g_1684	s__midas_s_1684	0	1	20	0	22	9	43	52	3	86	50	4	7		ggactacaagggtttctaatcctgtttgctacccacgctttcgtgtatcagcgtcagttgcggcccagtaaatcgccttcgccactgatgttcctcccgatatctacgcatttcaccgctacaccgggaattccatttacctcttccgcactcaagatctacagtttcattagcacggtacgggttgagcccgtacatttcactcctgacttgttgacccgcctactcaccctttacacccagtaattccggataacgctcgccacctacgtattaccgcggctgctgacac
OTU_1076	p__Bacteroidota	c__Bacteroidia	o__Bacteroidales	f__Paludibacteraceae	g__midas_g_33472	s__midas_s_33472	0	0	5	0	5	0	2	0	18	16	5	0	0		ggactactcgggtttctaatcctgtttgatccccacgctgtcgtacctcagcgtcagtgataacccggtaagctgccttcgcaatcggggttctgtgttatatctatgcatttcaccgctacacaacacattccgcctacctcatctacactcaagaacgatagtttcaacggcaagcttgcagttaagctgcaaaatttcaccgctgacttatacgccccgcctacgtaccctttaaacccaataaatccggataacgctcggatcctccgtattaccgcggcggctggcac
OTU_573	p__Firmicutes	c__Limnochordia	o__MBA03	f__midas_f_112	g__midas_g_8803	s__midas_s_8803	0	2	6	7	3	5	40	29	7	25	67	3	6		ggactactagggtatctaatcctgtttgctcccctagctttcgtgcctcagcgtcagttttcgtccaggtagtcgccttcgccactggtgttcctcccaatatctacgcattccaccgctacactgggaattccactaccctctccgatactcaagccctccagtttcaaatgcaaccccacggttaagccgtggtctttcacatctgacttaaaaggccgcctacgcaccctttacgcccaataattccggacaacgcttgccccctacntattaccgcgncggctgacac
OTU_617	p__Firmicutes	c__Clostridia	o__Peptococcales	f__Peptococcaceae	g__midas_g_3595	s__midas_s_3595	0	0	2	1	5	3	4	0	4	5	0	2	3		ggactactagggtatctaatcctgtttgctccccacgctttcgcgcctcagcgtcagggttaggccagaaagtcgccttcgccactggtgttcctcctaatatctacgcatttcaccgctacactaggaattccactttcctctcctaccctcaagctacgcagtttcaggtgcaatctcctgggtgagccaaaagttttcacacctgacttacctagccgcctacacgccctttacgcccagtaattccggacaacgctcgccccctacgttttaccgcggctgctggcac
OTU_429	p__Firmicutes	c__D8A-2	o__midas_o_13	f__midas_f_13	g__midas_g_1659	s__midas_s_3824	0	1	2	1	0	0	0	0	5	0	0	0	0		ggactacgggggtttctaatcctgtttgctcccctagctttcgcgcctcagcgtcaggaatagtccaggaagccgccttcgccactggtgttcctcccgatatctacgcatttcaccgctacaccgggaattccgcttccctctcctatcctcaagccacccggtttcaaatgcaggtccagggttatgccctggcatttcacatctgacctaagcggccgcctacacgccctttacgcccagtaattccggacaacgctagccccctacgtattaccgcgncggctnacac
OTU_1019	p__Bacteroidota	c__Bacteroidia	o__Bacteroidales	f__Bacteroidales_UCG-001	g__midas_g_1138	s__midas_s_1138	0	0	4	1	9	12	8	12	2	23	18	10	7		ggactacacgggtttctaatcctgtttgatccccgcaccttcgagcatcagcgtcagtaacgacccagcaagctgccttcgcaataggagttcctcgtcatatctaagcatttcaccgctacacaacgaattccgcctgcctcttacgcacccaagaaaaccagtttcaaccgcagtgtacccgttaagcagatacatttcacagctgacttgacctcccgtctacgctccctttaaacccaataaatccggatagcactaggatcctccntattaccgcgncgnctgacac
OTU_1074	p__Firmicutes	c__Clostridia	o__Clostridiales	f__Clostridiaceae	g__Proteiniclasticum	s__midas_s_140	44	0	0	0	15	7	19	6	0	25	7	3	3		ggactacgggggtatctaatcctgtttgctacccacgctttcatgcctcagtgtcagttacagtccagaaagccgccttcgccactggtgttcctcctaatatctacgcatttcaccgctacactaggaattccgctttcctctcctgtactcaagaaatccagtttggaatgcagttcccgggttgagcccggggatttcacatcccacttaaatttccacctacgcatcctttacgcccagtaaatccggacaacgctcgccacctacgtattaccgcggcggctgacac
OTU_955	p__Firmicutes	c__Clostridia	o__Clostridia_vadinBB60_group	f__midas_f_38442	g__midas_g_38442	s__midas_s_38442	0	0	2	0	0	5	1	5	0	1	1	3	4		ggactacgggggtatctaatcctgtttgctccccacgccttcgtgcctcagcgtcagttatggtccagtaagccgccttcgccgctggtgttcctcctaatatctacgcatttcaccgctacactaggaattccgcttacctctcccacactcaagccaatcagtcttagaagtagcacccaagttgagcccgggtattacacttctaacttgatcggccgcctacgcaccctttacgcccagtcattccggacaacgcttgccacctacgtattaccgcgnctgctgacac
OTU_385	p__Proteobacteria	c__Gammaproteobacteria	o__Pseudomonadales	f__Moraxellaceae	g__Acinetobacter	s__midas_s_31212	10	0	2	0	0	1	1	4	0	2	5	0	0		ggactacaggggtatctaatcctgtttgctccccatgctttcgcacctcagtgtcagtattaggccagatggctgcctgcgccatcggtattcctccagatctctacgcatttcaccgctacacctggaattctaccatcctctcccatactctagctaaccagtatcgaatgcaattcccaagttaagctcggggatttcacatttgacttaattagccacctacgcgcgctttacgcccagtaaatccgattaacgctcgcaccctctgtattaccgcggcggctgacac
OTU_494	p__Synergistota	c__Synergistia	o__Synergistales	f__Synergistaceae	g__midas_g_2022	s__midas_s_2022	0	12	5	2	0	0	0	0	1	0	0	0	0		ggactacaagggtttctaatcccgttcgctcccccggctctcgcgcctcagcgtcagttactgcccagcaagccgccttcgccaccgatgttcctcccgatatctacgcatttcaccgctacaccgggaattccgcttgcctctgcagtactccagcacgacggtctcgaccgcggaacggggttgagccccgcctttctacagccgactcgccgcacagcctgcgcgccctttacgcccagtaattccggacaacgctcgtcccctacgtgttaccgcggctgctggcac
OTU_105	p__Firmicutes	c__Bacilli	o__Staphylococcales	f__Staphylococcaceae	g__Staphylococcus	s__midas_s_61839	9	19	1	134	109	8	2	5	148	201	10	2	1		ggactactagggtttctaatcctgtttgatccccacgctttcgcacctcagcgtcagttacagaccagagagccgccttcgccactggtgttcctccatatctctgcgcatttcaccgctacacatggaattccactctcctcttctgtactcaagtaaaacagtttccaatgaccctccccggttgagccgggggctttcacatcagacttattttaccgcctacgcgcgctttacgcccaataattccggataacgcttgccacctacgtattaccgcggctgctgacac
OTU_476	p__Firmicutes	c__Clostridia	o__Peptostreptococcales-Tissierellales	f__Family_XI	g__Tissierella	s__midas_s_59539	20	0	0	0	1	0	1	1	0	14	0	1	4		ggactactcgggtttctaatcctgtttgctccccatgctttcgttcctcagcgtcagaaaaagtccagaaggtcgccttcgccactggtattcctcctaatatctacgcatttcaccgctacactaggaattccactttcctctccttaactcaagtcttccagtttcaaatgcactcataggttgagcctatgcatttaacatctgacttaaaagaccgcctgcgaaccctttacgcccaataattccggacaacgctcgccccctacgtattaccgcggcggctggcac
OTU_642	p__Firmicutes	c__Clostridia	o__Oscillospirales	f__Ruminococcaceae	g__Ruminococcus	s__Ruminococcus_bromii	0	0	0	0	0	0	2	0	0	0	0	0	0		ggactacccgggtttctaatcctgtttgctacccacgctttcgtgcctgagcgtcagttaaagcccagcaggccgccttcgccactggtgttcctccctatctctacgcatttcaccgctacacagggaattccgcctgcctctacttcactcaagcctgacagtttcaagtgcagttcatgggttgagcccatgcatttcacacctgacttgccaagccgcctacgcaccctttacacccagtaaatccggacaacgcttgctccctacgtattaccgcggctgctggcac
OTU_369	p__Firmicutes	c__Clostridia	o__Christensenellales	f__Christensenellaceae	g__Christensenellaceae_R-7_group	s__midas_s_1590	0	0	0	0	0	1	12	3	0	0	4	1	0		ggactaccagggtttctaatcctgtttgctccccacgctttcgcgcctcagcgtcagtcttggtccagatagccgccttcgccactggtgttcctcccgatctctacgcatttcaccgctacaccgggaattccgctatcctctcccacactcaagccagacagtttccaaagccattcccaccttgaaagcgggactttcactccagacttgtctggccgcctacgcgccctttacgcccagtcattccgggcaacgctcgctccctacgtattaccgcggcggctgacac
OTU_637	p__Firmicutes	c__Bacilli	o__RF39	f__midas_f_33142			0	0	3	1	1	12	23	9	1	0	24	4	5		ggactaccggggtatctaatcctatttgctccccacgctttcgtgtctcagcgtcagtaatggcccagcaaatcgccttcgccactgatgttcctcctaatatctacgcatttcaccgctacactaggaattccatttgcctctaccacactctagtctaccagtatctaaaacaaactaaggttaagccttagcctttcatcttagacttaataaaccgcctacacacgctttacgcccaatgaatccggataacgctcgccccctacgtattaccgcggcggctgacac
OTU_123	p__Firmicutes	c__Clostridia	o__Oscillospirales	f__Eubacterium_coprostanoligenes_group	g__midas_g_9233	s__midas_s_9233	0	0	12	2	39	0	18	30	9	217	0	0	0		ggactacgagggtttctaatcctgttcgctccccacactttcgagcctcagcgtcagttagagcccagcaagccgccttcgccactggtgttcctccgaatatctacgcatttcaccgctacactcggaattccgcttgcctctactccactcaagagcaacagtttcaactgcagtctatgagttaagcccatagttttcacagctgacttgtcgccccgcctgcgctccctttacacccagtaattccggataacgctcgccacctacgtattaccgcggctgctgacac
OTU_415							30	0	0	0	0	8	4	4	0	0	4	0	1		ggactacacgggtttctaatcctgtttgctcccccgactttcgcgcctcagcgtcagcaggattccagagagccgccttcgccaccggtgttcctcatgatatcaacgcatttcaccgctacaccatgaattccgctctcccctactccgctcaagccccgcagtttcgcgtgcacttcccgggttgagcccggggctttcacacacgacacacggggccgcctacgcgccctttacgcccagtaaatccgaacaacgctcgccacctctgtattaccgcgncggctgacac
OTU_470	p__Firmicutes	c__Syntrophomonadia	o__Syntrophomonadales	f__Syntrophomonadaceae	g__Syntrophomonas		0	0	18	3	0	0	0	0	2	0	0	0	0		ggactactcgggtttctaatcctgtttgctaaccacgctttcgcacatcagcgtcagggtcagtccagaaagccgccttcgccaccggtattcctcctgatttctacgcatttcaccgctacaccaggaattctgctttcctctcctgccctcaagaaacctagtttcaaatgcaataccgcagttaagctgcggtctttcacacctgacttaagtttccgcctacgtgccctttacgcccagtaattccggacaacgctagccccctatgtcttaccgcggctgctgacac
OTU_192	p__Chloroflexi	c__Anaerolineae	o__Anaerolineales	f__Anaerolineaceae	g__midas_g_156	s__midas_s_156	0	0	1	0	0	0	0	0	0	0	1	0	1		ggactactcgggtttctaatcccgtttgctaccctagctttcgcgtctgagtgtcaggagtggtccaggaggccgccttcgccactggtgttcctccggatatctgcgcattccaccgctacacccggaattccacctccctctaccatcctcaagcttggcagtttagaacgtcctctcccagttgagccaggagctttcacgccctacttaccaaaccacctacacgcgctttacgcccagtaaatccggataacgtttgcctcctacgtgttaccgcggcggctgacac
OTU_528	p__Firmicutes	c__Bacilli	o__Bacillales	f__Planococcaceae	g__Sporosarcina	s__Sporosarcina_newyorkensis	0	0	0	0	0	0	0	0	0	0	0	0	0		ggactacgggggtttctaatcctgtttgctccccacgctttcgcgcctcagcgtcagtaataagccagaaagccgccttcgccactggtgttcctccacatctctacgcatttcaccgctacacgtggaattccactttcctctcttatactcaagtcctccagtttccaatgaccttccacggttgagccgtgggctttcacatcagacttaaaggaccgcctgcgcgcgcttacgcccaataattccggacaacgcttgccacctacgtattaccgcggcggctgacac
OTU_449	p__WS1	c__midas_c_796	o__midas_o_796	f__midas_f_3453	g__midas_g_5733	s__midas_s_5733	0	0	0	0	0	0	4	2	0	1	5	0	4		ggactaccagggtttctaatcccgttcgctcccctagctttcgcacctcagcgtcagcaacgttccagacagcagccttcgccactggtgttcctcccgatatttacgcattccaccgctacaccgggaattccactgtcctctcccgtgctctagtctgccagttcggcaagcagtttcgaggttgagcctcgagatcgcacccaccgctttacagaccgcctgcgtgccctttacgcccagtaattccggacaacgctagccccctacnttttnccgcgncgncngacac
OTU_1127	p__Firmicutes	c__Clostridia	o__Oscillospirales	f__Hungateiclostridiaceae	g__Ruminiclostridium		0	0	19	11	5	54	33	11	15	0	25	4	11		ggactaccagggtatctaatcctgtttgctccccacgctttcgcgcctcagcgtcagttgtcgtccagaaagccgccttcgccactggtgttcctcccaatctctacgcatttcatcgctacactgggaattccgctttcctctccgacactcaagaaacacagtttcagatgcagccccgaggttaagcctcggtatttcacatctgacttgcacccccgcctacacgccctttacacccagtaattccggacaacgctcgccacctacntattnccgcgnctnctggcac
OTU_50	p__Synergistota	c__Synergistia	o__Synergistales	f__Synergistaceae	g__JGI-0000079-D21	s__midas_s_976	0	0	10	13	18	83	92	105	9	7	51	60	235		ggactacaagggtttctaatccggttcgctcccctggctttcgcacatgagcgtcagttgcgggccaggaagccgccttcgccaccggcgttcctcccgatatctacgcatttcaccgctacaccgggaattccgcttccctctcccgcactccagatgcgccgtatcgaccgcagtgcaccggttgagccggtgcatttcacagccgacgcgcgcatccgcctgcgtgcgctttacgcccagtaattccggacaacgctcgccccctacgtgttaccgcggctgctgacac
OTU_753							22	0	0	1	3	0	2	1	1	1	1	1	2		ggactacaagggtttctaatcctgttcgctcccccggctttcgcacctcagcgtcaatcgaggcccaggaggctgccttcgccatcggtgttcttcccgatatctgcgcatttcaccgctacaccgggaattccgcctccccctacctgattcgagcccgccagttcgggacccggcccggggttgagccccgggattggaggtcccgcttggcgagccgcctacgcgcgctttacgcccaatgaatccggataacgctcgccccatacgtattaccgcggctgctgacac
OTU_1047	p__Proteobacteria	c__Gammaproteobacteria	o__Pseudomonadales	f__Moraxellaceae	g__Acinetobacter	s__midas_s_18392	3	0	0	0	0	0	3	0	0	0	23	0	0		ggactactagggtttctaatcctgtttgctccccatgctttcgcacctcagcgtcagtattaggccagatggctgccttcgccatcggtattcctccagatctctacgcatttcaccgctacacctggaattctaccatcctctcccatgctctagcttcccagtatcgaatgcaattcccaagttaagctcggggatttcacatccgacttaaaaagccgcctacgcgcgctttacgcccagtaaatccgattaacgctcgcaccctctgtattaccgcggcggctgacac
OTU_1173	p__Patescibacteria	c__Saccharimonadia	o__Saccharimonadales	f__Saccharimonadaceae	g__Ca_Saccharimonas		1	0	1	1	8	3	4	4	2	8	13	0	7		ggactacgcgggtttctaatcccgtttgctccccacgctttcgtgccttagtgtcagaaacgtcccagtagcctgcctatgctatcggtgttctttctaatatctacggatttcactcctacactagaaattccagctacccctaacgctctcgagcggaacagtttagataatagtctgaatggttgagccaccagatttcactatctacttatcctgccacctacgcaactctttacacccagtcaatccggataatgcttggaccctacgtatgaccgcggctgctgacac
OTU_178	p__Firmicutes	c__Clostridia	o__Lachnospirales	f__Lachnospiraceae	g__Eubacterium_ruminantium_group	s__midas_s_37579	0	0	0	1	0	0	62	57	0	0	8	0	61		ggactactggggtttctaatcctgtttgctccccacgctttcgtgcctcagtgtcagttacagtccagaaagccgccttcgccaccggtgttcctcctaatatctacgcatttcaccgctacactaggaattccgctttcctctcctgcactctagttagacagtttcaaaagcagtcacggggttgagccccgtgttttcacttctgacttgccttaccacctacgcaccctttacacccagtaaatccggataacgcttgcaccatacgtattaccgcggctgctggcac
OTU_435							2	0	0	0	0	0	0	0	0	0	0	0	0		ggactaccggggtttctaatcctgtttgatccccacgccttcgtgcctgagcgtcagttatggtttagtaagctgcctgcgcaatcggagttcctcctaatatctacgcatttcaccgctacactaggaattccgcctgcctctccatcactcaagatatgcagtttcaaatgcacgctccaagttaagcctggaaatttcacatctgacttgcttacccgcctactcgccctttacacccagtaaatccggacaacgcttgccacctacntattnccgcgnctnctgacac
OTU_143	p__Bacteroidota	c__Bacteroidia	o__Bacteroidales	f__Dysgonomonadaceae	g__midas_g_3300	s__midas_s_3300	0	15	21	11	0	0	0	0	11	19	0	0	0		ggactactggggtttctaatcctgtttgatccccacgccttcgtgcatgagcgtcagtgatggaatggcaagctgcctacgcgatcggggttcctcgtgatatctatgcatttcaccgctacaccacgaattccgcctgcctcacccatactcaaggtaaccagtttcgatggcaagccaggggttgagccccgggatttcaccaccgacttagcaacccgcctgcgcaccctttaaacccaataaatccggataacgctcggatcctccgtattaccgcggcggctgacac
OTU_622	p__Firmicutes	c__Bacilli	o__Erysipelotrichales	f__Erysipelotrichaceae	g__Erysipelothrix	s__midas_s_83994	0	0	0	0	0	0	2	0	0	0	0	0	0		ggactacgagggtttctaatcctatttgctccccacgctttcgtgcttgaccgtcagttacagaccaggtagccgccttcgccactggtgttcctccatatatctacgcattttaccgcttcacatggaattccactaccctcttctgtactcaagtctaccagttttcgcagcacttcgaagttgagcttcgaatattaactacaaacttaataaaccagctgagcaccctttacgcccaataaatccggataacgcttgccatctacntagtnccgcgnctncnggcac
OTU_89	p__Bacteroidota	c__Bacteroidia	o__Bacteroidales	f__Dysgonomonadaceae	g__Proteiniphilum	s__midas_s_3740	0	216	124	90	62	93	26	37	60	25	17	36	93		ggactactagggtatctaatcctgtttgatccccacgccttcgtgcatgagcgtcagtaacggtttagtaagctgcctccgcaatcggtgttccttgtgatatctacgcatttcaccgctacaccacaaattccgcctacctcatccgcactcaagagaaacggtttcaacggcactatcgaggttgagccccgaaatttcaccgccgacctaaatccccgcctgcgcaccctttaaacccaataaatccggataacgcccggatcctccgtattaccgcggctgctgacac
OTU_246	p__Firmicutes	c__Limnochordia	o__B55-F-B-G02	f__midas_f_3498	g__midas_g_3946	s__midas_s_4620	0	23	7	9	1	0	0	0	3	0	0	0	0		ggactacgcgggtttctaatcctgttcgctaacccagctttcgtgcctcagcgtcagttgcagtccaggaagccgccttcgccactggtgttcctcctaatatctacgcatttcaccgctacactaggaattccgcttccctcgcctgcactctagatacacagtttccaatgcaactcctcggttaagccgaagcatttcacaccggacttgcatatccgcctacgcaccctttacgcccagtaattccggacaacgctcgccccctacgtattaccgcggcggctggcac
OTU_393	p__Firmicutes	c__Bacilli	o__Izemoplasmatales	f__midas_f_16343	g__midas_g_68994		0	0	2	53	6	0	1	0	14	15	1	0	3		ggactaccagggtatctaatcctgtttgctacccacgctttcgtgcatcaccgtcaatgacagaccagtaagccgccttcgccactggtgttcctccatatatctaagcattttaccgctacacatggaattccacttacctcttctgtattcaagccaatcagtttccaatgacccttcacggttaagccgtgaaatttcacaccagacttaatcagccgcctacgcaccctttacgcccaataattccggataacgcttgccccctatgtattaccgcggcggctgacac
OTU_948	p__Firmicutes	c__Clostridia	o__Monoglobales	f__Monoglobaceae	g__Monoglobus	s__midas_s_8279	0	0	0	0	0	1	2	0	0	5	1	0	0		ggactactagggtatctaatcctgtttgctccccacgctttcgcgcctcagcgtcagttgtcggccagaaagccgccttcgccactggtgttcctcctaatatctacgcatttcaccgctacactaggaattccgcttccctctccgacactcaaggttggtagttttgaaagcagccccgcagttaagctgcggtatttcacttccaacttaccaatccgcctacacgccctttacacccagtaaatccggataacgctcgccacctacgtattaccgcggctgctggcac
OTU_716	p__Firmicutes	c__Clostridia	o__Oscillospirales	f__Eubacterium_coprostanoligenes_group	g__midas_g_1946	s__midas_s_1946	1	0	0	0	2	0	0	0	0	0	0	0	0		ggactacaggggtatctaatcctgtttgctccccacactttcgagcctcagcgtcagttaaagcccagcaagccgccttcgccactggtgttcctccgaatatctacgcatttcaccgctacacccggaattccgcttgcctctgctccactcaagaaaaacagtttcaacggcagttcataggttaagcctatgcatttcaccgctgacttgtctccccgcctgcgctccctttacacccagtaaatccggacaacgctcgccacctacgtattaccgcggcggctggcac
OTU_973	p__Caldatribacteriota	c__Caldatribacteriia	o__Caldatribacteriales	f__Caldatribacteriaceae	g__Ca_Caldatribacterium	s__midas_s_77	0	0	0	0	0	2	0	0	0	0	0	0	0		ggactacacgggtatctaatccggttcgctcccctggctttcgctcctcagcgtcagcaacagaccagaaagccgtcttcaccactggtgttcctcccgatatctacgcatttcaccgctacaccgggaattccactttccttttccgtcctcaagccggtcggtttcccgcgaccctccccggttgagccgggggtctttaacatccgacttactgcaccgcctacgcgcgctttacgcccaataaatccgaacaacgcttgccctctccgtattaccgcggctgctggcac
OTU_491	p__Firmicutes	c__Clostridia	o__Peptostreptococcales-Tissierellales	f__Family_XI	g__Tepidimicrobium	s__Clostridium_ultunense	0	41	0	0	0	0	0	0	0	0	0	0	0		ggactaccggggtatctaatcctgtttgctccccacgctttcgtacctcagcgtcagtttaagtccagaaagtcgccttcgccactggtattcctcctgatatctacgcatttcaccgctacaccaggaattccactttcctctccttaactcaagccatacagtttcaaatgcttaccaaggttaagccttgggatttcacatctgacttatttggccgcctgcgtaccctttacgcccaataattccggacaacgttcgccccctacgtattaccgcggctgctgacac
OTU_317	p__Firmicutes	c__D8A-2	o__midas_o_5025	f__midas_f_5068	g__midas_g_5068	s__midas_s_5068	0	3	31	10	1	0	0	0	11	0	0	0	0		ggactactcgggtttctaatcccgttcgctaccccagctttcgcgcctcagcgtcagttacagtccagagagccgccttcgccaccggtgttcttcccgatatctacgcatttcaccgctacaccgggaattccgctcccctctcctgcactcaagctagatagtttcatgtgctattcctcggttgagccgagggatttcacacctgacttacttagccgcctacacgccctttacgcccagtgattccggacaacgctcgccccctacgtgttaccgcggcggctggcac
OTU_72	p__Bacteroidota	c__Bacteroidia	o__Bacteroidales	f__Marinilabiliaceae	g__midas_g_2026	s__midas_s_2026	0	4	40	140	70	158	170	134	128	190	121	111	179		ggactacgagggtttctaatcctgtttgatccccacgctttcgtgcatcagcgtcaataatggaatagtaagctgccttcgcaatcggtgttctgtgttatatctaagcatttcaccgctacacaacacattccgcctacctctaccacattcaagacatccagtatcaatggcatacattagttaagctaatggctttaaccactgacttaaacgcccacctacgcaccctttaaacctaataaatccggataacgcttgcatcctccgtattaccgcggctgctgacac
OTU_164	p__Synergistota	c__Synergistia	o__Synergistales	f__Synergistaceae	g__midas_g_5426	s__midas_s_5426	0	36	9	4	1	0	0	0	7	0	0	0	0		ggactactggggtatctaatcccgtttgctcccctggctttcgcacctcagcgtcagtaactgtccagcaagccgcctacgccaccggtgttcctcccaatatctacgcatttcaccgctacactgggaattccgcttgcctctacagtactcaagcattacagtttcaacagcagacaaggggtgagcccctgcatttaacagctgacttgtaacgcagcctgcgtgccctttacgcccagtaattccggacaacgctcgtcccctacntgttnccgcgnctncngacac
OTU_555	p__Synergistota	c__Synergistia	o__Synergistales	f__Synergistaceae	g__Acetomicrobium	s__midas_s_113	0	112	10	21	27	28	10	9	16	18	14	6	15		ggactacacgggtttctaatccggttcgctcccctggctttcgcacatgagcgtcagtcgcgggccaggaagccgccttcgccactggcgttcctcccgatatctacgcatttcaccgctacaccgggaattccacttccctctcccgcactccagtgcgccagtttcgattgcaaggtcacggttgagccgtaactttacacccccgacttggcgcaccgcctgcatgccctttacgcccagtaattccggacaacgctcgccccctacnttttaccgcnncgnctngcac
OTU_685	p__Firmicutes	c__midas_c_4	o__midas_o_4	f__midas_f_222	g__midas_g_51727	s__midas_s_58077	0	0	0	0	1	8	16	6	0	1	4	1	10		ggactacgcgggtatctaatcctgtttgctccccacgctttcgcgcctcagcgtcagttacagtccaggcagccgccttcgccactggtgttcctcctaatatctacgcatttcaccgctacactaggaattccactgccctctcctgcactcaagccacccagtatcgtttgcaaacttgcggttaagccccaagatttcacacccgacttaaatggccgcctacgcgccctttacgcccagtaattccggacaacgctcgccacctacgtattaccgcggctgctgacac
OTU_708	p__Firmicutes	c__Bacilli	o__Erysipelotrichales	f__Erysipelotrichaceae	g__midas_g_7231		0	2	0	1	0	0	0	0	1	0	0	0	0		ggactacacgggtatctaatcctatttgctccccacgctttcgtgcctcagcgtcagtaacagcccagcaagccgccttcgccaccggtgttcctccatatatctacgcattttaccgctacacatggaattccgcttgcctctgctgttctccagcctgatagtttctggggcttgatggggttgagccccacgatttcaccacagacttttcaggccgcctacgcaccctttacgcccaataattccggataacgctcgccacctacgtattaccgcggctgctgacac
OTU_1049	p__Firmicutes	c__Clostridia	o__Peptostreptococcales-Tissierellales	f__Family_XI	g__W5053	s__midas_s_41465	1	0	0	1	0	0	2	0	0	0	0	0	1		ggactacgcgggtatctaatcctgtttgctcccctagctttcgttcatcagcgtcagttagaggccagtaagtcgccttcgctactggtattcttcctaatatctacgcatttcaccgctacactaggaattccacttacctctcctccactcaagttatacagtttcagatgcttgatgtggttaagccacaagatttcacatctgacatgtattaccgcctacgaaccctttacgcccaataattccggacaacgctcgccccctacntattnccgcgnctnctgacac
OTU_337	p__Cyanobacteria	c__Vampirivibrionia	o__Gastranaerophilales	f__midas_f_20398	g__midas_g_60699	s__midas_s_60699	0	0	19	0	12	49	3	7	1	3	16	7	35		ggactaccagggtatctaatcccattcgctaccctggctttcgtccctcagcgtcagtaacagcccagcaaggcgcttacgcaactggtgttcctcctaatatctacgcatttcaccgctacactaggaattccccttgcctcttctgtactctagcttgccagtatccaatgctgaaccgaggttgagcctcgggctttaacatcagactgggcaggccgcctacgaacgctttacgcccaataattccggacaacgcttgcaccctccgtcttaccgcggctgctggcac
OTU_669							0	0	0	0	0	2	0	0	0	0	0	0	0		ggactaccggggtatctaatcctgttcgctccccacgctttcgctcctcagcgtcagcaacagcccagagacccgccttcgccaccggtgttcctcctgatatctgcgcattccaccgctacaccacacattcctcccacggcatccgcattccagcatcccagtatcaacggcacggtagaggttgagcccctaaatttcaccgctgacttaagacgccgcctacgcaccctttaaacccaataaatccggataacgcttgcatcccccgtattacccggctgctgacac
OTU_342	p__Firmicutes	c__Clostridia	o__Oscillospirales	f__UCG-010			0	0	1	1	1	5	1	2	0	7	3	1	2		ggactaccggggtatctaatcctgtttgctccccacgctttcgcgcctcagcgtcagttaatgtccagcaggccgccttcgccactggtgttcctcccgatatctacggatttcaccgctacaccgggaattccgcctgcctctccatcactcaagaacagcagtttcaaatgcacgtcatgggttaagcccatgaatttcacatctgacttgccgtcccgcctgcacgccctttacacccagtaattccggataacgctcgccacctacgtagtaccgcggctgctggcac
OTU_1129	p__Firmicutes	c__Clostridia	o__Oscillospirales	f__Hungateiclostridiaceae	g__Fastidiosipila	s__midas_s_2511	10	0	0	0	0	1	0	2	0	0	0	0	1		ggactacgcgggtttctaatcctgtttgctccccacgctttcgcgcctcagcgtcagttatcgtccagaaagtcgccttcgccactgatgttcctcctaatatctacgcattttaccgctacactaggaattccactttcctctccgacactcaagacttgcagtttcggatgaccgtcccgggttaagcccggggatttcacacccgacacgcaagcccgcctacacgccctttacacccagtaaatccggataacgcttgccacctacgtattaccgcggctgctggcac
OTU_220	p__Actinobacteriota	c__Actinobacteria	o__Corynebacteriales	f__Dietziaceae	g__Dietzia	s__midas_s_5446	48	0	2	0	25	11	12	9	4	29	10	0	11		ggactactagggtttctaatcctgttcgctacccatgctttcgctcctcagcgtcagttactacccagagacccgccttcgccaccggtgttcctcctgatatctgcgcatttcaccgctacaccaggaattccagtctcccctgtagtactcaagtctgcccgtatcgcctgcacgcccccagttaagctggaggatttcacagacgacgtgacaaaccgcctacgagctctttacgcccagtaattccggacaacgctcgcaccctacgtattaccgcggctgctgacac
OTU_736	p__Bacteroidota	c__Bacteroidia	o__Bacteroidales	f__Dysgonomonadaceae	g__Fermentimonas	s__midas_s_83764	2	0	0	0	0	0	0	0	0	0	0	0	0		ggactacacgggtttttaatcctgtttgctacccacgctttcgtccctgagggtcagttgtgtgccagtagaccgccttcgccatcggtgttccacctgatatccacgcattccaccgctacaccacaaattccgcctacttcatctacactcaagaaaaccagtatcaatggcacttttacagttgagctgcaaaatttcaccaccgacttaatctcccgcctgcgcaccctttaaacccaataattccggataacgcttggatcctccgtattaccgcggctgctggcac
OTU_15	p__Firmicutes	c__Clostridia	o__Peptostreptococcales-Tissierellales	f__Family_XI	g__W5053	s__midas_s_41465	3	194	751	898	218	2	1	0	951	500	1	0	0		ggactactcgggtttctaatcctgtttgctacccacgctttcgttcatcagcgtcagttaaaggccagtaagtcgccttcgctactggtattcttcctaatatctacgcatttcaccgctacactaggaattccacttacctctccttcactcaagtcatacagtttcagatgcttaatgtggttaagccacaagatttcacatctgacatgtatcaccgcctacgaaccctttacgcccaataattccggacaacgctagccccctacgtattaccgcggctgctgacac
OTU_928	p__Halobacterota	c__Methanomicrobia	o__Methanomicrobiales	f__Methanocorpusculaceae	g__Methanocorpusculum	s__midas_s_9522	2	0	0	0	0	0	0	0	0	0	0	0	0		ggactacgcgggtttctaatccggttcgctcccccagctttcgtccctcactgtcggagccgttctggtgagatgccttcgccatcggtggtcccccggggattacaagatttcactcctacccccgaagtacggtttacctctcccagttccaagactgccggtatctcttagacgccttcacgttgagcgtgaagatttcccaagagacctaacagtcaagctacggacgctttaaacccagtaatagtggccatcactcgagcagccgntattaccgcgnctgctggcac
OTU_888	p__Firmicutes	c__Clostridia	o__Oscillospirales	f__Oscillospiraceae	g__NK4A214_group	s__midas_s_66174	0	0	0	0	0	0	0	0	0	0	0	0	2		ggactactcgggtttctaatcctgtttgctccccacgctttcgcgcctcagcgtcagtgtcggaccaggtagccgccttcgctactggtgttcttcccaatatctacgaatttcacctctacactgggaattccacttgcctctccgatactcaagaacaacagtttcaaatgcagcttccaggttaagcctggagatttcacttctgacttatcatcccgcctacgcgccctttacacccagtaaatccggacaacgcttgccccctacgtattaccgcggctgctgacac
OTU_226	p__Synergistota	c__Synergistia	o__Synergistales	f__Synergistaceae	g__midas_g_5426	s__midas_s_5426	0	82	9	4	8	2	9	4	8	39	24	1	0		ggactacgagggtttctaatcccgtttgctcccctggctttcgcgcctcagcgtcagttactgtccagcaagccgcctacgccaccggtgttcctcccaatatctacgcatttcaccgctacactgggaattccgcttgcctctacagttctctagctatacagtttcaaccgcaggcatggggtaagcccatgcatttaacagccgacttgtatcgcagcctgcgcgccctttacgcccagtaattccggacaacgctcgtcccctacgtgttaccgcggcggctgacac
OTU_730	p__Firmicutes	c__Desulfitobacteriia	o__Desulfitobacteriales	f__Syntrophobotulaceae	g__Syntrophobotulus	s__midas_s_10561	0	0	1	4	1	2	4	2	2	4	5	0	1		ggactactggggtatctaatcctgttcgctacccacgctttcgcgcctcagcgtcagaaacagtccagaaagtcgccttcgccactggtgttcctcctaatatctacgcatttcaccgctacactaggaattccactttcctctcctgtcctcaagccatccagtttccaatgctttacggggttaagccccgcactttcacatcagacttaaacggccgcctacgcgccctttacgcccaataattccggtcaacgctcgccccctacntgttaccgcnnctnctnacac
OTU_1152	p__Euryarchaeota	c__Methanobacteria	o__Methanobacteriales	f__Methanobacteriaceae	g__Methanobacterium		0	22	18	32	6	5	2	4	28	11	7	2	2		ggactacaggggtatctaatccggttcgcgcccctggctttcgttactcaccgtcaggtccgttccagctgcacgccttcgccacaggtggtcctcccaggattataggatttcacccctaccctgggtgttcctccagcctctcccggcctcaagcctaatagtacctccagcaattcccacagttaagctgcgggatttcaccagagacttatcaagccggctacggacgctttaggcccaataaaagcggccaccacttgagctgccgntgttnccgcgncgncngacac
OTU_1216	p__Verrucomicrobiota	c__Lentisphaeria	o__Oligosphaerales	f__Oligosphaeraceae	g__Oligosphaera	s__Oligosphaera_ethanolica	16	0	2	0	0	5	2	0	0	0	1	0	8		ggactacgggggtttctaatcctgtttgccacccacgctctcgtccctgagggtcagttacaagccagcagaccgccttcgccatcggtgttcttccagatatctacgcattccaccgctacacctggaattccgtctgcccttcttgcactctagcccgcccgtacccgccgcaggtccaaggttgagccttggaatctcacggcaggcgtggcaggccccctgcggaccctttacgcccagtaaatccgaataacgctcgccacccacgtgttaccgcggctgctgacac
OTU_23	p__Synergistota	c__Synergistia	o__Synergistales	f__Synergistaceae	g__Acetomicrobium	s__midas_s_113	0	981	184	171	336	306	72	57	185	246	118	90	135		ggactactagggtttctaatccggttcgctcccctggctttcgcacatgagcgtcagtcgcgggccaggaagccgccttcgccactggcgttcctcccgatatctacgcatttcaccgctacaccgggaattccacttccctctcccgcactccagtgcgccagtttcgattgcaaggtcacggttgagccgtaactttacacccccgacttggcgcaccgcctgcatgccctttacgcccagtaattccggacaacgctcgccccctacgttttaccgcggctgctgacac
OTU_90	p__WPS-2	c__midas_c_55	o__midas_o_1194	f__midas_f_1770	g__midas_g_2901	s__midas_s_2901	0	17	51	47	9	14	3	4	41	11	14	1	12		ggactacaagggtatctaatcccgttcgctacccacgctttcgctcctcagcgtcagagacagaccagagaaccgccttcgccactggtattcctcccgatatctacgcatttcaccgctacaccgggaattctgttctcctctcctgccctcaagagacgccgtatctcggaaagctccagggttgagccctggaatttcctccgagacgcgcgcccccgcctacgagctctttacgcccagtaaatccggacaacgctcgcatcctacgtattaccgcggctgctgacac
OTU_462	p__Actinobacteriota	c__Thermoleophilia	o__Gaiellales	f__midas_f_2573	g__midas_g_3338		0	1	2	1	0	0	6	11	0	12	17	2	3		ggactacacgggtatctaatcctgttcgctaccctagctttcgcgcctcagcgtcagtactgttccagagagccgccttcgctaccggtgttcctcctgatatctacgcatttcaccgctacaccaggaattccactctcctctcccagactctagcaagccggtttccgatgcaggcctggagttgagccccaggttttcacatcggacctgacaagccacctacgcgctctttacgcccaataattccggacaacgctcgccacctacgtattaccgcggctgctggcac
OTU_710	p__Firmicutes	c__Clostridia	o__Oscillospirales	f__Hungateiclostridiaceae	g__Fastidiosipila	s__midas_s_8	0	0	0	1	0	0	0	3	3	3	1	1	1		ggactacaagggtatctaatcctgttcgctacccacgctttcgtacctcagcgtcagttacagtccagaaggtcgccttcgccactggtgttcctcctaatctctacgcatttcaccgctacactaggaattccactttcccctctgatactcaagccccaaagtttcagatgacctgtcaaagttaagccttgatctttcacatctgacttccagggccgcctgcgcgccctttacacccagtaaatccggataacgctcgccacctacgtattaccgcggcggctgacac
OTU_279	p__Firmicutes	c__Clostridia	o__Oscillospirales	f__Ruminococcaceae	g__Ruminococcus		0	0	0	0	0	0	51	38	0	0	0	0	1		ggactactcgggtttctaatcctgtttgctccccacgctttcgagcctcagcgtcagttaaagcccagtaagccgccttcgccactgatgttcctcctaatatctgcgcatttcaccgctacactaggaattccgcttacctctacttcactcaagaaccacagtttcaaatgcaggtcaggggttgagcccctacatttcacatctgacttgcagtcccgcctacactccctttacacccagtaattccggacaacgctcgctccctacgtattaccgcggctgctgacac
OTU_775	p__Firmicutes	c__Clostridia	o__Peptostreptococcales-Tissierellales	f__Acidaminobacteraceae			0	0	0	5	7	0	0	0	2	2	0	0	0		ggactacgagggtttctaatcccgttcgctacccacgctttcgcgcctcagcgtcagttacaggccagagagtcgccttcgccactggtgttcctcccaatatctacgcatttcaccgctacactaggaattccactctcctctcctgcactcaagccattaagtttcaaaggcttaccacggttgagccgtgggctttcacctctgactttattggccgcctacgcaccctttacgcccagtgattccggataacgcttgccccctacgtattaccgcggctgctggcac
OTU_74	p__Firmicutes	c__Syntrophomonadia	o__Syntrophomonadales	f__Syntrophomonadaceae	g__Syntrophomonas	s__midas_s_7807	0	0	39	24	47	37	36	19	25	69	93	10	9		ggactactagggtatctaatcctgtttgctacccacgctttcgcacctcagcgtcagggtcagtccagtcagtcgccttcgccactggtgttcctcctgatttctacgcatttcaccgctacaccaggaattccactgacctctcctgccctcaagatattcagtttcaagtgcaaccccgcagttaggctgcggtctttcacacctgacttaaacacccgcctacgtgctctttacgcccagtaattccggacaacgctcgccccctacgtcttaccgcggctgctgacac
OTU_1017	p__Firmicutes	c__Clostridia	o__Caldicoprobacterales	f__Caldicoprobacteraceae	g__Caldicoprobacter	s__midas_s_858	0	0	0	1	1	16	12	14	3	8	11	6	21		ggactacaagggtatctaatcctgttcgctacccacgctttcgtgcatcagcgtcagttacagtccagaaagtcgccttcgccactggtgttcctcctatctctacgcatttcaccgctacactaggaattccactttcctctcctgcactcaagcctcaaagtttcaaatgcacccccgtggttaagccacggtatttcacacctgacttctgaggctgcctacgcaccctttacgcccagtaattccgggcaacgctcgccccctacgtattaccgcgncggctggcac
OTU_240	p__Firmicutes	c__Clostridia	o__Christensenellales	f__Christensenellaceae	g__Christensenellaceae_R-7_group	s__midas_s_3624	0	0	0	2	2	13	53	46	0	0	11	4	39		ggactactggggtttctaatcctgtttgctccccacgctttcgtgcctcagcgtcagttacagtccagaaagccgccttcgccactggtgttcctcctaatatctacgcatttcaccgctacactaggaattccactttcctctcctgcactcaagccatgcagtttccactgcacctcccaggttaagcccgggcttttcacaatggacttgcatcgccgcctacgcaccctttacgcccagtaattccggacaacgctcgccccctacgtattaccgcggctgctgacac
OTU_852							12	0	0	0	0	0	0	0	0	1	0	0	0		ggactaccagggtttctaatcctgtttgctcccccggctttgcgcctcagcgtcagcaagattccagagagccgccttcgccgccggtgttcctcatgatatcaacgcatttcaccgctacaccatgaattccgctctcccctcctctgctccagccccgcagtttcgcgcgcacttcccgggttgagcccggggatttcacacgcgacacacggggccgcctacgcgccctttacgcccagtaaatccgaacaacgctagccacctctgtattaccgcggctgctgacac
OTU_322	p__Firmicutes	c__Limnochordia	o__B55-F-B-G02	f__midas_f_3498	g__midas_g_3498	s__midas_s_3498	0	13	14	38	13	2	2	2	29	15	6	0	1		ggactacgggggtatctaatcctgtttgctcccccagctttcgtgcctcagcgtcagttgcagtccagaaagccgccttcgccaccggtgttcctcccgatatctacgcatttcaccgctacaccgggaattccgctttcctctcctgcactcaagccaaccagttttgaatgcacatccccggttgagccgggacctttcacatccaacttaactggccgcctacgcaccctttacgcccagtgattccggacaacgctcgccccctacgtattaccgcggctgctgacac
OTU_1130							2	0	0	0	0	0	0	0	0	0	0	0	0		ggactacacgggtttctaatcctgtttgctccccacgctttcgcacctcagtgtcagtatcagtccgggtggtcgccttcgccactgatgttccttcctatatctacgcatttcaccgctacactaggaattccactttcccctccaatactcaagatttccagtttcagatgcagccccggggttgagccccggtatttcacatctgacttaaaaacccgcctacacgccctttacacccagtaaatccggacaacgcttgccacctacgtattaccgcggcggctggcac
OTU_21	p__Proteobacteria	c__Gammaproteobacteria	o__Pseudomonadales	f__Pseudomonadaceae	g__Pseudomonas	s__Pseudomonas_caeni	6879	0	7	3	9	99	105	176	2	13	141	37	101		ggactactagggtttctaatcctgtttgctccccacgctttcgcacctcagtgtcagtatcagtccaggtggtcgccttcgccactgatgttccttcctatatctacgcatttcaccgctacacaggaaattccaccaccctctaccatactctagctcgccagttttagaagcaattcccaggttgagcccggggctttcactcctaacttaacgaaccacctacgcgcgctttacgcccagtaattccgattaacgcttgcacccttcgtattaccgcggctgctgacac
OTU_487	p__Firmicutes	c__midas_c_4	o__midas_o_4	f__midas_f_222	g__midas_g_1733	s__midas_s_1733	0	0	0	0	0	2	0	0	0	0	0	0	0		ggactacaggggtttctaatcctgtttgctccccacgctttcgcgcctcagcgtcagttacaggccagacagccgccttcgccactggtgttcctcctaatatctacgcatttcaccgctacactaggaattccactgccctctcctgcactcaagtcatacagtttcaactgcaatctctcggttgagcccagagttttcacagctgacttatataaccgcctacgcgcccttcacgcccaataattccggacaacgctcgccacctacgtattaccgcggctgctgacac
OTU_918	p__Bacteroidota	c__Bacteroidia	o__Bacteroidales	f__Dysgonomonadaceae	g__Proteiniphilum		10	0	0	0	0	1	1	1	0	0	2	0	0		ggactacacgggtttctaatcctgtttgatccccacgccttcgtgcatgagcgtcagttatggcttagtaagctgccttcgcaatcggagttcctcgtgatatctatgcatttcaccgctacaccacaaattccgcctacttcatccacactcaagaaaaccagtttcgaaggcacttttacagttgagctgcaaaatttcaccgccgacttaatcttccgcctgcgcaccctttaaacccaataaatccggataacgcttggatcctccntattnccgcgncgnctggcac
OTU_1032	p__Firmicutes	c__Clostridia	o__Oscillospirales	f__Hungateiclostridiaceae	g__midas_g_2408	s__midas_s_2408	0	0	1	0	18	12	4	4	1	13	12	6	13		ggactacaggggtttctaatcctgtttgctccccacgctttcgcgcctcagcgtctgttttcggccagaaagccgccttcgccaccggtgttcctcctaatatctacgcatttcaccgctacactaggaattccgctttcccctccgatactcaaggacgacagtttccgatgcggttccacggttgagccgcgggatttcacatcggacttgccgccccgcctacgcgccctttacacccagtaaatccggacaacgctcgccacctacgtattaccgcggcggctggcac
OTU_216	p__Actinobacteriota	c__Actinobacteria	o__Micrococcales	f__Micrococcaceae	g__Paeniglutamicibacter	s__midas_s_14806	144	0	0	1	5	8	8	21	3	11	8	4	8		ggactactcgggtttctaatcctgttcgctccccatgctttcgctcctcagcgtcagttaatgcccagagacctgccttcgccatcggtgttcctcctgatatctgcgcatttcaccgctacaccaggaattccagtctcccctacatcactctagtctgcccgtacccaccgcagatccgaagttgagcctcggactttcacgatagacgcgacaaaccgcctacgagctctttacgcccaataattccggataacgcttgcgccctacgtattaccgcggctgctgacac
OTU_1116	p__Firmicutes	c__Clostridia	o__Peptostreptococcales-Tissierellales	f__Sedimentibacteraceae	g__Sedimentibacter	s__midas_s_42874	0	0	0	1	2	0	2	9	4	2	4	2	5		ggactacaggggtatctaatcctgtttgctacccacgctttcgtgactcagcgtcagttacagtccagtaagccgccttcgccactggtgttcctcctaatatctacgcatttcaccgctacactaggaattccgcttacctctcctgcactcaagtcatgcagtttcaaatgcttacataagttgagcctatgccttttacatctgacttacataaccgcctactcaccctttacgcccagtaaatccggacaacgctcgccccctacgtattaccgcggcggctggcac
OTU_601	p__Firmicutes	c__Clostridia	o__Lachnospirales	f__Lachnospiraceae	g__Herbinix	s__midas_s_41301	5	0	0	1	0	1	10	7	0	1	2	1	2		ggactacaggggtttctaatcctgtttgctccccacgctttcgagcctcagtgtcagttacagtccagaaagccgccttcgccactggtgttcttcctaatatctaagcatttcaccgctacactaggaattccactttcctctcctgcactctagtctgacagtttcaaatgcagtcccggagttgagccccgggctttcacatctgacttgccagaccacctacactccctttacacccagtaaatccggataacgcttgccccctacgtattaccgcggcggctggcac
OTU_347	p__Firmicutes	c__Clostridia	o__Oscillospirales	f__Ruminococcaceae	g__Ruminococcus	s__midas_s_1191	0	0	1	0	0	46	58	38	0	0	159	19	25		ggactactcgggtatctaatcctgtttgctccccacgctttcgagcctcagcgtcagtaaaagcccagtaagccgccttcgccaccggtgttcctcctgatatctacgcatttcaccgctacaccaggaattccgcttacctctacttcactcaagaactacagtttcaaatgcagcccatgggttgagcccatgtatttcacatctgacttgcaatcccgcctacgctccctttacacccagtaattccggacaacgctcgctccctacntattnccgcgncgncnggcac
OTU_332	p__Firmicutes	c__Clostridia	o__Peptostreptococcales-Tissierellales	f__Family_XI	g__Soehngenia	s__midas_s_46673	94	0	0	0	0	5	7	4	2	9	4	4	7		ggactacaggggtatctaatcctgtttgctccccacgctttcgttcctcagcgtcagtataagtccagaaagtcgccttcgccactggtattcctcctaatatctacgcatttcaccgctacactaggaattccactttcctctccttaactcaagtctgacagtttcaaatgcttactatggttaagccatagcctttcacatctgacttatcagaccgcctgcgaaccctttacgcccaataattccggacaacgctcgccccctacgtattaccgcggctgctgacac
OTU_1179							0	0	0	0	0	2	0	0	0	0	0	0	0		ggactacaggggtatctaatcctgtttgatacccacaccttcgcagtttagcgtcaattacggcttagaagactgccttcgccttaggtattcctcctgatctctgcgcatttcaccgctacactaggaaatccgctttcctctccgacactcaagaataacagtttcaaatgcagccccaaggttaagccttggtatttcacacctggcttgctatcccgcctacacgccctttacacccagtaaatccggacaacgctcgccacctacgtattaccgcggctgctggcac
OTU_746	p__Firmicutes	c__Clostridia	o__Peptostreptococcales-Tissierellales	f__Anaerovoracaceae	g__Anaerovorax		0	0	0	0	0	3	5	3	0	0	2	2	4		ggactacccgggtttctaatcctgtttgctccccacgctttcgtgcctcagtgtcagttacagtccagaaagccgccttcgccactggtgttcctcctaatatctacgcatttcaccgctacactaggaattccgctttcctctcctgcactcaagtctcacagttcgcagggcttacaatagttgagctattgcctttcaccccgcgcttacaaaaccacctacgcactctttacgcccaataattccggataacgcttgccccctacgtattaccgcggcggctgacac
OTU_1114	p__Firmicutes	c__Clostridia	o__Oscillospirales	f__Eubacterium_coprostanoligenes_group			5	0	0	0	0	0	0	0	0	0	0	0	0		ggactacaggggtatctaatcctgtttgctccccatgctttcgtgcctcagcgtcagttaaagcccagtaggccgccttcgccactggtgttcctccgaatatctacgcatttcaccgctacactcggaattccgcctacctctacttcactcaagaactacagttttggatgcagctccgaggttaagcctcggtatttcacatccaacttgcagtcccgcctgcgcaccctttacacccagtaattccggacaacgcttgccacctacgtattaccgcgncggctggcac
OTU_236							0	1	4	2	9	2	5	10	2	9	9	0	2		ggactactcgggtatctaatcccgttcgctcccccagctttcgcacctcagcgtcaggtacaggccagatagtcgccttcgccactggtgttcctcctaatatctacgcatttcaccgctacactaggaattccactatcctctcctgccctcaagctatccagtttcaaacgcaagacctgggttaagcccaggtttttcacgtctgacttaaataaccgcctacgcgcgctttacgcccaatgattccggacaacgctcgccccctacgtattaccgcggctgctggcac
OTU_184							4	0	9	2	34	35	49	28	4	57	67	11	36		ggactactagggtttctaatcctgtttgctcccccggctttcgcgcctcagcgtcagcaggattccagagagccgccttcgccaccggtgttcctcatgatatcaacgcatttcaccgctacaccatgaattccgctctcccctcctccgctcgagccccgcagtttcgcgcgcacttcccgggttgagcccggggatttcacacgcgacacacaaggccgcctacgcgccctttacgcccagtaaatccgaacaacgctcgccacctctgtattaccgcggcggctggcac
OTU_906	p__Firmicutes	c__Clostridia	o__Peptostreptococcales-Tissierellales	f__Family_XI	g__Tepidimicrobium	s__midas_s_44617	0	109	0	0	0	0	0	0	0	0	0	0	0		ggactacaggggtatctaatcctgtttgctccccacgctttcgtacctcagcgtcagtataagtccagaaagtcgccttcgccactgatattcctcctgatatctatgcatttcaccgctacaccaggaattccactttcctctccttaactcaagccacacagtttcaaatgcttaccacggttgagccgtgaccttccacatctgacttacatggccgcctgcgtaccctttacgcccaataaatccggacaacgctcgccccctacgtattaccgcggcggctgacac
OTU_871	p__Firmicutes	c__Clostridia	o__Caldicoprobacterales	f__Caldicoprobacteraceae	g__Caldicoprobacter	s__midas_s_6688	0	0	1	1	6	0	0	0	0	5	1	0	0		ggactactggggtttctaatcctgtttgctacccacgctttcgcgcctcagcgtcagttacagtccaggaagtcgccttcgccactggtgttcctcctaatatctacgcatttcaccgctacactaggaattccactcccctctcctgcactcaagccatacagtttcatgtgcaatgcctcggttaagccgaggcctttcacacctgacatacatggccgcctacacgccctttacgcccagtaattccggacaacgcttgccccctacgtgttaccgcggcggctgacac
OTU_720	p__Firmicutes	c__Negativicutes	o__Acidaminococcales	f__Acidaminococcaceae	g__Phascolarctobacterium		19	0	0	0	1	1	0	6	0	0	2	0	2		ggactaccagggtatctaatcccgttcgctaccctggctttcgcatctcagcgtcagacacagtccagaaaggcgccttcgccactggtgttcctcccaatatctacgcatttcaccgctacactgggaattcccctttcctctcctgcactcaagtcccccagtatccaaagccatacggggttgagccccgcattttcactccagacttaaaggaccgcctacatgctctttacgcccaataattccggacaacgcttgccacctacgtattaccgcggctgctgacac
OTU_665	p__Firmicutes	c__Bacilli	o__Lactobacillales	f__Lactobacillaceae	g__Weissella		0	1	3	3	0	0	0	0	1	0	0	0	0		ggactacacgggtttctaatcccgtttgctacccacactttcgagcctcagcgtcagttacagtccagagagctgccttcgccactggtgttcctccatatatctacgcatttcaccgctacacatggaattccactctcctctactgcactcaagttatccagtttccgatgcaattctacggttgagccgtaggctttcacatcagacttaaataaccgcctgcgctcgctttacgcccaataaatccggataacgcttgggacatacgtattaccgcgnctgctnacac
OTU_208	p__Firmicutes	c__Bacilli	o__RF39	f__midas_f_47879	g__midas_g_51388	s__midas_s_51388	0	0	0	0	0	0	70	12	0	0	37	36	25		ggactacgggggtatctaatcctatttgctccccatgctttcgtgtctcagcgtcagtaacagcccagcaagccgccttcgccactggtgttccttctaatatctacgcatttaaccgctacactagaaattccacttgcctctactgcactcaagtctaccagtttttaagacgaaccggagttaagctccgggctttgatcttaaacttaataaaccacctacacacgctttacgcccaataaatccggataacgctcgccccctacgtattaccgcggcggctgacac
OTU_938	p__Firmicutes	c__Clostridia	o__Peptostreptococcales-Tissierellales	f__Sedimentibacteraceae	g__Sedimentibacter	s__midas_s_1214	0	0	1	7	0	0	0	1	13	0	1	0	1		ggactactcgggtttctaatcctgtttgccacccacgctttcgtgactcagcgtcagttacagtccagtaagccgccttcgccaccggtgttcctcctaatatctacgcatttcaccgctacactaggaattccgcttacctctcctgcactcaagttatacagtttcaagtgcatacgtaggttgagcctacgccttttacacctgacatatataaccgcctactcaccctttacgcccagtaaatccggacaacgctcgccccctacgtattaccgcggcggctggcac
OTU_689	p__Firmicutes	c__Clostridia	o__Eubacteriales	f__Anaerofustaceae	g__Anaerofustis	s__midas_s_57514	2	0	0	0	0	23	13	7	0	0	13	6	2		ggactactggggtttctaatcctgtttgctccccacgctttcgcacatgagcgtcagtaatcgtccagtaagccgccttcgccaccggtgttcttcctaatctctacgcatttcaccgctacactaggaattccgcttacctctccgatactcaagtgggacagtttcaagtgcacttttccggttgagccgaaaactttcacacctgacttatctcaccgcctgcgtgccctttacgcccagtaaatccggacaacgcttgctccatacgtattaccgcggctgctggcac
OTU_559	p__Proteobacteria	c__Gammaproteobacteria	o__Pseudomonadales	f__Oleiphilaceae	g__Oleiphilus	s__midas_s_43370	38	0	0	0	0	0	0	2	1	0	3	0	0		ggactacaggggtttctaatcctgtttgctccccacgctttcgcacctcagcgtcagtatcagtccagaaggccgccttcgccactgatgttcctccaaatatctacgcatttcaccgctacacttggaattccaccttcctctactgtactctagcttgccagttccgggtgcagttcctaggttgagcctagggatttcacaaccggcttaacaaaccgcctacgcgcgctttacgcccagtaattccgattaacgctcgcaccctccgtattaccgcggctgctggcac
OTU_304	p__Firmicutes	c__Clostridia	o__Peptostreptococcales-Tissierellales	f__Anaerovoracaceae	g__Family_XIII_AD3011_group	s__midas_s_11346	95	0	7	9	11	21	35	13	5	38	27	10	17		ggactacccgggtatctaatcctgtttgctccccacactttcgtacctcagtgtcagttactgtccagaaagccgccttcgccactggtgttcctcctaatatctacgcatttcaccgctacactaggaattccgctttcccctccagcactcaagtaacccagttcggggggcgaacaatggttaagccattgccttaaacccctcgcttaggaaaccacctacgtactctttacgcccaataattccggataacgcttgccccctacgtattaccgcggctgctgacac
OTU_1050	p__Euryarchaeota	c__Methanobacteria	o__Methanobacteriales	f__Methanobacteriaceae	g__Methanobacterium		0	10	8	20	4	3	0	2	12	9	3	1	1		ggactacacgggtatctaatccggttcgcgcccctggctttcgttactcaccgtcaggtccgttccagctggacgccttcgccacaggtggccctcccaggattataggatttcacccctaccctgggagttcctccagcctctcccggcctcaggcctaatagtatctccagcaattcccacagttaagctgcgggatttcaccagagacttatcaagccggctacgatcgctttgggcccaataaaagcggccaccacttgagctgccggtgttaccgcgnctnctgacac
OTU_156	p__Desulfobacterota	c__Syntrophia	o__Syntrophales	f__Syntrophaceae	g__Syntrophus	s__Syntrophus_aciditrophicus	0	0	2	0	0	38	28	38	1	0	55	16	27		ggactactagggtttctaatcctgtttgctccccacgctctcgcgtctcagcgtcagtataggaccaggaagtcgccttcgccaccggtgttcctcctgatatctacgaatttcacctctacaccaggaattccacttccctcttccttactcaagctgaacagtttcaaatgcacttcctgggttaagcccagggatttcacatctgacttgctcagccgcctacacgctctttacgcccaatgattccgaacaacgcttgcaccccccgtattaccgcggctgctgacac
OTU_22	p__Bacteroidota	c__Bacteroidia	o__Sphingobacteriales	f__Lentimicrobiaceae	g__Lentimicrobium	s__midas_s_16	0	720	367	165	452	304	41	14	189	646	138	55	74		ggactactcgggtttctaatcctgtttgatccccacgctttcgtgcctcagcgtcaactatggtctagtactccgccttcgcctctggtgttctgtgtgatatctacgcatttcaccgctacaccacacattccaagtacccctcccatgttcttagctaagcagtatcgccaccactactacagttgagctgtagcctttcaatgacaacttacttagccgcctacgcaccctttaaacccagtaattccgaataacgctcgcaccctccgtattaccgcggctgctgacac
OTU_1230	p__Firmicutes	c__Clostridia	o__Oscillospirales	f__Eubacterium_coprostanoligenes_group	g__midas_g_65297		15	0	0	0	0	0	0	0	0	0	0	0	0		ggactacgagggtatctaatcctgtttgctccccacactttcgagcctcagcgtcagtaagagcccagtaggccgccttcgccactggtgttcctccgaatatctacgcatttcaccgctacactcggaattccgcctacctctactccactcaagaactacagttttggatgcagctccgcagttaagctgcggtatttcacatccaacttgcagtcccgcctgcgctccctttacacccagtaattccggacaacgcttgccacctacgtattaccgcggcggctgacac
OTU_312	p__Firmicutes	c__Clostridia	o__Caldicoprobacterales	f__Caldicoprobacteraceae	g__Caldicoprobacter		3	0	2	5	25	20	1	4	5	71	6	7	14		ggactaccagggtatctaatcctgttcgctccccacgctttcgtgcctcagcgtcagttacagtccagaaagtcgccttcgccactggtgttcctcctaatctctacgcatttcaccgctacactaggaattccactttcctctcctgcactcaagcctaacagtttcaaatgcacccccaaggttgagccctggtatttcacatctgacttatcaggccgcctacgcaccctttacgcccagtaattccggacaacgcttgccccctacgtattaccgcggctgctgacac
OTU_150	p__Firmicutes	c__Bacilli	o__Erysipelotrichales	f__Erysipelatoclostridiaceae	g__Catenibacterium	s__Catenibacterium_mitsuokai	8	0	0	0	4	77	43	14	0	8	159	2	18		ggactacgggggtttctaatcctatttgctccccacgctttcgggaatgagcgtcagttgcggcccagaccgtcgccttcgccactggtgttcctccatatatctacgcatttcaccgctacacatggaattccacgatcctcttccgcactctagcgatccggtttctttggctggccgaagtttagcttcggaatttcaccacagacctgtatcgccgcctgctccctctttacgcccaatgattccggataacgctcgccacctacgtattaccgcggcggctgacac
OTU_73	p__Firmicutes	c__Limnochordia	o__MBA03	f__midas_f_112	g__midas_g_8803	s__midas_s_8803	0	1	5	20	67	86	182	156	14	112	150	39	76		ggactacaggggtttctaatcctgtttgctcccctagctttcgtgcctcagcgtcagttttcgtccaggcagtcgccttcgccactggtgttcctcccaatatctacgcatttcaccgctacactgggaattccactaccctctccgatactcaagcctcccagtttcaaatgcaatcccgcagttaagccgcgggctttcacatctgacttaaaaggccgcctacgcaccctttacgcccaataattccggacaacgcttgccccctacgtattaccgcggcggctgacac
OTU_868	p__Firmicutes	c__Clostridia	o__Eubacteriales	f__Eubacteriaceae	g__midas_g_2229	s__midas_s_30157	0	0	0	0	0	0	0	0	1	0	0	0	0		ggactaccagggtatctaatcctgtttgctccccacgctttcgcgcctcagcgtcagtatttgtccagcaggccgccttcgcctccggtattcctcctgatatctacgcatttcaccgctacaccaggaattctgcctgcctctccaatactcaagttatccagttcagggtgcatgtcttcggttgagccgaaacctttcacatcctgcttaaataaccgcctgcgcgccctttacgcccagtgattccggacaacgcttgtcccctacgtattaccgcggctgctgacac
OTU_230	p__Euryarchaeota	c__Methanobacteria	o__Methanobacteriales	f__Methanobacteriaceae	g__Methanobacterium		0	1	3	6	3	1	17	33	3	5	7	1	3		ggactacaggggtttctaatccggttcgcgcccctggctttcgttactcaccgtcaggttcgttccagttagacgccttcgccacaggtggtcctcccaggattataggatttcacccctaccctgggagttcctctaacctctcccgacctcaagtctgatagtatctccagcaattcccacagttaagctgtaggatttcaccagagacttatcaaaccggctacgaacgctttaggcccaataaaaacggccaccacttgagctgccagtgttaccgcggctgctgacac
OTU_900	p__Firmicutes	c__Bacilli	o__Erysipelotrichales	f__Erysipelotrichaceae	g__Erysipelothrix		40	0	2	3	6	0	3	5	0	5	1	1	3		ggactactagggtttctaatcctgtttgctccccacgctttcgtgcctcagcgtcagttacaggccagtgagccgccttcgccactggtgttcctccatatctctacgcattttaccgctacacatggaattccactcacctctcctgtactcaagcctcccagtttacaaggcatcacagagttgagctctgaactttaaccttatacttaagaggccgcctacgcaccctttacgcccaataattccggataacgcttgtcacctacgtattaccgcggcggctgacac
OTU_857	p__Chloroflexi	c__Anaerolineae	o__SBR1031	f__midas_f_1469	g__midas_g_2178	s__midas_s_2178	0	0	2	0	0	1	0	0	0	0	0	0	0		ggactacgagggtttctaatcccgttcgctccccatgctttcgcctctcagcgtcaggccaggcccagcgtgtcgccttcgccactggtgttcctccggatctctacgcatttcaccactacacccggaattccacacgcctctacctgcctctagccctgcagttcgcccacgtcctcgcccggttgagccgggcgctttcacgcaccacttgcaggaccgcctacacgcgctttacacccagtaaatccggacaacgctcgctccttacgtattaccgcggcggctggcac
OTU_726	p__Firmicutes	c__Clostridia	o__Lachnospirales	f__Lachnospiraceae	g__Roseburia	s__midas_s_80648	6	0	0	1	3	2	1	0	0	5	2	1	0		ggactacacgggtatctaatcccgtttgctccccacgctttcgagcctcaacgtcagttatcgtccagtaagccgccttcgccaccggtgttcctcctaatatctacgcatttcaccactacactaggaattccgcttacctctccgacactcgagctgtacagtttccaatgcagttccggggttgagccccgggctttcacatcagacttgcactgccgtctgcgctccctttacacccagtaaatccggataacgcttgccccctacntattaccgcgncgnctgacac
OTU_327	p__Actinobacteriota	c__Actinobacteria	o__Corynebacteriales	f__Corynebacteriaceae	g__Corynebacterium	s__Corynebacterium_casei	18	9	0	217	20	1	1	0	202	35	2	0	0		ggactacaagggtttctaatcctgttcgctacccatgctttcgctcctcagcgtcagtaactgcccagagacctgccttcgccatcggtgttcctcctgatatctgcgcatttcaccgctacaccaggaattccagtctcccctacagcactcaagttatgcccgtatcgcctgcacgcccgaagttaagccccgggatttcacagacgacgcgacaaaccacctacgagctctttacgcccagtaattccggacaacgcttgcaccctacgtattaccgcggcggctgacac
OTU_482	p__Firmicutes	c__Limnochordia	o__Hydrogenispora	f__midas_f_2701	g__midas_g_4043	s__midas_s_4043	0	0	11	2	0	12	4	2	10	0	0	7	5		ggactacaggggtttctaatcccgttcgctcccctggctttcgcgcctcagcgtcagtgacagtccagaaagccgccttcgccactggtgttcctcccaatatctacgcatttcaccgctacactgggagttccgctttcctctcctgccctcaagcccgccagtttcaaatgcagttcccgggttaagcccggggatttcacatctgacttgacaggccgcctacgcgccctttacgcccagtaattccggacaacgctcgccacctacgtagtaccgcggctgctgacac
OTU_1013	p__Proteobacteria	c__Alphaproteobacteria	o__Rhodobacterales	f__Rhodobacteraceae	g__Pseudorhodobacter	s__midas_s_59337	18	0	0	0	1	0	3	1	0	0	3	0	0		ggactaccagggtatctaatcctgtttgctccccacgctttcgcacctcagcgtcagtatcgagccagtgagccgccttcgccactggtgttcctccgaatatctacgaatttcacctctacactcggaattccactcacctctctcgaactcaagaccaacagttttgagggccgttccggggttgagccccgggatttcacccccaacttgctgacccgcctacgtgcgctttacgcccagtaattccgaataacgctagccccctccgtattaccgcggctgctgacac
OTU_71	p__Firmicutes	c__Clostridia	o__Peptostreptococcales-Tissierellales	f__Anaerovoracaceae	g__midas_g_295	s__midas_s_494	0	0	15	24	66	96	125	110	24	111	76	45	78		ggactacgagggtttctaatcctgtttgctccccacgctttcgtgcctcagtgtcagttgcagtccagaaagccgccttcgccactggtgttcctcctaatatctacgcatttcaccgctacactaggaattccgctttcctctcctgcactcaagccacccagttcgcgaggctcacaatggttaagccattgcctttcacctcacgcttaagcagccacctacgcaccctttacacccagtaattccggataacgctcgccccctacgtattaccgcggcggctgacac
OTU_458	p__Proteobacteria	c__Gammaproteobacteria	o__Burkholderiales	f__Comamonadaceae	g__Limnohabitans		2	0	0	0	0	0	0	1	0	0	0	0	0		ggactactagggtatctaatcctgtttgctccccacgctttcgtgcatgagcgtcagtacaggtccaggggattgccttcgccatcggtgttcctccgcatatctacgcatttcactgctacacgcggaattccatccccctctaccgtactctagctatacagtcacaaatgcaggtcccaggttgagcccggggatttcacatctgtcttatataaccgcctgcgcacgctttacgcccagtaattccgattaacgcttgcaccctacgtattaccgcggctgctgacac
OTU_3	p__Firmicutes	c__D8A-2	o__midas_o_13	f__midas_f_13	g__midas_g_13	s__midas_s_13	1	1107	2135	2189	145	6	0	0	2209	362	4	0	1		ggactactcgggtttctaatcctgtttgctcccccagctttcgctcctcagcgtcaggtacagtccaggaagccgccttcgccactggtgttcctcccgatatctacgcatttcaccgctacaccgggaattccacttccctctcctgtcctctagcctgccagtttcaagcgcagtttcagggttgagccctgaaatttcacacctgacttaacagaccgcctactcgccctttacgcccaataattccggataacgctcgccccctacgtattaccgcggctgctgacac
OTU_740							6	0	0	1	1	4	3	0	0	4	5	0	3		ggactaccagggtttctaatcctgtttgctccccacgctttcgtgcctcagcgtcagatccgttccagtgactcgccttcgcctccggtgttccacatgatatcaacgcatttcaccgctacaccatgtgttccagtcacccatcccggcctcgagccgcgcagtttcggatgcacttccgggggtgagccccgggatttcacatccgacacacgcgaccgcctacgcacgctttacgcccagtaaatccgaacaacgctcgccacctctntattaccgcgncgnctgacac
OTU_24	p__Firmicutes	c__Clostridia	o__Oscillospirales	f__Ruminococcaceae	g__Ruminococcus	s__midas_s_1191	0	0	2	1	1	445	501	376	2	0	1292	257	338		ggactactagggtttctaatcctgtttgctccccacgctttcgagcctcagcgtcagtaaaagcccagtaagccgccttcgccaccggtgttcctcctgatatctacgcatttcaccgctacaccaggaattccgcttacctctacttcactcaagaactacagtttcaaatgcagcccatgggttgagcccatgtatttcacatctgacttgcaatcccgcctacgctccctttacacccagtaattccggacaacgctcgctccctacgtattaccgcggctgctgacac
OTU_779	p__Firmicutes	c__Bacilli	o__Lactobacillales	f__Lactobacillaceae			0	1	1	0	0	0	0	0	1	0	0	0	0		ggactacccgggtttctaatcctgttcgctacccatgctttcgagtctcagcgtcagttacagaccagacagccgccttcgccactggtgttcttccatatatctacgcatttcaccgctacacatggagttccactgtccttttctgcactcaagtttatcagtttccaatgcacttcttcggttgagccgaaggctttcacatcagacttaacaaaccgcctgcactctctttacgcccaataaatccggataacgcttgccacctacgtattaccgcggctgctgacac
OTU_210	p__Actinobacteriota	c__Actinobacteria	o__Micrococcales	f__Micrococcaceae	g__Kocuria	s__midas_s_61660	77	0	2	0	10	12	16	11	1	29	11	3	6		ggactactagggtttctaatcctgttcgctccccatgctttcgctcctcagcgtcagtaacagcccagagacctgccttcgccatcggtgttcctcctgatatctgcgcatttcaccgctacaccaggaattccagtctcccctactgcactctagcctgcccgtacccactgcaaacccagggttaagccctgggctttcacagcagacgtgacaaaccgcctacgagctctttacgcccaataattccggataacgctcgcaccctacgtattaccgcggcggctgacac
OTU_467	p__Firmicutes	c__Syntrophomonadia	o__Syntrophomonadales	f__Syntrophomonadaceae	g__Syntrophomonas		10	0	0	0	1	1	6	7	0	1	4	1	0		ggactacgggggtttctaatcctgtttgctacccacgctttcgcacctcagcgtcagggtcagtccagaaagtcgccttcgccaccggtgttcctcctgatttctacgcatttcaccgctacaccaggaattccactttcctctcctgccctcaagaaccccagtttcatatgcaaccccgtggttgagccacggtctttcacatctgacttaaggtcccgcctacgtgctctttacgcccagtaattccggacaacgctcgccccctacgtcttaccgcggctgctgacac
OTU_275							0	0	6	0	0	180	25	39	0	1	76	33	195		ggactacacgggtatctaatccggttcgctcccccagctttcatccctcaccgtcgggcgcgttctagcagacagccttcgccactggtggtcttcccgggattataggatttcacccctaccccgaaaataccgtctgcctctctcgtcccctagccaagcagtatcccccgcgatccaacgattaattcggtggatttgacaagggactgacctagccagctacggatgctttaggcccaataaacatccacaccactcggagagctggtattaccgcggcggctgacac
OTU_1229	p__Firmicutes	c__Bacilli	o__Izemoplasmatales	f__midas_f_16343	g__midas_g_16343	s__midas_s_16343	0	0	9	0	1	23	12	18	0	6	3	1	5		ggactactggggtttctaatcctgtttgctacctacgctttcgtgcctcagtgtcaattccagaccagtaagccgccttcgccactggtgttcctccatatctctatgcattttaccgctacacatggaattccacttaccccttctggattcaagtcagccagtttccaacgaccccccctggttaagccagggtatttcacgtcagactttactgaccacctacgcacgctttacgcccaataattccggataacgcttgccccctatgtattaccgcggcggctggcac
OTU_817	p__Bacteroidota	c__Bacteroidia	o__Flavobacteriales	f__Flavobacteriaceae	g__Mariniflexile	s__midas_s_14070	5	0	0	0	0	0	0	0	0	0	0	0	0		ggactactagggtttctaatcccgttcgctccccacgctttcgtccatcagtgtcaatacgttattagtgatctgtcttcgcaattggtattctatgtaatatctatgcatttcaccgctacactacatattctaaccacttcataatgattcaagataaccagtatcaaaggcaattctacggttgtgccgcagactttcacccctgacttaattatccacctacggaccctttaaacccaatgattccggataacgcttggatcctccgtattaccgcgncggctngcac
OTU_14	p__Fibrobacterota	c__Fibrobacteria	o__Fibrobacterales	f__BBMC-4	g__midas_g_8394	s__midas_s_8394	1	0	234	8	149	1319	1125	1006	3	339	985	702	807		ggactactcgggtttctaatcctgtttgctcccccagctttcgagcctcagcgtcagtattgggccaggcgaccgccttcgctactggtgttcttccagatatctacgcattccaccgctacacctggaattccatcgccctctcccatactcaagaaccgcagtattaaaagcagaccacgggttgagcccatgtattaaacttctaacttacagttccgcctacgctccctttacgcccagtgattccgaacaacgctcgcaccctacgtattaccgcggctgctgacac
OTU_438	p__Firmicutes	c__Clostridia	o__Lachnospirales	f__Lachnospiraceae	g__CAG-56	s__midas_s_31044	0	0	0	3	0	0	0	0	3	0	0	0	0		ggactactagggtttctaatcctgtttgctccccacgctttcgagcctcaacgtcagttaccgtccagtaagccgccttcgccactggtgttcctcctaatatctacgcatttcaccgctacactaggaattccgcttacctctccggcactcaagcaaaacagtttccaatgcaggcccggggttgagccccgggttttcacaccagacttgcttcgccgtctacgctccctttacacccagtaaatccggataacgcttgccccctacgtattaccgcgncggctggcac
OTU_893	p__Firmicutes	c__Clostridia	o__Lachnospirales	f__Lachnospiraceae			1	0	0	0	0	0	0	1	0	2	0	0	0		ggactactagggtttctaatcctgtttgctccccacgctttcgagcctcaacgtcagttgccgtccagcaagccgccttcgccgccggtgttcctcctgatatctacgcatttcaccgctacaccaggaattccgcttgcccctccggcactccagatctatagtatccgatgcagtcccgcggttgagccccgggctttcacatcagacttacagttccgtctgcgctccctttacacccagtaaatccggataacgctcgccccctangtatnacgcgnctnctgacac
OTU_175	p__Firmicutes	c__Clostridia	o__Christensenellales	f__Christensenellaceae	g__midas_g_6427	s__midas_s_8463	0	63	25	11	0	0	0	0	11	0	0	0	0		ggactactagggtttctaatcctgtttgctccccacactttcgcgtctcagcgtcagttacagtccagttacccgccttcgccactgatgttcctcccgatctctacgcatttcaccgctacaccgggaattccgataacctctcctgcactcaagctacccagtttctaatgcaattccaaccttgaaagttggactttcacatcggacacaaatagccgcctacacgccctttacgcccaatcattccggacaacgctcgccccctacgtattaccgcggcggctgacac
OTU_406	p__Bacteroidota	c__Bacteroidia	o__Bacteroidales	f__Bacteroidetes_vadinHA17	g__midas_g_800	s__midas_s_7434	0	0	1	1	3	17	22	14	1	17	27	6	4		ggactaccagggtttctaatcctgtttgctccccacgctttcgtgcatgagcgtcagtaacggcccagaaagctgccttcgcaattggtgttctgtgtaatatctaagcatttcaccgctacattacacattccgccttccttgaccacactcaagaaaaacagtatcaacggcaattctgcagttaagctgcaggatttcaccactgacttatctttccgcctgcgcaccctttaaacccaataaatccggataacgctcgcatcctccgtattaccgcggctgctggcac
OTU_110							0	0	0	2	0	0	94	252	0	0	29	1	7		ggactactcgggtttctaatccggttcgctcccccagctttcatccctcaccgtcgggcgcgttctagcagacagccttcgccactggtggtcttcccgggattataggatttcacccctaccccggaaataccgtctgcctctctcgtcccctagccaagcagtatcccccgcgatccaacgattaattcgttggatttaacaggggactaacttagccagctacggatgctttaggcccaataaacatccacaccactcggagagctggtattaccgcggctgctgacac
OTU_250	p__Firmicutes	c__Clostridia	o__Oscillospirales	f__Oscillospiraceae			2	0	7	4	21	15	18	12	4	58	21	10	19		ggactactcgggtatctaatcctgtttgctccccacgctttcgcgcctcagcgtcagttaatgtccagcaggccgccttcgccactggtgttcctcctaatatctacgcatttcaccgctacactaggaattccgcctgcctctccatcactcaagactatcagtttcaaatgcacgttatgggttaagcccatagatttcacatctgacttgacagcccgcctacacgccctttacacccagtaaatccggacaacgcttgccacctacgtattaccgcggctgctggcac
OTU_842	p__Firmicutes	c__Clostridia	o__Oscillospirales	f__Ruminococcaceae	g__Ruminococcus	s__midas_s_29718	0	0	0	0	0	0	0	10	0	0	0	0	0		ggactacaagggtatctaatcctgttcgctacccacgctttcgtacctcagcgtcagttaaagcccagtaagccgccttcgccactgatgttcctcctaatatctacgcatttcaccgctacactaggaattccgcttacctctacttcactcaagaaccacagtttcaaatgcaatttatgggttgagcccatacatttcacatctgacttatgataccgcctacgctccctttacacccagtaattccggacaacgctcgctccctacgtattaccgcggcggctggcac
OTU_837	p__Firmicutes	c__Bacilli	o__Bacillales	f__Bacillaceae	g__Bacillus	s__midas_s_9537	0	78	0	0	0	0	0	0	0	0	0	0	0		ggactacgcgggtttctaatcctgtttgctccccacgctttcgcgcctcagcgtcagttgcagaccagagagtcgccttcgccactggtgttcctccatatctctacgcatttcaccgctacacatggaattccactctcctcttctgcactcaagttccccagtttccaatgaccctccacggttgagccgtgggctttcacatcagacttaagaaaccgcctgcgcgcgctttacgcccaataattccggataacgcttgccacctacgtattaccgcggctgctggcac
OTU_1211	p__Firmicutes	c__midas_c_4	o__midas_o_4	f__midas_f_222	g__midas_g_37494	s__midas_s_48876	0	0	0	0	0	0	0	0	0	0	0	2	0		ggactaccagggtttctaatcccgttcactccccacgctttcgcgcctcagcgtcagttacagtccagaaagtcgccttcgccactggtgttcctcctaatatctacgcatttcactgctacactaggaattccacttccctctcctgtcctcaagaatcccagtttcatgtgcaacttccaggttgagcctggacttttcacacctgacttaagatcccgcctacgcgccctttacgcccagtaattccggacaacgcttgctccctacgtgttaccgcggcggctgacac
OTU_525	p__Firmicutes	c__Clostridia	o__Peptostreptococcales-Tissierellales	f__Proteiniboraceae	g__Proteiniborus		0	5	14	3	0	0	0	0	1	0	0	0	0		ggactaccggggtttctaatcctgttcgctacccacgctttcgtgcctcagcgtcagttgcagtccagagagtcgccttcgccactggtattcctcctaatatctacgcatttcaccgctacactaggaattccactctcctctcctgcactcaagccttatagtttcaaaggcggactatagttaagctatagtatttaacctctgacccataaggccgcctacgcaccctttacgcccaataattccggataacgcttgccccctacntgttaccgcnnctnctngcac
OTU_130	p__Chloroflexi	c__Anaerolineae	o__Anaerolineales	f__Anaerolineaceae	g__midas_g_467	s__midas_s_22234	3	8	9	1	2	1	0	0	4	1	1	0	0		ggactactggggtttctaatcccgtttgctaccctagctttcgcgtctgagtgtcaggaatggtccaggaggccgccttcgccactggtgttcctccagatatctgcgcattccaccgctacacctggaattccacctccctctaccatcctctagctctgtagtttagaacggcctctcccagttgagccgggagctttcacgccctacttacaaaaccacctacacgcgctttacgcccagtaaatccggataacgttcgcctcctacgtgttaccgcggctgctggcac
OTU_75	p__Bacteroidota	c__Bacteroidia	o__Bacteroidales	f__Rikenellaceae	g__Rikenellaceae_RC9_gut_group		0	0	33	20	312	51	39	98	12	46	265	12	20		ggactacgagggtatctaatcctgtttgatccccacactttcgtgcctcagcgtcaataacggctttgtgagatgccttcgcaatcggtgttctgtgtaatatctatgcatttcaccgctacactacacattcctcccacagcatccgcattccagatacacagtttcaacggcacggcacaggttgagcctgtgagtttcaccgctgacttacatatccgcctacgcaccctttaaacccaataaatccggataacgcttgcatcctccgtattaccgcggctgctgacac
OTU_418	p__Euryarchaeota	c__Methanobacteria	o__Methanobacteriales	f__Methanobacteriaceae	g__Methanobacterium		0	156	277	371	59	32	26	20	374	118	58	25	44		ggactacgggggtatctaatccggttcgcgcccctggctttcgttactcaccgtcaggtccgttccagctggacgccttcgccacaggtggtcctcccaggattataggatttcatccctaccctgggagttcctccagcctctcccggcctcaagcctaatagtatctccagcaattcccacagttaagctgcgggatttcaccagagacttatcaagccggctacgaacgctttaggcccagtaaaagcggccaccacttgagctgccgntgttnccgcgnctnctggcac
OTU_503	p__Firmicutes	c__BRH-c20a	o__midas_o_34829	f__midas_f_34829	g__midas_g_34829	s__midas_s_39637	50	0	0	0	1	1	1	5	0	1	1	0	3		ggactacaagggtttctaatcccgtttgctcccctggctttcgcatctcaacgtcagttgcagtccagcaaatcgccttcgccactggtgttcctcccaatctctacgcatttcactgctacactgggaattccatttgcctctcctgcactcaagcttggcagttccaatcgcagtgcaagggttgagcccttgcatttcacatttggcttaccatgccgtctacatgcgctttacgcccagtaattccggacaacgcttgccacctacgtattaccgcggcggctgacac
OTU_539	p__Firmicutes	c__D8A-2	o__midas_o_13	f__midas_f_13	g__midas_g_664	s__midas_s_792	0	2	1	0	0	0	0	0	2	2	0	0	0		ggactactcgggtatctaatcctgtttgctcccccagctttcgctcctcagcgtcaggttcagtccaggaagccgccttcgccactggtattcctcccgatatctacgcatttcaccgctacaccgggaattccgcttccctctcctgtcctctagcctgccagtttcaagcgcagttccagagttgagccctggaatttcacacctgacttaacaaaccgcctactcgccctttacgcccagtaaatccggacaacgctcgccccctacgtattaccgcggctgctggcac
OTU_284	p__Bacteroidota	c__Bacteroidia	o__Bacteroidales	f__SB-5	g__midas_g_71294		2	0	0	0	0	49	32	6	0	0	101	20	26		ggactacaagggtatctaatcctgtttgctccccatgctttcgtgcctcagcgtcagttatagcttagtaagctgccttcgcaatcggtgttctgtgtaatatctaagcatttcaccgctacactacacattccgcctacctcaactatactcaagactcacagtatcaacggcagttctacagttaagctgtagtatttcaccgctgacttacaagtccgcctacgcaccctttaaacctaataaatccggataacgcttgcatcctccgtattaccgcggctgctgacac
OTU_136	p__Synergistota	c__Synergistia	o__Synergistales	f__Synergistaceae	g__midas_g_46958	s__midas_s_46958	0	0	0	0	0	1	29	27	0	58	7	0	1		ggactaccagggtatctaatcccgttcgctaccctagctttcgcacatgagcgtcagtcttgtgccaggaagtcgccttcgccaccggagttcctcctgatatctacgcatttcaccgctacaccaggaattccacttccctctcacatactctagatttgcagtatccgccgacagacagaggttgagcctctgaattttacaacggacttacaattccgcctgcgtgcgctttacgcccagtaattccggacaacgcttgccccctacgtattaccgcggctgctgacac
OTU_967	p__Firmicutes	c__Bacilli	o__Erysipelotrichales	f__Erysipelotrichaceae	g__Solobacterium	s__midas_s_38855	0	0	0	0	0	0	0	2	0	0	0	0	0		ggactacgggggtttctaatcctgtttgctccccacgctttcgagcctcagcgtcagtaaaagcccagtaagccgccttcgccaccggtgttcctcctgatatctacgcattttaccgctacacacggaattccacttccctctccagtactctagcctgccagtatctaaggcgtgatggggttgagccccacgctttaaccttaaacttaacaggccgcctacgcaccctttacgcccaataattccggataacgctcgccacctacgtattaccgcggcggctggcac
OTU_108	p__Bacteroidota	c__Bacteroidia	o__Bacteroidales	f__Bacteroidetes_vadinHA17	g__midas_g_19	s__midas_s_19	0	0	5	1	0	3	0	1	3	1	8	0	0		ggactacccgggtatctaatcctgtttgatccccacgctttcgtgcctcagcgtcagtgtcggctcagtaagctgcctacgcaattggtgttctgtgtaatatctaagcatttcaccgctacattacacattccgcctaccttaaccaaactcaagactatcagtatcaacggcagttctgcagttaagctgcaggatttcaccactgacttaatagcccgcctacgcaccctttaaacccaatgaatccggataacgcttgcatcctccgtattaccgcggctgctgacac
OTU_256	p__Firmicutes	c__Bacilli	o__Staphylococcales	f__Staphylococcaceae	g__Staphylococcus	s__midas_s_61839	9	2	0	54	11	5	2	3	75	23	0	1	6		ggactacaagggtatctaatcctgtttgatccccacgctttcgcacatcagcgtcagttacagaccagagagccgccttcgccactggtgttcctccatatctctgcgcatttcaccgctacacatggaattccactctcctcttctgcactcaagttccccagtttccaatgaccctccacggttgagccgtgggctttcacatcagacttaagaaaccgcctacgcgcgctttacgcccaataattccggataacgcttgccacctacgtattaccgcggcggctgacac
OTU_12	p__Cloacimonadota	c__Cloacimonadia	o__Cloacimonadales	f__Cloacimonadaceae	g__Ca_Cloacimonas	s__midas_s_301	0	0	30	16	0	2	3111	2221	23	87	2381	128	422		ggactactagggtttctaatcctgtttgatacccacaccttcgcagttgagcgtcaataacggcttggaagactgccttcgccttcggtattcctcctgatctctgcgcattccaccgctacaccaggaattctgtcttccccaaccgcattccagatccacagtatctaccgccctacgccggttaagccgacgccttaaacgataaacttatggatccgcctgcctgccctttacgcctagtaattccggacaacgctcgcaacccccgtgttaccgcggctgctgacac
OTU_388	p__Firmicutes	c__Clostridia	o__Oscillospirales	f__Hungateiclostridiaceae	g__HN-HF0106		0	0	0	44	7	3	1	4	52	7	1	1	4		ggactacgagggtatctaatcctgtttgctacccacgctttcgcgcctcagcgtcagttatcgtccagaaagccgccttcgccactggtgttcctcccaatctctacgcatttcaccgctacactgggaattccactttcctctccgacactcaagaatatcagtttcagatgcacccccgaagttaagcctcggtatttcacatctgacttgacatcccgcctacacgccctttacacccagtaattccggacaacgctcgccacctacgtattaccgcggctgctggcac
OTU_764	p__Actinobacteriota	c__Actinobacteria	o__Micrococcales	f__Microbacteriaceae	g__Leucobacter	s__midas_s_32272	6	0	0	0	1	1	1	2	2	4	0	0	3		ggactacaggggtttctaatcctgtttgctccccatgctttcgctcctcagcgtcagtagcggcccagagatctgccttcgccatcggtgttcctcctgatatctgcgcattccaccgctacaccaggaattccaatctcccctaccgcactctagcttgcccgtaccctctgcaggcccgaggttgagcctcgggatttcacagcagacgcgacaagccgcctacgagctctttacgcccaataattccggacaacgcttgcaccctacgtatcaccgcnncggctgacac
OTU_958	p__Desulfobacterota	c__Syntrophia	o__Syntrophales	f__Syntrophaceae	g__Syntrophus	s__Syntrophus_aciditrophicus	0	0	0	0	0	7	2	3	0	0	3	2	1		ggactacacgggtttctaatcctgtttgctccccacgctctcgcgtctcagcgtcagtataggaccaggaagtcgccttcgccaccggtgttcctcctgatatctacgaatttcacctctacaccaggaattccacttccctcttccttactcaagctgaacagtttcaaatgcacttcctgggttaagcccagggatttcacatctgacttgctcagccgcctacacgctctttacgcccaatgattccgaacaacgcttgcacctcccntattnccgcgncgncnggcac
OTU_982	p__Firmicutes	c__Bacilli	o__Lactobacillales	f__Streptococcaceae	g__Lactococcus	s__Lactococcus_lactis	2	1	4	2	0	0	0	0	1	1	0	0	0		ggactacaagggtttctaatcctgtttgctccccacgctttcgagcctcagtgtcagttacaggccagagagccgctttcgccaccggtgttcctccatatatctacgcatttcaccgctacacatggaattccactctcctctcctgcactcaagtctaccagtttccaatgcatacaatggttgagccactgccttttacaccagacttaataaaccacctgcgctcgctttacgcccaataaatccggacaacgctcgggacctacgtattaccgcggctgctggcac
OTU_69	p__Halobacterota	c__Methanomicrobia	o__Methanomicrobiales	f__Methanomicrobiaceae	g__Methanoculleus	s__midas_s_880	0	174	24	19	7	85	25	36	20	3	21	23	38		ggactacaagggtttctaatccggtttgctcccccagctttcgtccctcactgtcgaagccgttctggtgaggcgccttcgccacaggtggtccctcgaggattacaggatttcactcctacccccgaagtacccctcacctctcccggttccaagattgccagtatcccttagacgcctgacggttaagccgccagatttcccaagagacttaacaacccagctacgaacgctttaagcccaataaaagcggccaccactcgagccgccggtattaccgcggctgctggcac
OTU_352	p__Firmicutes	c__midas_c_4	o__DTU014	f__midas_f_148	g__midas_g_6242	s__midas_s_6242	0	0	4	0	4	52	3	1	0	0	4	11	18		ggactactcgggtatctaattctgtttgctcccccagctttcgcgtctcagcgtcagttacggtccagaaagccgccttcgccactggtgttcctcccgatatctacgcatttcaccgctacaccgggaattccgctttcctctcccgcactcaagccactcagtttcgaacgacatccgccagttgagccagcggttttcacgcccgacttaagtggccgcctgcacgccctttacgcccagtaattccggacagcgctcgccacctacgtattaccgcggctgctgacac
OTU_519	p__Bacteroidota	c__Bacteroidia	o__Bacteroidales	f__Bacteroidetes_vadinHA17	g__midas_g_60350	s__midas_s_60350	0	0	0	0	0	3	5	2	0	2	5	2	5		ggactacccgggtatctaatcctgttcgctacccacgctttcgtgcctcagcgtcaatactggcccagcaagctgccttcgcaataggtgttccgcgtaatatctaagcatttcaccgctacattacgcattccgcctaccttgaccatatacaagaccggcagtttcaacggcaattccatggttgagccacgggatttcaccgctgacttaccggcccgcctacgcaccctttaaacccaataaatccgaataacgctcgcatcctccgtattaccgcgnctnctgacac
OTU_822	p__Firmicutes	c__Limnochordia	o__MBA03	f__midas_f_112			0	1	18	12	0	0	0	0	34	0	0	0	0		ggactaccagggtttctaatcctgtttgctcccctagctttcgtgcctcagcgtcagtgatcgtccaggtagtcgccttcgccactggtgttcctcccaatatctacgcatttcaccgctacactgggaattccactaccctctccgatactcaagccacccagtttcaaatgcaaccccacggttaagccgtggaatttcacacctgacttaaatggccgcctgcgcaccctttacgcccagtaattccggacaacgcttgccccctacgtattaccgcggctgctgacac
OTU_400							10	0	0	0	0	0	0	0	0	0	0	0	0		ggactacgggggtatctaatcctgtttgctccccctgctttcgcgcctcagcgtcagttgcgttccagagatccgccttcgccaccggtgttctgcaggatatcaacgcatttcaccgctacaccctgcattccgatctcccctcccgcactcaagccgtgcagtttcgggcgcacttcatgggttgagcccatggatttcacacccgacacacacggccgcctacgcgccctttacgcccagtaaatccgaacaacgctcgccacctctntattnccgcgncgnctggcac
OTU_116	p__Firmicutes	c__Clostridia	o__Christensenellales	f__Christensenellaceae	g__midas_g_3227	s__midas_s_3227	290	0	2	4	15	12	26	30	0	34	22	11	25		ggactacgggggtatctaatcctgtttgctccccacactttcgcgcctcagcgtcagttgcagtccagttacccgccttcgccactggtgttcctcccgatctctacgcatttcaccgctacaccgggaattccgataacctctcctgcactcaagctgatcagtttccaaagcaattcctaccttgaaaataggacttccactccagacttaatcagccgcctacgcgccctttacgcccaatcattccggacaacgctcgccccctacgtattaccgcggctgctgacac
OTU_1118	p__Proteobacteria	c__Alphaproteobacteria	o__Sphingomonadales	f__Sphingomonadaceae	g__Sandaracinobacter	s__midas_s_57696	0	0	0	0	0	0	0	0	0	0	0	0	0		ggactacaggggtttctaatcctgtttgctccccacgctttcgcacctcagcgtcaacaacggtccagtgagccgccttcgccactggtgttcttccgaatatctacgaatttcacctctacactcggaattccactcacctctcccgtgttcaagccatccagtttcaaaggcaattccggagttgagctccgggctttcacccctgacttgaaaagccgcctacgtgcgctttacgcccagtaattccgaacaacgctagccccctccgtattaccgcgnctnctggcac
OTU_57	p__Firmicutes	c__Clostridia	o__Peptostreptococcales-Tissierellales	f__Family_XI	g__Gallicola	s__midas_s_3134	1	14	86	45	10	0	6	8	37	7	0	0	1		ggactaccagggtttctaatcctgtttgctccccacgctttcgtacctcagcgtcagtttgtgtccagaaagtcgccttcgcaactggtattcctcctaatatctacgcatttcaccgctacactaggaattccactttcctctccactactcaagtctaacagtttcaaatgctttatggggttgagccccacgctttaacatctgacttgctaaaccgcctacgtaccctttacgcccaataattccggacaacgctcgcaccatacgtattaccgcggcggctgacac
OTU_545	p__Actinobacteriota	c__Coriobacteriia	o__OPB41	f__midas_f_3016	g__midas_g_5574		2	0	0	0	2	0	0	0	0	1	0	0	2		ggactactagggtatctaatcctgtttgctcccctagctttcgcgcctcagcgtcagtcgtggcctagaaagccgccttcgccactggtgttcttcccaatatctgcgcatttcaccgctacactgggaattccactttcccctaccagactcaagactaccagtttcaggtgcgtgccgaggttgagccccgggctttgacacctgacttaatagcccgcctacgcgcgctttacgcccaataaatccggataacgctcgctccctacgtattaccgcggctgctgacac
OTU_179	p__Firmicutes	c__Clostridia	o__Oscillospirales	f__Ruminococcaceae	g__Ruminococcus	s__Ruminococcus_callidus	0	0	0	0	0	0	169	178	0	0	0	19	70		ggactactggggtttctaatcctgtttgctccccacgctttcgagcctcagcgtcagtaaaagcccagtaagccgccttcgccaccggtgttcctcctgatatctacgcatttcaccgctacaccaggaattccgcttacctctacttcactcaagaacaacagtttcaaatgcagtctatgggttgagcccatagttttcacatctgacttgccatcccgcctacgctccctttacacccagtaattccggacaacgctcgctccctacgtattaccgcggcggctggcac
OTU_832	p__Bacteroidota	c__Bacteroidia	o__Bacteroidales	f__Dysgonomonadaceae	g__midas_g_25310	s__midas_s_29146	0	0	0	0	0	1	6	2	0	0	1	0	2		ggactacaagggtttctaatcctgtttgatccccacgccttcgtgcctgagcgtcagtagtagtttagtaagctgcctgcgcaatcggagttcctcgtgatatctatgcatttcaccgctacaccacaaattccgcctacttcatctacactcaaggaaaccagtatcgatggcacttttacagttaagctgcaaaatttcaccgccgacttaaaaagccgcctacgcaccctttaaacccaataaatccggataacgctcgcatcctccgtattaccgcggcggctgacac
OTU_594	p__Bacteroidota	c__Bacteroidia	o__Bacteroidales	f__Rikenellaceae			9	0	1	0	0	8	1	2	0	0	1	0	1		ggactacccgggtatctaatcctgtttgatccccacactttcgtgcctcagcgtcaataatggctttgtgagatgccttcgcaatcggtattctgtgtgatatctatgcacttcaccgctacaccacacattctactcacagcaaccatattctagatagccagtatcaacggcaatgttccggttgagccgaaaaatttcaccgctgacttaacaatccgcctacgcaccctttaaacccaataaatccggataacgcttgcaccctccgtgttaccgcggcggctgacac
OTU_847	p__Bacteroidota	c__Bacteroidia	o__Bacteroidales	f__Marinilabiliaceae	g__midas_g_58627	s__midas_s_58627	9	0	1	0	0	3	2	2	0	0	0	2	2		ggactacgcgggtttctaatcctgtttgatacccacgctttcgtgcatcagcgtcagcgacagtttagtaagctgccttcgcaatcggtgttctgtggtatatctatgcatttcaccgctacacaccacattccgcctacctcaaatgtactcaagaaacacagtttcagcggctattctacagttaagctgcaggatttcgccactgacttacatttccgcctacgcaccctttaaacccaataaatccggataacgctcggatcctccgtattaccgcggctgctggcac
OTU_576	p__Firmicutes	c__Clostridia	o__Peptostreptococcales-Tissierellales	f__Anaerovoracaceae	g__Anaerovorax	s__midas_s_5652	3	0	0	0	0	0	0	0	0	0	1	0	1		ggactacccgggtatctaatcctgtttgctacccacgctttcgtgcctcagtgtcagttacagtccagaaagtcgccttcgccaccggtgttcctcctaatatctacgcatttcaccgctacactaggaattccactttcccctcctgcactcaagctctgcagttcgcagggcaaacaacggttgggccgttgccttaaaccctgcgcttacagtgccacctacgcactctttacgcccagtaattccggataacgcttgccccctacgtattaccgcnnctgctgacac
OTU_696	p__Firmicutes	c__Clostridia					0	5	0	19	0	0	0	0	31	1	0	0	0		ggactactggggtttctaatcctgttcgctacccacgctttcgtgcctcagtgtcagttacagtccagaaagccgccttcgctactggtgttcctcctaatatctacgcatttcaccgctacactaggaattccactttcctctcctgcactctagcttgccagttttagatgcacgcccaaagttgagccttgggatttcacatctaacttaacatgccacctacgcaccctttacacccagtaaatccggataacgcttgccccctacgtattaccgcgncgnctgacac
OTU_674							0	0	0	0	0	0	0	0	0	0	2	0	0		ggactacacgggtatctaatcctgtttgatacccacgccttcgcagtttagcgtcaattatggcttagaagactgccttcgccttaggtattcctcctgatctctgcgcattccaccgctacaccaggaattccgcctgcctctccatcactcaagatatacagtttcaaatgcacccccacagttaagccgtggtatttcacatctgacttgtctatccgcctactcgccctttacgcccagtgattccgaacaacgctcgcaccctacgtattaccgcggctgctggcac
OTU_140	p__Firmicutes	c__Clostridia	o__Lachnospirales	f__Lachnospiraceae	g__Herbinix	s__midas_s_2818	0	0	0	124	0	0	0	0	237	1	1	1	0		ggactactagggtttctaatcctgtttgctccccacgctttcgagcctcagtgtcagttacagtccagtaagccgccttcgccactgatgttcctcctaatatctacgcatttcaccgctacactaggaattccgcttacctctcctgcactctagcactgcagtttctgatgcaatcccgcggttaagccacgggctttcacatctgacttgcagtgccacctgcgctccctttacacccagtaaatccggataacgcttgccccctacgtattaccgcggcggctgacac
OTU_11	p__Firmicutes	c__Clostridia	o__Peptostreptococcales-Tissierellales	f__Sedimentibacteraceae	g__Sedimentibacter	s__midas_s_1214	0	0	163	262	376	974	983	1474	247	804	743	411	869		ggactactcgggtttctaatcctgtttgctacccacgctttcgtgactcagcgtcagttacagtccagtaagccgccttcgccaccggtgttcctcctaatatctacgcatttcaccgctacactaggaattccgcttacctctcctgcactcaagtcatacagtttcaagtgcttactatggttaagccatagctttttacacctgacatatataaccgcctactcaccctttacgcccagtaaatccggacaacgctcgccccctacgtattaccgcggctgctgacac
OTU_804	p__Firmicutes	c__Bacilli	o__RF39	f__midas_f_40318	g__midas_g_45376		3	0	0	0	0	1	0	0	0	0	0	0	0		ggactacgagggtttctaatcctatttgctccccacgctttcgtccctgaccgtcagtgatggcccagcaagtcgccttcgccactggtgttccttctaatatctacgcattttaccgctacactagaaattccacttgcctctaccacactctagtctatcagtttataaaacgaactggagttgagctccaggctttaattttatacttaataaaccggctgcggacgctttacgcccaataaatccggataacgctcgctccctacgtattaccgcgnctnctggcac
OTU_473							0	0	0	0	0	18	5	11	0	0	43	10	38		ggactaccagggtttctaatccggttcgctcccccagctttcatccctcaccgtcgggcgcgttctagcaagcagccttcgccactggtggtcttctcgggattataggatttcacccctaccccgggaataccgcttgcctctctcgtcccctagccgagcagtatcccccgcacaccaacgattaaatcggtggatttaacaggggacttgcccagccagctacggatgctttaggcccaataaacgtccacaccactcggagagctggtattaccgcggctgctgacac
OTU_25	p__Bacteroidota	c__Bacteroidia	o__Bacteroidales	f__Dysgonomonadaceae			49	0	37	233	318	702	276	313	277	645	800	351	176		ggactacaagggtttctaatcctgtttgatccccacgccttcgtgcctgagcgtcagttatggcctagtaagctgcctgcgcaatcggagttcctcgtgatatctatgcatttcaccgctacaccacaaattccgcctacttcatccacactcaagaaaaccagtatcgatggcacttttacagttgagctgcaaaatttcaccgccgacttaatcttccgcctgcgcaccctttaaacccaataaatccggataacgcttggatcctccgtattaccgcggctgctgacac
OTU_991	p__Firmicutes	c__Clostridia	o__Monoglobales	f__Monoglobaceae	g__midas_g_46975	s__midas_s_46975	3	0	0	0	0	0	0	0	0	1	0	0	0		ggactactggggtttctaatcctgtttgctacccacgctttcgcgcctcagcgtcagttatcgtccagaaagccgccttcgccactggtgttcctcctaatatctacgcatttcaccgctacactaggaattccgctttcctctccgacactcaagaatgacagtttcaaatgcacccccaaggttgagccttggtatttcacatccgacttgccatcccgcctacacgccctttacacccagtaaatccggacaacgctcgccacctacgtattaccgcggctgctgacac
OTU_126	p__Halobacterota	c__Methanosarcinia	o__Methanosarciniales	f__Methanosarcinaceae	g__Methanosarcina	s__Methanosarcina_thermophila	0	1	69	4	148	286	387	367	2	230	324	89	275		ggactactagggtatctaatccggttcgtgcccccagctttcgtccctcaccgtcgaacccgttctggtaagacgccttcgccacaggtggtctcacagggattacaagatttcactcctacccctgtagtacctcttacctctcccggttccaagcctggcagtatcccccgaaagcctaatggttgagccatcagatttcccggaggactgaccaaaccggctacggaccctttagacccaataatcacgatcaccactcgggccgccgntgttaccgcnncgnctngcac
OTU_812							3	0	0	0	0	0	0	0	0	0	0	0	0		ggactactggggtttctaatcctgtttgatccccacactttcgtgcctcagcgtcaataatggattcgtctgctgccttcgcaatcggtgttctgtgtgatatctatgcatttcaccgctacaccacacattccgcaaacggcatccacattccagtactgcagtatcaatggcacgttccgagttgagctcggagatttcaccactgacttacaataccgcctacgcaccctttaaacccaatcaatccggataacgctcgcatcctccgtattaccgcgnctnctgacac
OTU_1145	p__Firmicutes	c__Clostridia	o__Oscillospirales	f__Hungateiclostridiaceae	g__Ruminiclostridium		0	0	0	0	5	0	0	0	0	2	0	0	0		ggactacgcgggtatctaatcctgttcgctacccacgctttcgtgcctcagcgtcagacatagtccagaaagtcgccttcgccaccggtgttccttctaatctctacgcatttcaccgctacactaggaattccgctttcctctccagcactcaagaaaaacagtttcagatgcaactccggagttgagccccgggatttcacatctgacttgctcccccgcctacacgccctttacacccagtaattccggacaacgctcgccacctacgtattaccgcggcggctgacac
OTU_13	p__Firmicutes	c__Clostridia	o__Oscillospirales	f__Hungateiclostridiaceae	g__Fastidiosipila	s__midas_s_8	0	143	296	256	185	265	97	196	240	572	166	132	313		ggactacaagggtttctaatcctgtttgctccccacgctttcgcgcctcagcgtcagttgtcagccagaaagtcgccttcgccaccggtgttcctcctaatctctgtgcattttaccgctccactaggaattccactttcccctctgatactcaagccccaaagtttcagatgacctgtcaaagttaagccttgatctttcacatctgacttccagggccgcctgcgcgccctttacacccagtaaatccggataacgctcgccacctacgtattaccgcggctgctgacac
OTU_1218	p__Halobacterota	c__Methanomicrobia	o__Methanomicrobiales	f__Methanocorpusculaceae	g__Methanocorpusculum	s__midas_s_9522	16	0	0	0	1	6	1	1	0	0	3	1	2		ggactacccgggtatctaatcccgtttgctcccccagctttcgtccctcactgtcgaagctgttctggtaaactgccttcgccataggtcgtccctcgaggattacaagatttcactcctacccccgaagtacggtttacctctcccagttccaagactgccggtatctcttagacgccttcacgttgagcgtgaagatttcccaagggacctaacagtcaagctacggacgctttaaacccagtaatagtggtcatcactcgagcagccgntattnccgcgnctncnggcac
OTU_448	p__Actinobacteriota	c__Coriobacteriia	o__OPB41	f__midas_f_3016	g__midas_g_61993	s__midas_s_61993	7	0	0	0	0	0	3	2	0	1	0	0	3		ggactacccgggtatctaatcctgttcgctcccccagctttcgcgcctcagcgtcagttgcggcccagagggctgccttcgccatcggtgttcctcccaatatctgcgcatttcaccgctacactgggaattccaccctcctctaccgaactcgagcccgccagtatcgggtgcgggccggggttgagccccgggctttgacacccgacttaacgagccgcctgcgcgcgctttacgcccaatgaatccggataacgctcgctccatacgtattaccgcggctgctgacac
OTU_371	p__Bacteroidota	c__Bacteroidia	o__Bacteroidales	f__Marinilabiliaceae	g__Ruminofilibacter	s__midas_s_4090	0	0	21	19	4	34	16	37	17	5	23	18	24		ggactaccagggtttctaatcctgtttgatccccacgctttcgtgcctcagcgtcagtaacagcttagtaagctgccttcgcaatcggcgttctgtggtatatctatgcatttcaccgctacacaccacattccgcctacctcaactgtactcaagaaccacagtttcaaaggcaatgctacagttaagctgcagtatttcacccctgacttacagtcccgcctacgcaccctttaaacccaataaatccggataacgcttgcatcctccntattnccgcgnctncngacac
OTU_750	p__Spirochaetota	c__Spirochaetia	o__Spirochaetales	f__Spirochaetaceae	g__Sphaerochaeta	s__midas_s_61638	0	0	0	0	0	0	0	0	2	0	0	0	0		ggactactagggtatctaatcctgtttgctccccacgccttcgtgcctcagcgtcagtacatggccagaagttcgccttcgccaccgatgttcctccagatatctacagatttcacccctacacctggaattccaactccccctcctgtactctagcatagcagtttccaatggcaggcctcggttaagccgagacattttacatcagactacctatgcagcctgcgcaccctttacgcccaataatgccgaacaacgctcgccccctacgtgttaccgcggcggctgacac
OTU_1025	p__Firmicutes	c__Bacilli	o__Lactobacillales	f__Lactobacillaceae	g__Ligilactobacillus	s__Lactobacillus_ruminis	0	0	0	12	0	0	0	0	7	0	0	0	0		ggactacgagggtatctaatcctgttcgctacccatgctttcgaacctcagcgtcagttacagaccagagagccgctttcgccactggtgttcttccatatatctacgcattccaccgctacacatggagttccactctcctcttctgcactcaagtcttccagtttccaatgcacatctccggttaagccgaaggctttcacatcagacttaaaaaaccgcctgcgttccctttacgcccaataaatccggacaacgcttgccacctacgtattaccgcgnctnctgacac
OTU_264	p__Firmicutes	c__Clostridia	o__Oscillospirales	f__Hungateiclostridiaceae	g__midas_g_479	s__midas_s_479	3	7	27	40	12	1	1	0	31	12	1	0	0		ggactactcgggtttctaatcctgttcgctacccacgctttcgcgcctcagcgtcagttgtcagccagaaagtcgccttcgccaccgatgttcctcctaatatctacgcattttaccactccactaggaattccactttcccctctgacactcaagatacacagttttagatgacaatccggagttaagccccggaatttcacatccaacttgcatacccgcctacgcgccctttacacccagtaattccggataacgctcgccacctacgtattaccgcggctgctgacac
OTU_987	p__Firmicutes	c__D8A-2	o__midas_o_13	f__midas_f_13	g__midas_g_13	s__midas_s_13	0	0	0	4	0	0	0	0	0	0	0	0	0		ggactactagggtatctaatcctgtttgctcccccagctttcgctcctcagcgtcaggtacagtccaggaagccgccttcgccactggtgtccctcccgatatctacgcatttcaccgctacaccgggaattccacttccctctcctgtcctctagcctgccagtttcaagcgcagtttcagggttgagccctgaaatttcacacctgacttaacagaccgcctactcgccctttacgcccaataattccggataacgctcgccccctangtatgaccgnngcngcngaca
OTU_357	p__Firmicutes	c__Clostridia	o__Christensenellales	f__Christensenellaceae	g__Christensenellaceae_R-7_group	s__midas_s_27220	0	6	0	32	4	0	0	1	18	6	0	0	0		ggactacaggggtttctaatcctgttcgctacccacgctttcgtgcctcagcgtcagttacagtccagaaagccgccttcgccacaggtgttcctcctaatctctacgcatttcaccgctacactaggaattccgctttcctctcctgcactcaagccatacagtttcaactgcacccccggggttaagccccggtatttcacagctgacttatttggccgcctacgcaccctttacgcccagtaattccggacaacgctcgccccctacgtattaccgcggctgctgacac
OTU_756	p__Cloacimonadota	c__Cloacimonadia	o__Cloacimonadales	f__W27	g__midas_g_48843	s__midas_s_55939	0	0	6	0	0	0	0	0	2	0	0	0	0		ggactacgggggtatctaatcctgtttgatacccacaccttcgcagtttagcgtcaataaccggcttaaaagactgccttcgccttcggtattcctcctgatctctgcgcattccaccgctacaccaggaattctgtcttccccaaccgtattcaagaaatgcagtatctgatgccgtacactgggtgagtcagtacctttaacatcgaacttacatctccgtctacctgccctttacgcctagtaattccggacaacgctcgcgacccccntgttaccgcgnctnctgacac
OTU_827	p__Actinobacteriota	c__Coriobacteriia	o__OPB41	f__midas_f_3016	g__midas_g_61993	s__midas_s_61993	0	0	0	0	0	0	0	3	0	1	0	0	0		ggactactagggtttctaatcctgtttgctcccctagctttcgcgcctcagcgtcagttacggctcagaaagccgccttcgccaccggtgttcttcccaatatctgcgcatttcaccgctacactgggaattccactttcccctaccgaactcaagcctgccagtttcaggtgcgactcggggttgagccctaagatttaacacctgacttaacaagccgcctacgcgcgctttacgcccaatgaatccggataacgcttgctccctacgtattaccgcggcggctggcac
OTU_784	p__Proteobacteria	c__Gammaproteobacteria	o__Burkholderiales	f__Rhodocyclaceae	g__Thauera		0	0	0	0	0	6	2	6	0	0	0	5	6		ggactacgggggtttctaatcctgtttgctccccacgctttcgtgcatgagcgtcagtacgggcccagggggctgccttcgccatcggtgttcctcctgatatctacgcatttcactgctacaccaggaattccacccccctctgccgtactctagccttgcagtcacaaacgcagttcccaggttaagcccggggatttcacatctgtcttacaaaaccgcctgcgcacgctctacgcccagtaattccgattaacgctcgcaccctacgtattaccgcggctgctgacac
OTU_120	p__Firmicutes	c__Clostridia	o__Oscillospirales	f__Hungateiclostridiaceae	g__Fastidiosipila	s__midas_s_51456	5	11	10	25	4	0	0	2	36	7	0	0	1		ggactactcgggtttctaatcctgtttgctccccacgctttcgcgcctcagcgtcagttgtctgccagaaagccgccttcgccgccggtgttcctcctgatctctacgcattttaccgctccaccaggaattccgctttcccctcagacactcaagatatccagtttcggatgacagagcaaagttgagccttgccttttcacatccgacttgaacacccgcctacacgccctttacacccagtaaatccggataacgctcgccacctacgtattaccgcggcggctgacac
OTU_535							2	0	0	0	0	0	0	0	0	0	0	0	0		ggactaccggggtttctaatcctgttcgctcccccggctttcgcgcctcagcgtccgtcgaggcccaggaggctgccttcgccgtcggtgttcttcccgatatctgcgcattccaccgctacaccgggaattccgcctccccctacctgacgcgagccgcccagttcgggacccggcctgaggttgagccccaggattagaggtcccgcttaggcggccgcctgcgcgcgctttacgcccagtaattccgattaacgcttgcacccttcntattaccgcgncgnctggcac
OTU_368	p__Firmicutes	c__Clostridia	o__Christensenellales	f__Christensenellaceae	g__midas_g_62577		0	0	2	0	0	0	2	2	0	0	0	0	5		ggactacaagggtatctaatcctgtttgctccccacgctttcgtgcctcagcgtcagttacagtccagaaagccgccttcgccactggtgttcttcctaatatctacgcatttcaccgctacactaggaattccgctttcctctcctgcactcaagcaatgcagtttcaaatgcaccccccgagttaagcccggggatttcacatctgacttgctttgccgcctacgcaccctttacgcccagtaattccggacaacgctcgctccctacgtattaccgcggctgctgacac
OTU_690	p__Actinobacteriota	c__Actinobacteria	o__Actinomycetales	f__Actinomycetaceae	g__Actinomyces	s__midas_s_51989	1	0	0	0	0	37	90	133	0	0	49	26	102		ggactacaggggtatctaatcctgttcgctccccacgctttcgctcctcagcgtcagcaacagcccagagacccgccttcgccaccggtgttcctcctgatatctgcgcattccaccgctacaccaggagttccagtctcccctaccgcgctcaagccagcccgtacccaccgcaagcccccagttaagccagaggatttcacggcagacgcgaccagccgcctacaagccctttacgcccagtaattccggacaacgctcgcgccctacntattnccgcgncgnctggcac
OTU_549							0	0	2	0	0	0	0	0	0	0	0	0	0		ggactacaggggtttctaatcctgtttgctcccccagctttcgcgcctcagcgtcagctacaggccagaaagccgccttcgccactggtgttcctcccgatatctacgcatttcaccgccacaccgggaattccgctttcctctcctgtactcaagcatcacagttttagacgcaaccccccggttaagccggggtctttcacgcctaacttggaatgccgcctacacgccctttacgcccagtaattccggacaacgctagccccctacntattnccgcgncgncnggcac
OTU_146	p__Synergistota	c__Synergistia	o__Synergistales	f__Synergistaceae	g__midas_g_249	s__midas_s_64864	194	0	3	4	8	9	12	14	2	10	12	3	8		ggactacccgggtatctaatcccgttcgctaccctagctttcgcacatgagcgtcagtattgtgccagaaagtcgccttcgccactggtgttcctcccgatatctacgcatttcaccgctacaccgggaattccactttcctctcacatactctagatttacagtatcgatagataaacggaagttgagcctccgcattagactaccgacttataattccgcctgcgtgcgctttacgcccagtaattccggacaacgcttgccccctacgtattaccgcggctgctgacac
OTU_962							0	0	1	0	0	8	1	5	0	0	7	5	8		ggactacgcgggtatctaatcccgtttgctcccctggctttcgcacctcagcgtcaggacaggcccagtgcggcgtcttcacctccggcgttcctcttgatatctacgcattccgccgctcctccaagagttccccacacccatacctgcctcaagaccatccgttcaccctgcaattcctcggttaagccgagggatttcacaaagtgcaaaatggtcagcctacgtgctctttaagcccagtgattccgaacaacgctcgccaccttcgtcttaccgcggctgctgacac
OTU_40	p__Synergistota	c__Synergistia	o__Synergistales	f__Synergistaceae	g__midas_g_5426	s__midas_s_5426	1	290	79	65	3	0	0	0	84	10	0	0	0		ggactacaagggtttctaatcccgtttgctcccctggctttcgcacctcagcgtcagtaactgtccagcaagccgcctacgccaccggtgttcctcccaatatctacgcatttcaccgctacactgggaattccgcttgcctctacagtactcaagcattacagtttcaacagcagacaaggggtgagcccctgcatttaacagctgacttgtaacgcagcctgcgtgccctttacgcccagtaattccggacaacgctcgtcccctacgtgttaccgcggcggctgacac
OTU_1111	p__Bacteroidota	c__Bacteroidia	o__Bacteroidales	f__Paludibacteraceae	g__midas_g_2677	s__midas_s_2677	0	0	2	0	0	17	9	4	0	2	0	1	6		ggactactggggtttctaatcctgtttgatccccacgccttcgtgcatcagcgtcagtagcgtactagtaagctgccttcgcaatcggagttctgtgccatatctatgcatttcaccgctacacggcacattccgcctacctcgctcgcactcaagatcaccagtttcaacggcaattttacggttaagccgaaaaatttcaccgctgacttgataacccgcctacgcaccctttaaacccaataaatccggataacgcttgcatcctccgtattaccgcggcggctgacac
OTU_515	p__Firmicutes	c__Clostridia	o__Oscillospirales	f__UCG-010			2	0	0	0	0	0	0	0	0	0	0	0	0		ggactacacgggtttctaatcctgtttgctccccacgctttcgtgtctcagcgtcagttgtcgtccagtaaatcgccttcgccactggtgttcctcccgatatctacgcatttcaccgctacaccgggaattccatttacctctccgactctcaagaaccgcagtttcaaatgcaggtcacgagttgagcccgtgattttcacatctgacttacagtcccgcctacacaccctttacacccagtaattccgaacaacgctcgccacctctntattaccgcnnctnctnacac
OTU_570	p__Firmicutes	c__Bacilli	o__Lactobacillales	f__Streptococcaceae	g__Streptococcus	s__midas_s_873	0	1	0	0	2	0	0	0	0	1	0	0	0		ggactacgagggtttctaatcctgttcgctccccacgctttcgagcctcagcgtcagttacagaccagagagccgctttcgccaccggtgttcctccatatatctacgcatttcaccgctacacatggaattccactctccccttctgcactcaagtttgacagtttccaaagcgaactatggttgagccacagcctttaacttcagacttatcaaaccgcctgcgctcgctttacgcccaataaatccggacaacgctcgggacctacntattaccgcgncggctgacac
OTU_8	p__Cloacimonadota	c__Cloacimonadia	o__Cloacimonadales	f__W27	g__midas_g_48843	s__midas_s_55939	0	284	1017	203	0	0	0	0	213	1	0	0	0		ggactactagggtttctaatcctgtttgatacccacaccttcgcagtttagcgtcaataaccggcttagaagactgccttcgccttcggtattcctcctgatctctgcgcattccaccgctacaccaggaattctgtcttccccaaccgtattcaagaaatgcagtatctgatgccgtacactgggtgagccagtacctttaacatcaaacttacatctccgcctacctgccctttacgcctagtaattccggacaacgctcgcaacccccgtgttaccgcggctgctgacac
OTU_428	p__Firmicutes	c__Clostridia	o__Peptostreptococcales-Tissierellales	f__Peptostreptococcaceae	g__Romboutsia	s__Romboutsia_ilealis	84	0	5	8	14	20	26	29	9	33	22	17	18		ggactacacgggtatctaatcctgtttgctccccacgctttcgtgcctcagtgtcagttacagtccagagagccgccttcgcaactggtgttcctcctaatatctacgcatttcaccgctacactaggaattccactctcctctcctgcactcaagtttcccagtttcaaaggcttactacggttgagccgtagcctttcacctctgacttaagaaaccacctacgcaccctttacgcccagtaattccggataacgctagccccctacntattaccgcnncgnctnacac
OTU_278	p__Firmicutes	c__Desulfitobacteriia	o__Desulfitobacteriales	f__Syntrophobotulaceae	g__Syntrophobotulus	s__midas_s_10561	0	0	4	15	35	20	5	3	21	73	8	6	3		ggactacaagggtttctaatcctgttcgctacccacgctttcgcgcctcagcgtcaggtgcagtccagaaagtcgccttcgccactggtgttcctcctaatctctacgcatttcaccgctacactaggaattccactttcctctcctgccctcaagcttaccagtttccaatgctttacggggttaagccccgcactttcacatcagacttgataagccgcctacgcgccctttacgcccaataattccggacaacgctcgccccctacgtattaccgcggctgctggcac
OTU_994	p__Actinobacteriota	c__Coriobacteriia	o__Coriobacteriales	f__Eggerthellaceae	g__Gordonibacter	s__midas_s_35156	9	0	0	0	0	0	1	0	0	3	1	0	0		ggactacacgggtttctaatcctgttcgctcccctagctttcgcgcctcagcgtcagtagtggcccagaagactgccttcgccatcggtgttcttcccgatatctgcgcattccaccgctacaccgggaattccatcttcctctaccacactcgagacatccagttcaaaatccggctgggggttgagccctcagattagagattttgcttaaatatccgcctacgcgcgctttacgcccaatgaatccggataacgcttgctccctacgtattaccgcggctgctgacac
OTU_976	p__Firmicutes	c__Syntrophomonadia	o__Syntrophomonadales	f__Syntrophomonadaceae	g__Syntrophomonas	s__midas_s_7807	0	0	6	0	2	1	6	0	3	1	11	0	0		ggactactagggtttctaatcctgtttgctacccacgctttcgcacctcagcgtcagggtcagtccagtcagtcgccttcgccactggtgttcctcctgatttctacgcatttcaccgctacaccaggaattccaccaacctctcctgccctcaagatgttcagttccaagtgcaaccccgcagttgagctgcggtctttcacacctgacttaaacacccgcctacgtgctctttacgcccagtaattccggacaacgctcgccccctacntcttnccgcgncgncngacac
OTU_801	p__Firmicutes	c__Clostridia	o__Lachnospirales	f__Lachnospiraceae			2	0	0	0	0	0	0	0	0	0	0	0	0		ggactacaagggtatctaatcctgtttgctccccacgctttcgagcctcaacgtcagttgccgtccagcaagccgccttcgccgccggtgttcctcctgatatctacgcatttcaccgctacaccaggaattccgcttgcccctccggcactccagatccacagtatccgatgcagtcccgcggttgagccccgggctttcacatctgacttaacaaaccgcctacgcaccctttacacccagtaaatccggataacgctcgccccctacgtattaccgcggctgctggcac
OTU_797	p__Planctomycetota	c__Phycisphaerae	o__MSBL9	f__KCLunmb-38-53			0	0	2	0	0	3	1	0	1	0	0	6	10		ggactacgcgggtttctaatcccgtttgctccccacgctttcgcacctcagcgtcaggacaagcccagtgtgctgtcttcaccttcggcgttcctcttgatatctacgcattccaccgctccaccaagagttccacacacccctacttgcctcaagagatgtggtttgcccaacaattcctcggttaagccgagggatttcacaagacacttacatctccgcctacgtgctctttaagcccggtgattccgaacaacgcttgccaccttcgtattaccgcgncgnctggcac
OTU_243	p__Firmicutes	c__Clostridia	o__Peptococcales	f__Peptococcaceae	g__midas_g_77817	s__midas_s_77817	0	5	1	0	6	29	27	33	4	21	52	5	10		ggactactcgggtttctaatcctgtttgctccccacgctttcgcacctcagcgtcagttatagaccagagagtcgccttcgccactggtgttcctcctaatatctacgcatttcaccgctacactaggaattccactctcctcttctatactcaagactaccagtttcagatgcagtctctaggttgagcccagagttttcacatctgacttaataatccgcctacgtgctctttacgcccagtgattccggacaacgctcgccccctacgtgttaccgcggctgctgacac
OTU_396	p__Bacteroidota	c__Bacteroidia	o__Flavobacteriales	f__Weeksellaceae	g__Moheibacter		0	0	16	4	0	0	0	0	1	0	0	0	0		ggactacgagggtatctaatcctgtttgctccccacgctttcgtccatcagcgtcagtaaagacttagcaacctgcctacgctatcggtgttctgtgtaatatctatgcatttcaccgctacactacacattccagctgcttcaatctcactcaagacatacagtttcaaaggcagttcgacagttaagctgtcggatttcacccctgacttatacgcccgcctacggaccctttaaacccaataaatccggataacgcttgcatcctccgtattaccgcggctgctggcac
OTU_374	p__Firmicutes	c__Dethiobacteria	o__Dethiobacterales	f__Dethiobacteraceae	g__midas_g_4551	s__midas_s_4551	0	36	100	114	15	0	0	0	102	28	1	0	0		ggactacccgggtttctaatcctgtttgctcccccggctttcgcgcctcagcgtcagtaacaggccaggaggtcgccttcgccaccggtgttcctcccgatatctacgcatgtcaccgctacaccgggaattccaccaccctctcctgtactcaagcccatcagtttcgactgcacccccccggttaagccggggaatttcacagccgacttgaaaagccgcctacacgccctttacgcccagtaattccggacaacgctcgccccctacntcttnccgcgnctncngacac
OTU_455	p__Firmicutes	c__Clostridia	o__Oscillospirales	f__Oscillospiraceae	g__Papillibacter	s__midas_s_5468	0	0	0	0	0	0	0	0	2	1	2	0	0		ggactacaagggtttctaatcctgtttgctccccacgctttcgcgcctcagcgtcagttaatgtccagcagaccgccttcgccactggtgttcctcccgatatctacgcatttcaccgctccaccgggaattccgtctgcctctccatcactcaagacatacagtttcaagtgcacctcaagggttgagcccctgcatttcacacctgacttgtacgcccgcccgcgcgccctttacacccagtaattccggatatcgcttgctccctacgtataccgcggctgctggcac
OTU_1115	p__Firmicutes	c__Limnochordia	o__Hydrogenispora	f__midas_f_2701	g__midas_g_4043	s__midas_s_4043	0	8	12	7	0	1	0	0	6	1	0	2	1		ggactacacgggtttctaatcccgttcgctcccctggctttcgcgcctcagcgtcaggtgcagtccagaaagccgccttcgccactggtgttcctcccggtatctacgcatatcaccgctacaccgggaattccactttcctctcctgccctcaagcccgccagtttcaaacgcaatccccaggttaagcccggggttttcacgcctgacttaacaggccgcctacacgccctttacgcccagtaattccggacaacgctcgccccctacgtattaccgcggcggctgacac
OTU_1100	p__Cloacimonadota	c__Cloacimonadia	o__Cloacimonadales	f__Cloacimonadaceae	g__W5	s__midas_s_8265	0	0	0	0	0	0	0	0	0	0	0	2	0		ggactaccggggtatctaatcctgtttgatccccacaccttcgcagttaagcgtcaatatcggcccagaagactgccttcggtattcctcctgatctctgcgcattccaccgctacaccaggaattctgtcttcctctaccaaattccagatctacagtatctcctgccttactacggttgagccgtagcctttaacaaaaaactcgcagatccgcctgactgccctttacgcctagtaattccggacaacgctcgcaacccccgtgttaccgcggctgctgacac
OTU_929	p__Bacteroidota	c__Bacteroidia	o__Bacteroidales	f__Dysgonomonadaceae	g__Proteiniphilum	s__midas_s_63906	34	0	1	0	0	2	2	2	0	0	3	0	2		ggactacgggggtatctaatcctgtttgatacccacgccttcgtgcctaagcgtcagttgtaatttagtaagctgccttcgcaatcggagttccttgtaatatccatgcatttcaccgctacactacaaattccgcctacttcaaatacactcaagaataccagtatcaacggcaattttacagttaagctgtaaactttcaccgccgacttaatattccgcctgcgcaccctttaaacccaataaatccggataacgctcggatcctccntattaccgcgnctnctgacac
OTU_889	p__Proteobacteria	c__Alphaproteobacteria	o__Rhodobacterales	f__Rhodobacteraceae	g__Paracoccus	s__Paracoccus_lutimaris	1	2	1	0	0	0	0	0	0	0	0	0	0		ggactacgcgggtatctaatcctgtttgctccccacgctttcgcacctcagcgtcagtatcgagccagtgagccgccttcgccactggtgttcctccgaatatctacgaatttcacctctacactcggaattccactcacctctctcgaactccagactgatagttttgaaggcagttccaaggttgagccctgggatttcacctccaacttttcagtccgcctacgtgcgctttgcgcccagtaattccgaacaacgctagccccctccgtattaccgcggcggctgacac
OTU_591	p__Firmicutes	c__Syntrophomonadia	o__Syntrophomonadales	f__Syntrophomonadaceae	g__Syntrophomonas		0	12	0	0	0	0	0	0	0	0	0	0	0		ggactacccgggtttctaatcctgtttgctacccacgctttcgcacctcagcgtcagggtcagtccagacagtcgccttcgccaccggtattcctcctgatttctacgcatttcaccgctacaccaggaattctactgtcctctcctgccctcaagatactcagtttctgatgcaaccccggggttgagccccggtctttcacaccagacttaagtatccgcctgcgtgccctttacgcccagtaattccggacaacgctcgccccctacgtcttaccgcgnctgctnacac
OTU_733	p__Desulfobacterota	c__Desulfovibrionia	o__Desulfovibrionales	f__Desulfomicrobiaceae	g__Desulfomicrobium	s__midas_s_21122	0	4	1	0	0	0	0	0	0	0	0	0	0		ggactaccggggtatctaatcctgtttgctccccgcactttcgcacctcagcgtcaatgcctgtccaggtggccgccttcgccaccggtgttcctcctgatatctacggatttcactcctacaccaggaattccgccaccctctccaggattcaagccccgcagtttcaagtgcagttccacggttgagccgtgggatttcacacctgacttacaaggccgcctacgcgcgctttacgcccagtgattccgaataacgcttgcaccctccgtattaccgcngcngctgaca
OTU_292	p__Firmicutes	c__Clostridia	o__Caldicoprobacterales	f__Caldicoprobacteraceae	g__Caldicoprobacter		1	3	5	15	31	14	7	5	15	63	15	8	18		ggactactggggtatctaatcctgtttgctccccacgctttcgtgcctcagcgtcagttacagtccagaaagtcgccttcgccactggtgttcctcctaatctctacgcatttcaccgctacactaggaattccactttcctctcctgcactcaagccaaccagtttcatatgcacccccacagttgagccgtggtatttcacatctgacttaatcggccgcctacgcaccctttacgcccagtaattccggacaacgctcgccccctacgtattaccgcggctgctgacac
OTU_865	p__Firmicutes	c__Bacilli	o__Acholeplasmatales	f__Acholeplasmataceae	g__Acholeplasma	s__midas_s_34787	8	0	0	16	0	0	4	2	12	0	4	0	0		ggactacaagggtttctaatcctgtttgctccccacgctttcgtgcctcagcgtcagacgaggcccagcaagccgccttcgccactggtgttcctccatatatttacgcattttaccgctacacatggaattccacttgcctctacctctctcaagccatccagtttttgaagcatcacaaggttgagccttgaacttacacctcaaacttaaatggccgcctacgcaccctttacgcccaataattccggataacgcttgccccctatgtattaccgcggctgctggcac
OTU_671	p__Spirochaetota	c__Spirochaetia	o__Spirochaetales	f__Spirochaetaceae	g__Treponema	s__midas_s_82638	6	0	1	0	0	1	4	2	0	0	1	0	2		ggactacacgggtatctaatcctgtttgctccccgcaccttcgcacctcagcgtcagttatctgccagaaacttgccttcgccattggtattcttccaaatatctacagacttcacccctacacttggaattctagtttcccttcagtaactctagtcttgtagttctcaatgcagttccacagttaagctgtgggatttcacatcaagctttcaaaaccgcctacatgccctttacgcccaataattccgaacaacgctcgcaacttacgtgttaccgcgncggctgacac
OTU_1080	p__Firmicutes	c__Bacilli	o__Lactobacillales	f__Lactobacillaceae	g__Weissella	s__midas_s_8503	3	0	1	2	2	1	0	0	1	1	0	0	0		gactaccagggtttctaatcctgtttgctacccacactttcgagcctcaacgtcagttacagtccagaaagccgccttcgccactggtgttcttccatatatctacgcatttcaccgctacacatggagttccactttcctctactgcactcaagtcatccagtttccaaagcaattcctcagttgagctgagggctttcacttcagacttaaataaccgtctgcgctcgctttacgcccaataaatccggataacgcttggaacatacgtattaccgcggctgctgacac
OTU_657	p__Cyanobacteria	c__Vampirivibrionia	o__Gastranaerophilales	f__Acinetobacter_sp._CAG196	g__midas_g_62669		3	0	0	0	0	0	0	0	0	0	0	0	0		ggactacgggggtatctaatcctgtttgctaccctggctttcgttcctcagtgtcaattacggcccagtaaagcgctttcgccaccgatgttcctcctgatatctacgcatttcaccgctacaccaggaattccccttacctctaccgcattctagcttgccagtatccagtgctgaacagaagttgagcctctgcatttaacaccagacttaacaggccacctacgaactctttacgcccaatgattccggacaacgcttgcatcccccgtattaccgcgncgnctgacac
OTU_587	p__Bacteroidota	c__Bacteroidia	o__Bacteroidales	f__Rikenellaceae			46	0	0	0	0	1	0	4	0	2	3	1	5		ggactactagggtttctaatcctgtttgatccccacactttcgtgcctcagcgtcaataatggctttgtgagatgccttcgcaatcggtattctgtgtgatatctatgcatttcaccgctacaccacacattctactcacagcaaccatattctagcacgccagtatcaacggcaatgttccggttgagccgaaaaatttcaccactgacttaacgtaccgcctacgcaccctttaaacccaataaatccggataacgcttgcaccctccgtattaccgcggctgctgacac
OTU_709	p__Firmicutes	c__Clostridia	o__Christensenellales	f__Christensenellaceae	g__Christensenellaceae_R-7_group	s__midas_s_2809	2	0	0	0	0	0	0	0	0	0	0	0	0		ggactacaagggtttctaatcctgtttgctccccacgctttcgagcctcagcgtcagtgtcagtccagaaagccgccttcgccactggtgttcctcctaatatctacgcatttcaccgctacactaggaattccgcttccctctcctgtactctagctctccagttttgaatgcaggtcccgggttgagcccgggggtttcacatccaacttaaagagccgcctacgctccctttacgcccagtaattccggataacgcttgccccatacgtattaccgcgnctgctngcac
OTU_205	p__Firmicutes	c__Clostridia	o__Peptostreptococcales-Tissierellales	f__Family_XI	g__Tepidimicrobium	s__Clostridium_ultunense	0	21	16	21	5	0	0	0	24	4	0	0	0		ggactactcgggtttctaatcctgtttgctccccacgctttcgtacctcagcgtcagtttaagtccagaaagtcgccttcgccactggtattcctcctgatatctacgcatttcaccgctacaccaggaattccactttcctctccttaactcaagccaagcagtttcaaatgcttacataggttaagcctacgcctttcacatctgacttacatggccgcctgcgtaccctttacgcccagtaattccggacaacgctcgccccctacgtattaccgcggcggctgacac
OTU_1021	p__Firmicutes	c__Clostridia	o__Peptococcales	f__Peptococcaceae	g__midas_g_3595	s__midas_s_3595	0	0	0	2	2	0	2	0	0	0	0	1	1		ggactacgcgggtatctaatcctgtttgctccccacgctttcgcgcctcagcgtcagggttaggccagaaagccgccttcgccactggtgttcctcctaatatctacgcatttcaccgctacactaggaattccactttcctctcctaccctcaagctacgcagtttcaggtgcagtctcccggttgagccaaaagttttcacacctgacttacctagccgcctacacgccctttacgcccagtaattccggacaacgctcgccccctacnttttaccgcgncgnctggcac
OTU_668	p__Proteobacteria	c__Alphaproteobacteria	o__Rhizobiales	f__Rhizobiaceae	g__Aquamicrobium	s__Aquamicrobium_aestuarii	24	0	0	0	5	12	6	10	0	10	13	4	5		ggactaccagggtttctaatcctgtttgctccccacgctttcgcacctcagcgtcagtatcgagccagtgagccgccttcgccactggtgttcctccgaatatctacgaatttcacctctacactcggaattccactcacctctctcgaactctagaccagcagtattagaggcagttccagggttgagccctgggatttcacccctaactgaccgatccgcctacgtgcgctttacgcccagtaattccgaacaacgctagcccccttcgtattaccgcggcggctgacac
OTU_223	p__Firmicutes	c__Negativicutes	o__Acidaminococcales	f__Acidaminococcaceae	g__midas_g_3711	s__midas_s_33037	52	0	0	0	2	4	11	28	2	35	13	0	5		ggactaccggggtttctaatcccgttcgctaccctggctttcgcatctcagcgtcagacacagtccagaaaggcgccttcgccactggtgttcctcccaatatctacgcatttcaccgctacactgggaattcccctttcctctcctgcactcaagaaacccagtttccatcgcaatacggggttgagccccgcattttaacaacagacttagattcccgcctacatgctctttacgcccaataattccggacaacgcttgccacctacgtattaccgcggcggctgacac
OTU_1141	p__Firmicutes	c__Clostridia	o__Peptostreptococcales-Tissierellales	f__Family_XI			32	4	0	0	1	4	4	0	3	7	4	0	5		ggactacgggggtatctaatcctgtttgctccccacgctttcgttcctcagtgtcagtataagtccagaaagtcgccttcgccactggtattcctcctaatatctacgcatttcaccgctacactaggaattccactttcctctccttaactcaagccttccagtttcaaatgcttaccacggttaagccgtgggctttcacatctgacttaaaaggccacctgcgaaccctttacgcccaataattccggacaacgctcgccccctacgtattaccgcggcggctggcac
OTU_390	p__Actinobacteriota	c__Coriobacteriia	o__Coriobacteriales	f__Atopobiaceae	g__Atopobium	s__midas_s_3545	2	0	2	0	0	0	0	1	0	0	0	0	0		ggactactagggtatctaatcctgttcgctcccctagctttcgctcctcagcgtcagttatggcccagaaagccgccttcgccactggtgttcttcccaatatctgcgcattccaccgctacactgggaattccactttcccctaccaaactcaagtctgccggtatcgggagcggacaggggttgagcccccggatttgactcccgacctaacagaccgcctacgagcgctttacgcccaatgaatccggataacgcttgccccctacgtactaccgcgnctgctngcac
OTU_1160	p__Firmicutes	c__D8A-2	o__midas_o_13	f__midas_f_13	g__midas_g_554		0	0	0	0	1	4	3	1	0	1	0	1	2		ggactaccagggtatctaatcctgtttgctcccctagctttcgcgcctcagcgtcaggtacagtccaggaagccgccttcgccactggtgttcctcccgatatctacgcattccaccgctacaccgggaattccacttccctctcctgtcctcaagcctgccagtttcaaacgcagtttcagggttgagccctgaaatttcacacctgacttaacaggccgcctacacgccctttacgcccaataactccggacaacgctcgccccctacntattaccgcgncggctggcac
OTU_949	p__Firmicutes	c__Clostridia	o__Christensenellales	f__Christensenellaceae	g__Christensenellaceae_R-7_group	s__midas_s_42335	14	0	0	0	1	0	0	1	0	1	0	0	0		ggactacaggggtatctaatcctgtttgctccccacactttcgcgcctcagcgtcagttgcagtccagtcacccgccttcgccactggtgttcctcccgatctctacgcatttcaccgctacaccgggaattccgatgacctctcctgcactcaagctgctcagtttccaaagcaattcctaccttaaaaataggacttccactccagacttaaacagccgcctacgcgccctttacgcccaatcattccggacaacgctcgccccctacntattaccgcgncgnctgacac
OTU_1078	p__Firmicutes	c__Clostridia	o__Christensenellales	f__Christensenellaceae			0	0	0	0	0	0	1	1	0	0	1	0	0		ggactactcgggtttctaatcctgtttgctccccacgctttcgtgcctcagcgtcagttacagtccagtaagtcgccttcgccactggtgttcctcctaatatctacgcatttcaccgctacactaggaattccacttacctctcctgcactcaagggattcagtttcaagtgcaatcctggggttgagccccaggctttcacacctgacttgaatctccgcctacgcaccctttacgcccagtaattccggacaacgctcgccccctacgtattaccgcggcggctgacac
OTU_915	p__Firmicutes	c__Clostridia	o__Oscillospirales	f__Hungateiclostridiaceae	g__Fastidiosipila	s__midas_s_8	0	0	0	0	0	0	0	0	0	0	0	0	0		ggactacgggggtttctaatcctgtttgctccccacgctttcgcgcctcagcgtcagtcgtcagccagaaagtcgccttcgccaccggtgttcctcctaatctctgtgcattttaccgctccactaggaattccactttcccctctgatactcaagccccaaagtttcagatgacctgtcaaagttaagccttgatctttcacatctgacttccagggccgcctgcgcgccctttacacccagtaaatccggataacgctcgccacctacgnattancgcggntgntngcaac
OTU_970							0	0	0	0	1	1	0	0	0	3	0	0	0		ggactactcgggtttctaatcctgtttgctccccacgctttcgcacctcagcgtcagtgatggcccaaaaggctgccttcgccatcggtgttcttcccaatatctgcgcatttcaccgctacactgggaattccaccttcccctaccacactcgagacgcccagttcggaacccggcttgaggttgagccccaagattagaagttccgcttaggcatccgcctacgcgcgctttacgcccaatgaatccggataacgctcgctccatacgtattaccgcggctgctgacac
OTU_459	p__Cloacimonadota	c__Cloacimonadia	o__Cloacimonadales	f__Cloacimonadaceae	g__W5	s__midas_s_92	0	0	6	1	38	115	2	1	0	104	25	0	0		ggactactggggtttctaatcctgtttgatacccacaccttcgcagtttagcgtcaattacggcttagaagactgccttcgccttaggtattcctcctgatctctgcgcattccaccgctacaccaggaattctgtcttccccaaccgcattccagatctacagtatcccctgcctcgcaacgggtgagccgttgaatttgacaaaaaacttatagatccgcctacctgccctttacgcctagtaattccggacaacgctcgcaacccccntgttnccgcgnctncngacac
OTU_297	p__Firmicutes	c__Clostridia	o__Clostridia_UCG-014	f__midas_f_4482	g__midas_g_4482	s__midas_s_67915	2	0	0	0	0	0	76	7	0	1	1	0	0		ggactacccgggtttctaatcctgtttgctccccacactttcgtgcctcaacgtcagttacggtccagaaagtcgccttcgccactggtgttcctcctaatatctacgcatttcaccgctacactaggaattccactttcctctcccgcactcaagaaagatagttttagttgcagttcctcagttaagccgagggatttcacaactaacttgtcttcccgtctacgcaccctttacacccaataaatccggataacgcttgctccctacgtattaccgcggctgctgacac
OTU_213	p__Firmicutes	c__Clostridia	o__Peptostreptococcales-Tissierellales	f__Guggenheimella	g__midas_g_64923	s__midas_s_64923	0	39	131	158	76	5	0	0	140	119	0	1	0		ggactacacgggtatctaatcctgttcgctacccacgctttcgtgcctcagcgtcagacatagtccagaaagtcgccttcgccaccggtgttccttctaatctctacgcatttcaccgctacactagaaattccactttcccctcctatgctcaagccaaatggtttcaaaggctcgcaggggttaagcccctgtctttcacctctgacctttttggccgcctgcgcacgctttacgcccaataattccggataacgcttgccccctacntattaccgcnncgnctnacac
OTU_153	p__Synergistota	c__Synergistia	o__Synergistales	f__Synergistaceae	g__midas_g_762	s__midas_s_762	0	0	11	4	2	76	147	105	10	6	80	27	89		ggactacacgggtatctaatcccgtttgctcccctggctttcgcgcctcagcgtcagttgctgcccagcaagtcgccttcgccaccggtgttcttcccaatatctacgcatttcaccgctacactgggaattccacttgcctctacagcactccagcactgcagtctcaaccgcatgcccgggttaagcccagacatttcacagctgacttgcagcacagcctgcgcgccctttacgcccagtaattccggacaacgctcgtcccctacgtattaccgcggcggctgacac
OTU_869	p__Actinobacteriota	c__Actinobacteria	o__Micrococcales	f__Brevibacteriaceae	g__Brevibacterium	s__midas_s_43232	2	0	0	0	0	0	0	0	0	0	0	0	0		ggactactggggtttctaatcctgtttgctccccacgctttcgcacctcagtgtcagtatcagtccaggtggtcgccttcgccaccggtgttcctcctgatatctgcgcatttcaccgctacaccaggaattccagactcccctactgcactctagtccgcccgtacccactgcacgcgcaaggttgagccttgcgtttccacagcagacgcgacgaaccgcctacgagctctttacgcccaataattccggacaacgcttgtaccctacgtattaccgcggcggctggcac
OTU_1182	p__Firmicutes	c__Bacilli	o__Lactobacillales	f__Lactobacillaceae	g__Lacticaseibacillus	s__midas_s_56196	0	0	0	0	0	0	0	0	0	0	0	0	0		ggactaccggggtttctaatcctgttcgctacccatgctttcgagcctcagcgtcagttacagactagacagccgccttcgccactggtgttcttccatatatctacgcattccaccgctacacatggagttccactgtcctcttctgcactcaagttacccagtttgcgatgcacttcttcggttaagccgaaggctttcacatcagacttgaataaccgcctgcgctcgctttacgcccaataaatccggacaacgcttgccacctacgtattaccgcgnctnctggcac
OTU_903	p__Firmicutes	c__Clostridia	o__Peptostreptococcales-Tissierellales	f__Guggenheimella	g__midas_g_64923	s__midas_s_64923	0	4	6	10	4	0	0	0	10	3	0	0	0		ggactacaggggtttctaatcctgttcgctacccacgctttcgtgcctcagcgtcagacatagtccagaaagtcgccttcgccaccggtgttccttctaatctctacgcatctcaccgctacactagaaattccactttcccctcctatgctcaagccaaatggtttcaaaggctcgccggggttaagcccctgtctttcacctctgacctttttggccgcctgcgcacgctttacgcccaataattccggataacgcttgccacctacgtattaccgcgncggctngcac
OTU_233	p__Hydrogenedentes	c__Hydrogenedentia	o__Hydrogenedentiales	f__Hydrogenedensaceae	g__YC-ZSS-LKJ63	s__midas_s_3130	0	0	1	1	0	6	0	0	0	15	7	0	4		ggactacgagggtttctaatcccgttcgctccccacgctttcgagcctcagcgtcagttatgcgccagaaagccgctttcgccaccggtgttcctccagatatctacgcatttcaccgctacacctggaattccgctttcctatcgcacactcaagccaggcagtatccaaagctattccggggttaagccccgggctttcacttcagactgacttggccgcctgcgctccctttacgcccagtcattccgaacaacgcttgcaacctccgtattaccgcggctgctgacac
OTU_792	p__Firmicutes	c__Clostridia	o__Oscillospirales	f__Hungateiclostridiaceae	g__HN-HF0106		0	0	2	1	1	7	12	5	1	53	2	3	9		ggactactcgggtatctaatcctgtttgctacccacgctttcgcgcctcagcgtcagttatcgtccagaaagccgccttcgccactggtgttcctcccaatctctacgcatttcaccgctacactgggaattccactttcctctccgacactcaagaacgacagtttcagatgcagcaccccagttaggccgaggtatttcacatctgacttgccgtcccgcctacacgccctttacacccagtaattccggacaacgctcgccacctacgtattaccgcggcggctgacac
OTU_885	p__Firmicutes	c__Bacilli	o__Acholeplasmatales	f__Acholeplasmataceae	g__Acholeplasma		0	4	3	33	2	0	0	0	28	3	0	0	0		ggactactcgggtttctaatcctgtttgctccccacgctttcgtgccttagcgtcagttacagcccagcaagccgccttcgctactggtgttcctccatatatttacgcattttaccgctacacatggaattccacttgcctctactgcactctagctagccagtttctaaagcctcccatggttgagccatgagcttataccttaaacttaacttgccgcctacgcaccctttatgcccaataattccggataacgcttgccccctatntattaccgcnnctnctnacac
OTU_925	p__Firmicutes	c__Dethiobacteria	o__Dethiobacterales	f__Dethiobacteraceae			0	3	3	1	0	0	0	0	1	0	0	0	0		ggactacaagggtttctaatcctgctcgctcccccagctttcgcgcctcagcgtcagttacagtccaggaagccgccttcgccactggtgttcctcccgatatctacgcatttcaccgctacaccgggaattccgcttccctctcctgcactcaagcccatcagtttcgactgcacccccccggttaagccggggaatttcacagccgacttgaaaagccgcctacacgccctttacgcccagtaattccggacaacgctcgccccctacgtattaccgcggcggctcacac
OTU_723	p__Firmicutes	c__Desulfotomaculia	o__Desulfotomaculales	f__Pelotomaculaceae	g__Pelotomaculum	s__Ca_Propionivorax_syntrophicum	0	0	0	0	2	4	5	3	0	4	3	4	6		ggactacacgggtatctaatcctgtttgatccccacgctttcgcgcctcagcgtcagggttaggccagagagccgccttcgccactggtgttcctcccaatatctacgcatttcaccgctacactgggaattccactcccctctcctgccctcaagttacccagtttcagaggcaggccctgagttgagcccaaggttttcacccctgacttggataaccgcctacgcgccctttacgcccagtaattccggacaacgcccgccccctacnttttnccgcgncgncnggcac
OTU_567	p__Halobacterota	c__Methanomicrobia	o__Methanomicrobiales	f__Methanomicrobiaceae	g__Methanoculleus		0	10	4	2	3	4	3	2	1	1	3	1	6		ggactacccgggtttctaatccggtttgctcccccagctttcgtccctcactgtcgaagccgttctggtgaggcgccttcgccacaggtggtccctcgaggattacaggatttcactcctacccccgaagtacccctcacctctcccggttccaagattgccagtatcccttagacgcctgacggttaagccgccagatttcccaagagacttaacaacccagctacgaacgctttaagcccaataaaagtggccaccactcgagccgccgntattaccgcnncgnctnacac
OTU_209	p__Firmicutes	c__Clostridia	o__Peptostreptococcales-Tissierellales	f__Anaerovoracaceae	g__Eubacterium_brachy_group	s__midas_s_80679	1	3	23	21	4	0	0	0	32	13	0	0	0		ggactactggggtatctaatcctgtttgctacccacgctttcgtacctcagtgtcagttgcagtccagaaagccgccttcgccaccggtgttcctcctaatctctacgcatttcaccgctacactaggaattccgctttcccctcctgcactcaagtagtccagttcacagggcgaacaatagttgagccattgccttaaaccctgcgcttaaattaccacctacgtactctttacgcccaataattccggataacgcttgccccctacgtattaccgcggctgctggcac
OTU_705	p__WS1	c__midas_c_796	o__midas_o_796	f__midas_f_796	g__midas_g_2935		0	0	0	0	0	2	1	1	2	2	0	1	1		ggactaccagggtatctaatcccgttcgctcccctagctttcgcgcctcagcgtcagcaacgttccaggcagcagccttcgccacgggtgttcttcctgatattgacgcattccaccgctacaccaggaattccactgccctctcccgcgctctagcttagcagttcggcaagcaattccgcagttgagccgcgggctttcaccccccgcttgctaagccacctacgcgctctttacgcccagtaattccgggcaacgcttgccccttacgtcttaccgcggcggctgacac
OTU_939	p__Bacteroidota	c__Bacteroidia	o__Bacteroidales	f__Rikenellaceae			0	0	0	0	2	1	20	23	0	2	3	2	10		ggactactagggtatctaatcctgtttgatccccacactttcgtgcatcagcgtcaatattggctttgtgagatgccttcgcaatcgatattctgtgtgatatctaagcatttcaccgctacaccacacattccactcacagcaaccaaattcaagcccaacagtatcaacggcaattttccggttaagccgaaaactttcaccactgacttattgaaccgcctacgcaccctttaaacccaataaatccggataacgctcggatcctccgtattaccgcggctgctgacac
OTU_1028	p__Synergistota	c__Synergistia	o__Synergistales	f__Synergistaceae	g__midas_g_5426	s__midas_s_5426	0	0	0	0	0	1	0	1	0	4	5	0	0		ggactactagggtttctaatcccgtttgctcccctggctttcgcgcctcagcgtcagttactgtccagcaagccgcctacgccaccggtgttcctcccaatatctacgcatttcaccgctacactgggaattccgcttgcctctacagtactcaagcactacagtttcaaccgcactcatggggtaagcccatgattttaacagctgacttgtaacgcagcctgcgcgccctttacgcccagtaattccggacaacgctcgtcccctacgtattaccgcggcggctgacac
OTU_558	p__Firmicutes	c__Clostridia	o__Lachnospirales	f__Lachnospiraceae	g__Blautia	s__Blautia_hansenii	0	0	0	0	0	0	0	1	0	0	24	0	0		ggactaccagggtttctaatcctgtttgctccccacgctttcgagcctcaacgtcagttaccgtccagtaagccgccttcgccactggtgttcctcctaatatctacgcatttcaccgctacactaggaattccgcttacctctccggcactctagaacaacagtttccaatgcagtcctggggttaagccccagcctttcacatcagacttgctcttccgtctacgctccctttacacccagtaaatccggataacgcttgccccctacntattaccgcnncgnctnacac
OTU_1200	p__Firmicutes	c__Clostridia	o__Oscillospirales	f__Oscillospiraceae	g__Colidextribacter	s__midas_s_8361	0	0	0	0	1	0	0	2	0	1	1	2	1		ggactactggggtatctaatcctgtttgctacccacgctttcgcgcctcagcgtcagttactgtccagctaaccgccttcgccactggtgttcttcctaatatctacgcatttcaccgctacactaggagttccgttagcctatccagcactcaagaactacagtttcaaatgcagacacggagttgagccccgtgctttcacatctgacttgttgtcccgcctacacgccctttacacccagtaaatccggataacgctcgctccctacgtattaccgcggctgctgacac
OTU_1148	p__Firmicutes	c__Limnochordia	o__Limnochordales	f__Limnochordaceae	g__midas_g_5976	s__midas_s_5976	0	1	2	1	0	0	0	0	0	0	0	0	0		ggactactagggtttctaatcctgtttgctcccccagctttcgtgcctcagcgtcagttaccgtccaggtcgccgccttcgccactggtgttcctcccgatatctacgcatttcaccgctacaccgggaattccgcgaccctctccggaactcaagcgccccagtttcccgtggcatgtatcggttgagccgacacttttcacacgagacttaaggcgccgcctacgcaccctttacgcccagtaattccggacaacgctcgccacctacgtattaccgcggctgctgacac
OTU_1002	p__Firmicutes	c__Clostridia	o__Lachnospirales	f__Lachnospiraceae	g__Herbinix	s__midas_s_2818	0	0	0	12	2	1	0	0	0	0	0	0	0		ggactacaggggtttctaatcctgtttgctccccacgctttcgagcctcagtgtcagttacagtccagtaagccgccttcgccactgatgttcctcctaatatctacgcatttcaccgctacactaggaattccgcttacctctcctgtactctagctaagcagtttctgatgcaatcccgcggttaagccacgggctttcacatctgacttgctttgccacctacgctccctttacacccagtaaatccggataacgcttgccccctacgtattaccgcgncgnctgacac
OTU_919	p__Euryarchaeota	c__Methanobacteria	o__Methanobacteriales	f__Methanobacteriaceae	g__Methanobacterium		0	7	14	30	28	22	25	18	33	34	23	12	29		ggactacaggggtttctaatccggttcgcgcccctggctttcgttactcaccgtcaggtccgttccagctggacgccttcgccacaggtggtcctcccaggattataggatttcacccctaccctgggagttcctccagcctctcccggcctcaagcctaatagtatctccagcaattcccacagttaagctgtaggatttcaccagagacttatcaagccggctacgaacgctttaggcccaataaaaacggccaccactcgagctgccgntgttaccgcgncgnctgacac
OTU_281	p__Firmicutes	c__Clostridia	o__Christensenellales	f__Christensenellaceae			42	0	0	0	1	3	6	2	0	10	2	1	3		ggactacgagggtatctaatcctgtttgctccccacgctttcgtgcctcagtgtcagttacagtccagaaagtcgccttcgccactggtgttcctcctaatctctacgcatttcaccgctacactaggaattccactttcctctcctgcactcaagcctaatagtttcaaatgcacctccgaggttaagcctcggtatttcacatctgacttatcaggccacctacgcaccctttacgcccaataattccggacaacgcttgccccctacgtattaccgcgncgnctggcac
OTU_39	p__Firmicutes	c__Clostridia	o__Oscillospirales	f__Hungateiclostridiaceae	g__midas_g_479	s__midas_s_479	0	343	252	325	154	3	3	2	325	254	4	2	0		ggactacaagggtttctaatcctgtttgctccccacgctttcgcgcctcagcgtcagttgtcagccagaaagtcgccttcgccaccggtgttcctcctaatatctacgcattttaccgctccactaggaattccactttcccctctgacactcaagatagatagtttcatatgacactctgcagttgagccgcaggatttcacatctgacttacctatccgcctacacgccctttacacccagtaattccggataacgctcgccacctacgtattaccgcggcggctgacac
OTU_652	p__Firmicutes						0	12	4	3	0	0	0	0	1	0	0	0	0		ggactaccggggtttctaatcccgttcgctaccctggctttcgcgcctcagcgtcaggtgcagtccaggaagccgccttcgccactggtgttcctcccaatatctacgcatttcaccgctacactggaaattccgcttccctctcctgacctcaagcccatcagtttcaaatgcaagcccaaggttaagcctaggggtttcacatctgacttaataggccgcctacacgccctttacgcccagtaattccggacaacgctcgccccctacgtgttaccgcggcggctgacac
OTU_582	p__Proteobacteria	c__Gammaproteobacteria	o__Burkholderiales	f__Alcaligenaceae	g__Paenalcaligenes	s__midas_s_14569	0	0	0	0	0	0	0	0	0	0	0	0	0		ggactacgcgggtatctaatcctgtttgctccccacgctttcgtacctgagcgtcagtattatcccagggggctgccttcgccatcggtattcctccacatatctacgcatttcactgctacacgtggaattctacccccctctgacatactctagctaggcagttaagaatgcagtcccaaggttgagccctgggatttcacatccttctttcctagctgcctgcgtaccctttacgcccagtaattccgattaacgcttgcatcctacgtagtaccgcngcngctacac
OTU_761	p__Firmicutes	c__D8A-2	o__midas_o_13	f__midas_f_13	g__midas_g_554		0	0	0	0	0	0	2	0	0	0	0	0	0		ggactacgcgggtttctaatcctgtttgctcccctagctttcgcgcctcagcgtcaggttcagtccaggaagccgccttcgccactggtattcctcccgatatctacgcattccaccgctacaccgggaattccacttccctctcctgtcctctagcctgccagtttcaaacgcagtttcagggttgagccctgaaatttcacacctgacttaacagaccgcctacacgccctttacgcccagtaactccggacaacgctcgccccctacgtattaccgcgnctnctgacac
OTU_1071							0	0	0	0	0	0	2	1	0	0	0	0	0		ggactacaagggtttctaatcccgttcgctaccctagctttcgcgcctcagcgtcagtcactgtccaggtagccgccttcgccgcaggtgttcctcccaatatctacgcatttcaccgctacactaggaattccactttcctctcctgcactcaagcctcaaagtttcaaatgcacccccgtggttaagccacggtatttcacacctgacttctgaggccgcctacgcaccctttacgcccagtaattccggacaacgctcgccacctacgtattaccgcggctgctgacac
OTU_97	p__Firmicutes	c__Syntrophomonadia	o__Syntrophomonadales	f__Syntrophomonadaceae	g__Syntrophomonas	s__midas_s_9327	0	0	48	34	18	31	29	85	70	72	110	6	7		ggactacacgggtttctaatcctgtttgctacccacgctttcgcacctcagcgtcagggtcagtccagtcagtcgccttcgccactggtattcctcctgatttctacgcatttcaccgctacaccaggaattctactaacctctcctgccctcaagatatacagtttcaagtgcaaccccgcagttaggctgcggtctttcacacctgacttatacatccgcctacgtgctctttacgcccagtaattccggacaacgctcgccccctacgtcttaccgcggctgctgacac
OTU_843							0	0	0	0	0	0	0	0	2	0	0	0	0		ggactacaagggtttctaatccggttcgcgcccctggctttcgttactcaccgtcaggtccgttccagctggacgccttcgccacaggtggtcctcccgatatctacgaatttcacctctacaccgggaattccgctttcctctccgtcactctagactcggagtttcgagtgcagttcctaggttgagcccagggatttcacacccgacttccaagtccgcctacgcgccctttacgcccagtaattccgagcaacgtttgcaccctctgtcttaccgcnnctgctgacac
OTU_616	p__Bacteroidota	c__Bacteroidia	o__Bacteroidales	f__Marinilabiliaceae	g__midas_g_58627	s__midas_s_58627	8	0	3	0	0	0	2	3	0	0	0	0	2		ggactacaagggtatctaatcctgtttgatacccacgctttcgtgcttcagcgtcagtgacagtttagtaagctgccttcgcaatcggtgttctgtggtatatctatgcatttcaccgctacacaccacattccgcctacctcaaatgtactcaagaaacacagtttcaatggctattctacagttaagctgcaggatttcaccactgacttacatttccgcctacgcaccctttaaacccaataaatccggataacgcttggatcctccgtattaccgcggctgctgacac
OTU_1103	p__Bacteroidota	c__Bacteroidia	o__Bacteroidales	f__Rikenellaceae	g__midas_g_1227	s__midas_s_1227	0	7	10	5	7	1	0	0	14	20	4	0	0		ggactactagggtatctaatcctgtttgatccccacactttcgtgcctcagcgtcaatattgacttagtgtgctgccttcgcaatcggtgttctgtgtgatatctaagcatttcaccgctacaccacacattccgcacactgcaaccaaatcctagctcgacagtatcaacggcactgttacagttaagctgcaaaatttcaccgctgacttaccgagccgcctacgcaccctttaaacccaataattccggataacgctcggatcctccntattnccgcgnctnctggcac
OTU_19	p__Euryarchaeota	c__Methanobacteria	o__Methanobacteriales	f__Methanobacteriaceae	g__Methanobacterium		0	3	65	259	678	725	913	962	240	1115	695	332	601		ggactacaagggtttctaatccggttcgcgcccctggctttcgttactcaccgtcaggtccgttccagctggacgccttcgccacaggtggtcctcccgggattataggatttcacccctaccccgggagtacctccagcctctcccggcctcaagcctgatagtatctccagcaattcccacagttaagctgtaggatttcaccagagacttatcaagccggctacgaacgctttaggcccaataaaaacggccaccactcgagctgccggtgttaccgcggctgctgacac
OTU_1064	p__Firmicutes	c__D8A-2	o__midas_o_13	f__midas_f_13	g__midas_g_2046	s__midas_s_2046	0	0	6	3	0	21	3	6	2	3	11	2	6		ggactacgcgggtttctaatcctgtttgctcccctagctttcgcgcctcagcgtcaggtacagtccaggaagccgccttcgccactggtgttcctcccgatatctacgcatttcaccgctacaccgggaattccacttccctctcctgtcctctagcctgccagtttcaagcgcagttccagggttaagccctggaatttcacacctgacttaacaaaccgcctacacgccctttacgcccaataactccggacaacgctcgccccctacgtattaccgcggctgctgacac
OTU_878	p__Firmicutes	c__Bacilli	o__Erysipelotrichales	f__Erysipelatoclostridiaceae	g__Catenibacterium	s__Catenibacterium_mitsuokai	0	0	0	0	0	0	2	60	0	0	0	0	0		ggactacgggggtttctaatcctatttgctccccacgctttcgggactgagcgtcagtgcaggcccagatcgtcgccttcgccactggtgttcctccatatatctacgcatttcaccgctacacatggaattccacgatcctctaccgcactccagcagactggtttccatggcttaccgaagtttggcttcgggctttcaccacagacctcttccgccgcctgctccctctttacgcccaatgattccggataacgctcgccacctacgtattaccgcggctgctgacac
OTU_514	p__Firmicutes	c__Clostridia	o__Peptostreptococcales-Tissierellales	f__Sedimentibacteraceae	g__Sedimentibacter		52	0	0	0	2	2	4	5	0	7	6	4	4		ggactactcgggtttctaatcctgtttgctacccacgctttcgtgactcagcgtcagttacagtccagtaagtcgccttcgccactggtgttcctcctaatatctgcgcatttcaccgctacgctaggaattccacttacctctcctgcactcaagtcatacagtttcaagtgcgaaccatggttaagccatagccttttacacctgacatatacaaccgcctactcaccctttacgcccagtaaatccggacaacgctcgccccctacgtattaccgcggcggctgacac
OTU_502							34	0	0	0	0	0	0	0	0	0	0	0	1		ggactacacgggtatctaatcctgtttgctccccacgctttcgtacctcagcgtcagatccgttccagagtctcgccttcgcatccggtgttccacatgatatcaacgcatttcaccgctacaccatgtgttccagactcctctcccggcctctagccacgcagttttggatgccagtccgggggtgagccccgggatttcacatccaacacacgcgaccgcctacgcacgctttacgcccagtaaatccgaacaacgcttgggacctctgtattaccgcggcggctgacac
OTU_1066							0	0	0	0	1	0	1	10	0	0	2	0	0		ggactacaagggtttctaatccggttcgctcccccagctttcatccctcaccgtcgggcgcgttctagcagacagccttcgccactggtgtcttcccggggttataggatctcacccctaccccggaaataccgtctgcctctctcgtcccctagccaagcagtatcccccgcgatccaacgattaattcgttggatttaacaggggactaacttagccagctacggatgctttaggcccaataaacatccacaccactcggagagctgntattnccgcgncgncngacac
OTU_931							2	0	0	0	0	0	0	0	0	0	0	0	0		ggactactggggtttctaatcctgtttgctccccacgctttcgcgcctcagcgtcagttgatagccagaaagccgccttcgccactggtgttcctcctaatatctacgcatttcaccgctacactaggaattccacttacctctccgacactctagttcgacagttcctaatgcaatcccgcagttgagctgcgggttttcacatcgggcttgccgtaccgtctacgctccctttacacccagtaaatccggataacgcttgccccatacgtattaccgcgnctgctngcac
OTU_201	p__Bacteroidota	c__Bacteroidia	o__Bacteroidales	f__MgMjR-022	g__midas_g_24599	s__midas_s_24599	0	0	6	0	3	19	22	36	6	9	14	15	59		ggactacaagggtatctaatcctgtttgatccccacgctttcgtgcatcagcgtcagttacggcctagtaagctgccttcgcaatcgatgttctgtgcaatatctatgcatttcaccgctacactgcacattccgcctacctcgttcgtactctagcactacagtatcgaaggcaaacttatagttaagctgtaagatttcacctccgacttatattgccgcctacgcaccctttaaacctaataaatccggataacgcctgcatcctccgtattaccgcggcggctgacac
OTU_769							17	0	0	0	0	2	3	3	1	3	4	0	2		ggactacccgggtttctaatcctgtttgctccccacgctttcgcgcatcagcgtcagttctcagccagacagccgccttcgccaccggtgttcctcctaatatctacgcattttaccgctacactaggaattccactgtcctctctgagcctcaagccttacagttttaagtgacaaacccgggttgagcccggggattaaacacccaacttataaggccgcctacacgccctttacacccagtaattccggataacgcttgccacctacgtattaccgcggctgctgacac
OTU_265	p__Firmicutes	c__Clostridia	o__Oscillospirales	f__Hungateiclostridiaceae	g__HN-HF0106		0	0	1	1	0	12	14	9	0	0	1	17	87		ggactacacgggtatctaatcctgtttgctacccacgctttcgcgcctcagcgtcagttatcgtccagaaagccgccttcgccactggtgttcctcccaatctctacgcatttcaccgctacactgggaattccactttcctctccgacactcaagaacgacagtttcagatgcacccccgcagttaagccacggtatttcacatctgacttgccgccccgcctacacgccctttacacccagtaattccggacaacgcttgccacctacgtattaccgcggcggctgacac
OTU_608	p__Firmicutes	c__Clostridia	o__Oscillospirales	f__Ruminococcaceae			0	0	0	16	0	0	0	0	41	0	0	0	0		ggactacaagggtttctaatcctgtttgctccccacactttcgagcctcagcgtcagtaaaagcccagcaagccgccttcgccactggtattcctcctaatctctacgcatttcaccgctacactaggaattctgcttgcctctacttcactcaagaaagacagttttgaacgcggctatcggttgagccgatagatttaacattcaacttgccttcccgcctacgctccctttacacccagtaattccggacaacgcttgccacctacgtattaccgcggcggctggcac
OTU_636	p__Firmicutes	c__Clostridia	o__Oscillospirales	f__UCG-010	g__midas_g_583	s__midas_s_583	0	0	6	1	0	8	5	3	0	1	2	1	7		ggactactcgggtttctaatcctgtttgctccccacgctttcgtgattcagcgtcagttgccgtccagtaaaccgccttcgccactggtgttcctcccgatatctacgcatttcaccgctacaccgggaattccgtttacctctccggcactcaagaaaagcagtttcaaaagcagttcatgagttgagcccatgattctcacttctgacttgctccccagcctactcaccctttacacccagtaaatccggataacgctcgccacctacgtattaccgcggctgctgacac
OTU_1184	p__Proteobacteria	c__Gammaproteobacteria	o__Burkholderiales	f__Alcaligenaceae	g__Pusillimonas		0	16	14	9	1	0	0	0	9	1	0	0	0		ggactacccgggtatctaatcctgtttgctccccacgctttcgtgcctgagcgtcagtattatcccagggggctgccttcgccatcggtattcctccgcatctctacgcacttcactgctacacgcggaattctacccccctctgacatactctagcctggcagttaagaatgcagttccgaggttaagccccgggatttcacatccttcttgccaaaccgcctgcgcaccctttacgcccagtaattccgattaacgcttgcaccctacgtattaccgcggcggctggcac
OTU_911							16	0	0	0	0	0	2	0	1	1	1	0	2		ggactacaagggtttctaatcctgttcgctcccctagctttcgcgcctcagcgtctgtcgcggcccagaggtctgccttcgccatcggtgttcctcccgatatctgcgcattccaccgctacaccgggaattccgacctcccctaccggacacgagcgcgccagttcgggacccggctgggggttgagcccccagattagaggtcccgcttggcgcgccgcctgcgcgcgctttacgcccaatgaatccggataacgctcgccccctacgtgttaccgcgncggctnacac
OTU_62	p__Firmicutes	c__Clostridia	o__Peptostreptococcales-Tissierellales	f__Peptostreptococcaceae	g__midas_g_34	s__midas_s_47288	420	27	20	42	98	113	137	104	42	170	113	41	80		ggactacaagggtttctaatcctgtttgctccccacgctttcgtgcctcagcgtcagttacagtccagagagccgccttcgcaactggtgttcctcctaatatctacgcatttcaccgctacactaggaattccactctcctctcctgcactcaagtcttacagtttcaagagcttactacggttgagccgtagcctttcactcctgacttgaaagaccgcctacgcaccctttacgcccagtaaatccggataacgctagccccctacgtattaccgcggctgctgacac
OTU_289	p__Firmicutes	c__Clostridia	o__Peptostreptococcales-Tissierellales	f__Anaerovoracaceae	g__Anaerovorax		0	1	2	3	6	5	12	3	6	12	10	1	3		ggactacacgggtatctaatcctgttcgctacccacgctttcgtgcctcagcgtcagttacagtccagaaagccgccttcgccactggtgttcctcctaatatctacgcatttcaccgctacactaggaattccgctttcctctcctgcactcaagctccccagttcgcaaggcttacaatagttgagctattgcatttcaccccacgcttaagaagccgcctacgcaccctttacgcccaataattccggataacgcttgccccctacgtgttaccgcggcggctggcac
OTU_785	p__Firmicutes	c__Clostridia	o__Oscillospirales	f__UCG-010	g__midas_g_4279	s__midas_s_4279	0	0	0	0	0	0	1	0	0	5	0	1	0		gactaccagggtttctaatcctgtttgctccccacactttcgcgcctcagcgtcagttagtgtccagcaggccgccttcgccactggtgttcctcccgatctctatgcatttcaccgctacaccgggaattccgcctgcctctccaccactcaagataaacagtttcaaatgcaactccgaagttaagcctcggcatttcacatctgacttgtatccccgcctactcgccctttacacccagtaaatccggacaacgcttgccacctacgtattaccgcggcggctgacac
OTU_892	p__Firmicutes	c__Clostridia	o__Lachnospirales	f__Lachnospiraceae	g__Lachnospiraceae_UCG-007	s__midas_s_77664	0	0	0	0	0	0	0	0	0	2	0	0	2		ggactacaggggtatctaatcctgtttgctccccacgctttcgagcctcagcgtcagttacagtccagaaagccgccttcgccactggtgttcttcctaatatctacgcatttcaccgctacactaggaattccactttcctctcctgcactcaagttcagcagtttccaatgcagttccggggttgagccccggagtttcacatcagacttgccaaaccgcctacactccctttacacccagtaaatccggataacgcttgccccctacgtattaccgcnnctgctggcac
OTU_534	p__Firmicutes	c__Clostridia	o__Oscillospirales	f__Ruminococcaceae			0	0	0	0	0	29	8	15	0	0	20	7	18		ggactacgagggtttctaatcctgtttgctacccacgctttcgagcctcagcgtcagttaaagcccagcaggccgccttcgccactggtgttcctcctaatatctacgcatttcaccgctacactaggaattccgcctgcctctacttcactcaagaaaaacagttttgaacgcgactaccggttaagccgatagtttaaacattcaacttgtcttcccgcctacgctccctttacacccagtaattccggacaacgcttgccacctacgtattaccgcggctgctggcac
OTU_1186							0	0	1	0	0	0	0	0	0	0	0	0	0		ggactacccgggtttctaatcctgtttgctacccgtgctttcgcacctcagcgtcagtgataggccagacagccgccttcgccactggtattcctcctaatatctacgcatttcaccgctacactaggaattctactgttctctcctatcctcaagatagccagtttcagacccgagctgttggttaagcctacagattacagatctgacttaaatatccgcctgcgtgccctttacgcccagtaattccggacaacgcttgccacctacgtgttaccgcgnctgctnacac
OTU_353	p__Firmicutes	c__Clostridia	o__Christensenellales	f__Christensenellaceae	g__midas_g_7501	s__midas_s_7501	3	0	0	0	0	0	0	0	0	0	0	0	0		ggactacaagggtttctaatcctgtttgctccccacgctttcgtgcctcagcgtcagttacagtccagaaagtcgccttcgccactggtgttcctcctaatctctacgcatttcaccgctacactaggaattccactttcctctcctgcactcaagcccaacagtttcaaatgcacctccgaggttgagcctcggtatttcacatctgacttgccaggccgcctacactccctttacacccagtaaatccggataacgcttgccccctacgtattaccgcggcggctggcac
OTU_805	p__Firmicutes	c__Bacilli	o__Acholeplasmatales	f__Acholeplasmataceae	g__Acholeplasma	s__midas_s_3686	0	0	0	0	0	0	6	10	0	4	2	1	2		ggactactcgggtatctaatcctgtttgctccccacgctttcgtacatcagcgtcagatgtggcccagtaaaccgccttcgccactggtgttcctccaaatctctacgcatttcaccgctccacttggaattccatttacctctaccactctctagactcgtagtttctaattacctcacacggttaagccgtgtgctttcaaatcagacttgcaggcccgcctacgtaccctttacgcccaataattccggataacgctcgccccctatntattnccgcgncgncnggcac
OTU_983							2	0	0	0	0	1	0	1	0	0	3	0	0		ggactacgcgggtatctaatcctgtttgctccccacgctttcgcacctcagcgtcagtaatgtgccagatagtcgccttcgccactgatgttcctcctgatatctacggatttcactcctacaccaggaattccactatcctctcacatactcaagcaatgcagtttcaatggcaattccccagttaagctgggggctttcaccactgactttcatcaccgcctacgcgcgctttacgcccagtgattccgattaacgcttgcaccctccntattnccgcgncgnctggcac
OTU_823	p__Firmicutes	c__Bacilli	o__Bacillales	f__Bacillaceae	g__Bacillus	s__midas_s_50924	0	11	1	1	0	0	0	0	1	0	0	0	0		ggactaccggggtatctaatcctgttcgctacccacgctttcgcgcctcagcgtcagttacagaccagagagtcgccttcgccactggtgttcctccacatatctacgcatttcaccgctacacgtggaattccactctcctcttctgtactcaagtcttccagtttccaatgaccgctcgcagttaagctgtgagatttcagatcagacttaaaaaaccgcccgcgcgccctttacgcccaataattccggacaacgcttgccccctacgtattaccgcggcggctgacac
OTU_451	p__Firmicutes	c__Clostridia	o__Oscillospirales	f__UCG-010			1	0	0	0	2	0	0	0	0	0	0	0	0		ggactacgggggtttctaatcctgtttgctccccacgctttcgtgtctcagcgtcagttgtggtccagtaaatcgccttcgccactggtgttcctcccgatatctacgcatttcaccgctacaccgggaattccatttacctctcccacactcaagaacggcagtttcaaatgcacttcataggttgagcccatgattttcacatctgacttgccatcccgcctgctcaccctttacacccagtaattccggataacgctcgccacctacgtattaccgcgncggctgacac
OTU_1083	p__Firmicutes	c__Clostridia	o__Peptostreptococcales-Tissierellales	f__Family_XI	g__Tissierella	s__midas_s_2847	6	0	0	0	2	5	0	0	0	3	2	1	2		ggactacaagggtttctaatcctgtttgctccccacgctttcgttcctcagcgtcagtataagtccagaaagtcgccttcgccactggtattcctcctaatatccacgcatttcaccgctacactaggaattccactttcctctccttaactcaagtctttcagtttcaagtgcttacataggttgagcctatggctttcacacctgacttaaaaaaccgcctgcgaaccctttacgcccaataattccggacaacgctcgccccctacntattaccgcgnctnctgacac
OTU_1207	p__Firmicutes	c__Bacilli	o__Lactobacillales	f__Lactobacillaceae	g__Leuconostoc	s__midas_s_9482	0	0	0	0	0	0	0	1	0	0	0	0	0		ggactacacgggtatctaatcctgtttgctacccacactttcgagcctcaacgtcagttgttgtccagtaagccgccttcgccactggtgttcttccatatatctacgcattccaccgctacacatggagttccactcacctctacaacactcaagttaaccagtttccaatgccattccggagttgagctccgggctttcacatcagacttaatcaaccgtctgcgctcgctttacgcccaataaatccggataacgctcgggacatacgtattaccgcggcggctgacac
OTU_630	p__Firmicutes	c__Clostridia	o__Eubacteriales	f__Anaerofustaceae	g__Anaerofustis	s__midas_s_21067	0	0	0	0	0	4	6	2	0	2	10	1	1		ggactacccgggtttctaatcctgttcgctccccacgctttcgcatctcagcgtcaatattcgtccagtaagccgccttcgccaccggtgttcttcctaatctctacgcatttcaccgctacactaggaattccgcttacccctccgatattcaagcttggcagttttggatgcaatttcacagttgagccatgaactttcacatccaacttaccatgccgcctacatgctctttacgcccagtgattccggacaacgcttgccccctacgtattaccgcggctgctggcac
OTU_595							0	0	0	0	0	0	0	0	0	0	2	0	0		ggactacacgggtatctaatcctgtttgatccacacactttcgtgcctcagcgtcaatcttggctttgtgagctgccttcgcgatcgatattctgtgtgatctctaagcatttcaccgctacaccacacattccacccacagtaactaccgccctacgccggttaagccgacgccttaaacgataaacttatggatccgcctgcctgccctttacgcctagtaattccggacaacgctcgcaacccccgtgttaccgcggcggctgacac
OTU_1006							0	0	1	0	0	0	0	0	1	3	1	0	0		ggactacaggggtatctaatcctgtttgctccccacgctttcgtgcatcagcgtcagataaggcccagcaagccgccttcgccactggtgttcctccatatatttacgcattttaccgctacacatggaattccacttgcctctacctctctcaagctagccagttttcaaagcattttaaggttgagccttaaatttagaccatgaacttaactagccgcctacgcaccccttacgcccaataattccggataacgcttgccccctatgtattaccgcggctgctgacac
OTU_675	p__Firmicutes	c__Clostridia	o__Peptostreptococcales-Tissierellales	f__Peptostreptococcaceae	g__Acetoanaerobium	s__midas_s_40368	0	0	0	0	0	0	0	0	0	0	3	0	0		ggactacaggggtatctaatcctgtttgccccccacgctttcgtgcctcagcgtcagttgtagtccagaaagtcgccttcgccactggtgttcctcccaatatctacgcatttcaccgctacactgggaattccactttcctctcctacactcaagttcaccagtttcagaggctcactacggttgagccgcagcctttcacccctgacttgataaaccgcctacgcaccctttacgcccagtaattccggataacgcttgccccctacgtattaccgcgnctnctggcac
OTU_610	p__Firmicutes	c__Clostridia	o__Peptostreptococcales-Tissierellales	f__Peptostreptococcaceae	g__Paeniclostridium	s__Paeniclostridium_sordellii	3	0	1	0	0	1	2	2	0	1	0	0	4		ggactactggggtttctaatcctgtttgctccccacgctttcgcgcctcagcgtcagttacagtccagacagccgccttcgccactggtgttcctcctaatatctacgcatttcaccgctacactaggaattccactctcctctcctgcactcaagtcttacagttccaaaagcttactacggttgagccgtagcctttcacttctggcttgaaagaccgcctacgcaccctttacgcccagtaaatccggacaacgctcgccccctacntattnccgcgnctncngacac
OTU_1163	p__Firmicutes	c__Bacilli	o__Izemoplasmatales	f__midas_f_16343	g__midas_g_33659	s__midas_s_33659	0	0	2	1	0	3	0	0	0	0	1	1	1		ggactacgcgggtttctattcctgtttgctccccacgctttcgtacctcagcgtcagttccggcccagtaagccgccttcgccactggtgttcctccaaatatctacgcatttcaccgctccacttggaattccactcacccctgccgtactcaagcctgccagtttccagtgaccctccgcggttaagccgcgggatttcacaccagacttaacagtccgcctacgtacgctttacgcccaataattccggataacgctcgccccctatntattnccgcgnctncngacac
OTU_1004	p__Proteobacteria	c__Alphaproteobacteria	o__Rhizobiales	f__Devosiaceae	g__Devosia		0	0	0	0	0	1	3	0	0	0	0	0	0		ggactactagggtttctaatcctgtttgctccccacgctttcgcacctcagcgtcagtaccggaccagtaagccgccttcgccactgatgttcttcctaatatctacgaattccacctctacactaggagttccacttacctcttccggactctagactggcagtattaagggcagttccagagttgagctctgggatttcacccctaactgaccaatccgcctacgtgcgctttacgcccagtaaatccgaacaacgctagcccccttcgtattaccgcggctgctgacac
OTU_861	p__Firmicutes	c__Bacilli	o__Lactobacillales	f__Streptococcaceae	g__Lactococcus	s__midas_s_24531	3	0	0	0	0	0	0	0	0	0	0	0	0		ggactacaggggtatctaatcctgttcgctacccatgctttcgctcctcagcgtcagtgactgcccagagacctgccttcgccattggtgttcctcctgatatctacgcatttcaccgctacacatggaattccactctcctctcctgcactcaagtctcccagtttccaatgcacacaatggttgagccactgccttttacatcagacttaagaaaccacctgcgctcgctttacgcccaataaatccggacaacgcttgggacctacntattaccgcnncgnctnacac
OTU_64	p__Proteobacteria	c__Gammaproteobacteria	o__Pseudomonadales	f__Pseudomonadaceae	g__Thiopseudomonas	s__midas_s_24416	0	30	402	121	4	1	0	0	198	4	0	0	1		ggactactggggtttctaatcctgtttgctccccacgctttcgcacctcagtgtcagtatcagtccaggcagtcgccttcgccactgatgttccttcctatatctacgcatttcaccgctacacaggaaattccactaccctctaccgtactctagcccgtcagttttgaaagcaattcccaggttgagcccggggctttcacttccaacttaacaaaccacctacgcgcgctttacgcccagtaattccgattaacgctcgcacccttcgtattaccgcggctgctgacac
OTU_701	p__Firmicutes	c__Clostridia	o__Peptostreptococcales-Tissierellales	f__Family_XI	g__Tissierella	s__midas_s_2847	5	0	0	0	0	0	3	2	0	0	0	0	1		ggactacgcgggtatctaatcctgtttgctccccacgctttcgttcctcagcgtcagtataagtccagaaagtcgccttcgccactggtattcctcctaatatctacgcatttcaccgctacactaggaattccactttcctctccttaactcaagtcattcagtttcaagtgcttacacaggttgagcctatgcctttcacacctgacttaaataaccgcctacgaaccctttacgcccaataattccggacaacgctcgccccctacgtattaccgcggctgctgacac
OTU_472	p__Firmicutes	c__Clostridia	o__Oscillospirales	f__Ruminococcaceae			0	0	2	1	2	8	6	19	1	5	7	3	15		ggactactagggtatctaatcctgtttgctccccatgctttcgtgcatcagcgtcagttaaagcccagcaggccgccttcgctactggtgttcctcctaatatctacgcatttcaccgctacactaggaattccgcctgcctctacttcactcaagaccaacagtttcaagcgcagccccggagttgagccccggtatttcacgcctgacttgctgacccgcctacgcaccctttacacccagtaattccggacaacgctcgctccctacgtattaccgcggcggctgacac
OTU_646	p__Bacteroidota	c__Bacteroidia	o__Bacteroidales	f__GZKB124	g__midas_g_2014	s__midas_s_2014	20	0	0	0	0	0	0	0	0	0	0	0	0		ggactacccgggtttctaatcctgtttgatccccacgctttcgtgcctgagcgtctataacaaattcgtaacctgtcttcacgatcggtgttctgtgttatatctaagcatttcaccgctacataacacattccagctacgtcatttgcatactagtccaacagtttcaatggcactatacatgttgagcatgtagatttcaccactgacttattggtccgcctgcgcaccctttaaacccaataaatccggataacgcttgcatcctccntattaccgcgnctgctgacac
OTU_813	p__Proteobacteria	c__Gammaproteobacteria	o__Pseudomonadales	f__Pseudomonadaceae	g__Pseudomonas	s__Pseudomonas_caeni	2	0	0	0	0	0	0	0	0	0	0	0	0		ggactacgggggtatctaatcctgtttgctccccacgctttcgcacctcagtgtcagtatcagtccaggtggtcgccttcgccactgatgttccttcctatatctacgcatttcaccgctacacccgaaattccacttccctctgccgaactctagccacacagtatcgaatgcaattcccaggttgagcccggggctttcactcctaacttaacgaaccacctacgcgcgctttacgcccagtaattccgattaacgcttgcacccttcntattnccgcgnctncngacac
OTU_190	p__Firmicutes	c__Clostridia	o__Oscillospirales	f__Oscillospiraceae	g__NK4A214_group	s__midas_s_53998	93	0	0	0	2	1	1	3	0	1	3	0	1		ggactactagggtttctaatcctgtttgctccccacgctttcgcgcctcagcgtcagttaatgtccagcaagtcgccttcgccactggtgttcctcctaatatctacgcatttcaccgctacactaggaattccacttgcctctccatcactcaagaacagcagtttcaaatgcagtttgggggttaagcccccagatttcacatctgacttaccatcccgcctacgcgccctttacacccagtaaatccggataacgcttgctccctacgtattaccgcggcggctggcac
OTU_1107	p__Firmicutes	c__Dethiobacteria	o__Dethiobacterales	f__Dethiobacteraceae			0	1	4	5	0	0	0	0	5	0	0	0	0		ggactacacgggtatctaatcctgtttgctcccccagcattcgcgcctcagcgtcagtaacaggccaggaggtcgccttcgccaccggtgttcctcccgatatctacgcgtgtcaccgctacaccgggaattccaccaccctctcctgcactcaagcccatcagtttcgactgcgcccccccggttaagccggggagtttcacagccgacttgaaaagccgcctacacgccctttacgcccagtaattccggacaacgctcgccccctacgtcttaccgcgnctnctgacac
OTU_1035	p__Chloroflexi	c__Anaerolineae	o__Anaerolineales	f__Anaerolineaceae	g__midas_g_467	s__midas_s_1532	3	0	0	0	0	0	1	0	0	1	0	1	3		ggactactcgggtatctaatcccgtttgctaccctagctttcgcgtctgagtgtcaggaatggtccaggaggccgctttcgccactggtgttcctccagatatctgcgcattccaccgctacacctggaattccacctccctctaccatcctctagctctgcagtttagaacggcctctcccagttgagccgggagctttcacgccctacttacagaaccacctacacgcgctttacgcccagtaaatccggataacgtttgcctcctacntgttaccgcgnctgctgacac
OTU_544	p__Bacteroidota	c__Bacteroidia	o__Sphingobacteriales	f__Sphingobacteriaceae	g__Mucilaginibacter		2	0	0	0	0	0	0	0	0	0	0	0	0		ggactacgagggtttctaatcctgtttgatccccacgccttcgtgcctgagcgtcagttatggtttagtaagctgcctgcgcaatcggagttcctcgtgatatctatgcatttcaccgctacttgtcacattccgcctacctcaagtacattcaagcccaacagtttcaaaggcactgcgatagttaagctaccgtctttcacctctgacttgctaggccgcctacgcaccctttaaacccaataaatccggataacgcttggatcctccgtattaccgcggctgctgacac
OTU_897	p__Desulfobacterota	c__Syntrophobacteria	o__Syntrophobacterales	f__Syntrophobacteraceae	g__Syntrophobacter	s__Syntrophobacter_sulfatireducens	0	0	0	0	0	1	6	12	0	0	1	3	4		ggactacaggggtttctaatcctgtttgctccccacgctttcgcgtctcagcgtcagtaaccgtccagaagggcgccttcgccactggtattcctcccgatctctacgaatttcacctctacaccgggaattcccccttcctctccagtactcaagccagccagtttccaatgcacttcccaggttaagcccagggctttcacatcagacttggttggccgcctacacgcgctttacgcccagtaattccgaataacgctcgcaccctccgtattaccgcggcggctgacac
OTU_833							33	0	0	0	0	1	0	2	0	0	2	0	1		ggactactagggtttctaatcctgtttgatacccacaccttcgcagtttagcgtcagtcatggcctagtagattgccttcgcctttggtgttcttcctaatctctgcgcattccaccgctacactaggaattccatctacctctacctgactctagatatccagtttcaaatgccgtacaccagttgagctgatgcctttaacacctgacttgaatatccgcctacctgccctttacgcctagtaattccggacaacgcttgccacccccgtattaccgcggcggctgacac
OTU_285	p__Firmicutes	c__Clostridia	o__Oscillospirales	f__Hungateiclostridiaceae			50	0	0	0	3	0	8	1	0	4	2	1	6		ggactactggggtttctaatcctgtttgctccccacgctttcgcgcctcagcgtcagttactgtccagatagtcgccttcgccactggtgttcctcctaatatctacgcattttaccgctacactaggaattccactatcctctccagtactcaagttttatagtttcagatgcagtttccgagttaagcccggagatttcacatctgacttacaaaaccgcctacacgccctttacacccagtaaatccggataacgcttgccacctacgtattaccgcggctgctgacac
OTU_498	p__Firmicutes	c__Clostridia	o__Lachnospirales	f__Lachnospiraceae	g__Acetitomaculum	s__midas_s_44510	20	0	0	0	6	6	6	4	0	22	11	5	5		ggactactagggtatctaatcctgtttgctccccacgctttcgagcctcaacgtcagttactgtccagtaagccgccttcgccaccggtgttcctcctgatatctacgcatttcaccgctacaccaggaattccgcttacccctccagtactcaagtcagacagtttccaatgcaatcccggagttgagccccgggttttcacatcagacttgcctcaccgtctacgctccctttacacccagtaaatccggataacgcttgccccttacgtattaccgcggcggctgacac
OTU_620	p__Actinobacteriota	c__Actinobacteria	o__Actinomycetales	f__Actinomycetaceae	g__Flaviflexus	s__midas_s_51021	70	0	0	0	5	6	3	2	0	15	5	1	2		ggactacgcgggtttctaatcctgttcgctccccatgctttcgctcctcagcgtcagttatagcccagagacctgccttcgccatcggtgttcctcctgatatctgcgcattccaccgctacaccaggaattccagtctcccctactatactcaagcctgcccgtacccactgcaagcgcggagttaagccccgcgttttcacagcagacgtgacaagccgcctacgagctctttacgcccaataattccggacaacgctcgcgccctacgtattaccgcggcggctgacac
OTU_507	p__Actinobacteriota	c__Actinobacteria	o__Micrococcales	f__Microbacteriaceae	g__Galbitalea	s__Galbitalea_soli	11	0	0	0	0	2	1	1	0	1	0	0	5		ggactactggggtttctaatcctgttcgctccccatgctttcgctcctcagcgtcagttacggcccagagaactgccttcgccatcggtgttcctcctgatatctgcgcattccaccgctacaccaggaattccattctcccctaccgcactctagtctgcccgtacccactgcaggcccgaggttgagcctcgggttttcacagcagacgcgacaaaccgcctacgagctctttacgcccaataattccggataacgcttgcaccctacgtattaccgcggcggctggcac
OTU_269	p__Bacteroidota	c__Bacteroidia	o__Bacteroidales	f__Rikenellaceae	g__Rikenellaceae_RC9_gut_group	s__midas_s_58	0	20	20	6	1	1	1	1	1	0	11	1	5		ggactacgggggtttctaatcctgtttgatccccacactttcgtgcctcagcgtcaatcacggctttgtgagatgccttcgcaatcggtgttctgtgtaatatctatgcatttcaccgctacactacacattcctcccacagcatccgcattcgagataaacagtttcaacggcacggcacaggttgagcctgtgagtttcaccgctgacttattaatccgcctacgcaccctttaaacccaataaatccggataacgcttgcatcctccgtattaccgcggctgctggcac
OTU_941	p__Firmicutes	c__Bacilli	o__Bacillales	f__Bacillaceae	g__Bacillus	s__midas_s_50924	0	1	4	2	0	2	0	0	5	2	1	0	0		ggactacgagggtatctaatcctgttcgctacccacgctttcgcgcctcagcgtcagtaacagaccagagagccgccttcgccactggtgttcctccacatctctacgcatttcaccgctacacgtggaattccactctcctcttctgtactcaagtcccacagtttccaatgaccttccacggttgagccgtgggatttcacatcagactgatgagaccgcctgcgcgccctttacgcccaataattccggacaacgcttgccacctacgtattaccgcggctgctgacac
OTU_765	p__Firmicutes	c__Clostridia	o__Oscillospirales	f__Eubacterium_coprostanoligenes_group	g__midas_g_5340	s__midas_s_47206	0	0	2	3	4	3	5	0	1	8	5	1	4		ggactacgagggtatctaatcctgcttgctccccacactttcgagcctcagcgtcagttaaagcccagtaggccgccttcgccaccggtgttcctccgaatatctacgcattttaccgctacactcggaattccgcctacctctacttcactcaagacatacagtttcaactgcagcccacgggttaagcccatggatttcacagctgacttgcacgcccgcctgcgctccctttacacccagtaattccggacaacgctcgccaccgacntattaccgcnnctnctnacac
OTU_963	p__Firmicutes	c__Clostridia	o__Lachnospirales	f__Lachnospiraceae	g__Eubacterium_ventriosum_group	s__Eubacterium_ventriosum	1	0	0	0	0	0	73	20	0	0	3	5	18		ggactacaagggtatctaatcctgtttgctccccacgctttcgagcctcagcgtcagtagtcgtccagtaagccgccttcgccactggtgttcctcctaatatctacgcatttcaccgctacactaggaattccacttacccctccgacactctagcttgacagtttcaaaagcaattccagggttgagccccaggctttcacttctgacttgccatgccgcctacgctccctttacacccagtaaatccggataacgcttgccccatacgtattaccgcggctgctgacac
OTU_626	p__Actinobacteriota	c__Thermoleophilia	o__Gaiellales	f__midas_f_269	g__midas_g_269	s__midas_s_269	0	2	5	5	0	0	0	0	5	2	0	0	0		ggactacgagggtatctaatcctgtttgctccccacgctttcgcgtctcagcgtcagtaccgtcccagagacccgccttcgccaccggtgttcttcctgatatctgcgcatttcaccgctacaccaggaattccagtctcctcttccggactcaagccaaccagtttccagtgcagacccggggttgagccccgggctttcacaccggacttggatggccgcctacacgcgctttacgcccaatgattccggacaacgctcgccccctacgtattaccgcggcggctgacac
OTU_1203	p__Bacteroidota	c__Bacteroidia	o__Bacteroidales	f__Bacteroidaceae	g__midas_g_55439	s__midas_s_55439	3	0	0	0	0	0	0	0	0	0	0	0	0		ggactacaagggtttctaatcctgtttgatacccacactttcgtgcctcagcgtcagttgtatgccagtaagctgccttcgcaattggagttctgtgtgatatctaagcatttcaccgctacaccacacattccgcctacctcatttacactcaagactatcagtttcaacggcaatgtcccggttgagccggaaaatttcaccgctgacttaatctcccgcctgcgcaccctttaaacccaataaatccggataacgcttggatcctccgtattaccgcggcggctgacac
[truncated: 233 more rows]
